# Supplementary material for: Crystal structure determination of an FeII azo aldehyde complex [Fe(C14H11N2O3)2(H2O)2] by MicroED
Source: Acta Crystallogr E Crystallogr Commun. 2026 May 12;82(Pt 6):544–50. doi: 10.1107/S2056989026004755 (PMC13239013; doi:10.1107/S2056989026004755)
Supplement: Supplementary file 1 [file e-82-00544-sup1.cif]

##############################################################################
#                                                                            #
# This CIF contains the data in a paper accepted for publication in          #
# Acta Crystallographica Section E. It conforms to the requirements of       #
# Notes for Authors for Acta Crystallographica Section E, and has been       #
# peer reviewed under the auspices of the IUCr Commission on Journals.       #
#                                                                            #
# Full details of the Crystallographic Information File format               #
# are given in the paper "The Crystallographic Information File (CIF):       #
# a New Standard Archive File for Crystallography" by S. R. Hall, F. H.      #
# Allen and I. D. Brown [Acta Cryst. (1991), A47, 655-685].                  #
#                                                                            #
# The current version of the core CIF dictionary is obtainable from          #
# ftp://ftp.iucr.org/pub/cif_core.dic.                                       #
#                                                                            #
# Software is freely available for graphical display of the structure(s)     #
# in this CIF. For information consult the CIF software page                 #
# http://www.iucr.org/resources/cif/software.                                #
#                                                                            #
# This file may be used for bona fide research purposes within the           #
# scientific community so long as proper attribution is given to the journal # 
# article from which it was obtained.                                        #
#                                                                            #
##############################################################################
data_I
_audit_creation_method
;
Olex2 1.5-alpha
(compiled 2025.07.13 svn.rb7424aed for OlexSys, GUI svn.r7317)
;
_journal_date_recd_electronic     2026-02-25
_journal_date_accepted     2026-05-07
_journal_name_full     'Acta Crystallographica, Section E'
_journal_year     2026
_journal_volume     82
_journal_issue      6
_journal_page_first     0
_journal_page_last     0
_journal_paper_category     GM
_journal_paper_doi     10.1107/S2056989026004755
_journal_coeditor_code     MEU2001
_publ_contact_author_address
;
Department of Chemistry, Faculty of Science
Tokyo University of Science
1-3 Kagurazaka, Shinjuku-ku
Tokyo 162-8601
Japan
;
_publ_contact_author_email     ?
_publ_section_title
;
Crystal structure determination of an Fe^II^ azo aldehyde complex
[Fe(C~14~H~11~N~2~O~3~)~2~(H~2~O)~2~] by MicroED
;
loop_
    _publ_author_name
    _publ_author_footnote
    _publ_author_address
    'Ishikawa, Kazuki' .
;
Department of Chemistry, Faculty of Science, Tokyo University of Science,
1-3 Kagurazaka, Shinjuku-ku, Tokyo 162-8601,
Japan
;
    'Yoshizawa, Fumishi' .
;
Department of Chemistry, Faculty of Science, Tokyo University of Science,
1-3 Kagurazaka, Shinjuku-ku, Tokyo 162-8601,
Japan
;
    'Aihara, Reon' .
;
Department of Chemistry, Faculty of Science, Tokyo University of Science,
1-3 Kagurazaka, Shinjuku-ku, Tokyo 162-8601,
Japan
;
    'Funato, Norihito' .
;
Department of Chemistry, Faculty of Science, Tokyo University of Science,
1-3 Kagurazaka, Shinjuku-ku, Tokyo 162-8601,
Japan
;
    'Nakane, Daisuke' .
;
Department of Chemistry, Faculty of Science, Tokyo University of Science,
1-3 Kagurazaka, Shinjuku-ku, Tokyo 162-8601,
Japan
;
    'Akitsu, Takashiro' .
;
Department of Chemistry, Faculty of Science, Tokyo University of Science,
1-3 Kagurazaka, Shinjuku-ku, Tokyo 162-8601,
Japan
;
    'Nakane, Takanori' .
;
Institute for Protein Research, Osaka University, 3-2 Yamadaoka, Suita, Osaka
565-0871,
Japan
JEOL YOKOGUSHI Research Alliance Laboratories, Osaka University, 1-3 Yamadaoka,
Suita, Osaka
565-0871,
Japan
;
    'Kawamoto, Akihiro' .
;
Institute for Protein Research, Osaka University, 3-2 Yamadaoka, Suita, Osaka
565-0871,
Japan
JEOL YOKOGUSHI Research Alliance Laboratories, Osaka University, 1-3 Yamadaoka,
Suita, Osaka
565-0871,
Japan
;
    'Kurisu, Genji' .
;
Institute for Protein Research, Osaka University, 3-2 Yamadaoka, Suita, Osaka
565-0871,
Japan
JEOL YOKOGUSHI Research Alliance Laboratories, Osaka University, 1-3 Yamadaoka,
Suita, Osaka
565-0871,
Japan
;
_publ_section_synopsis
;\
The title compound,
diaquabis{2-formyl-6-methoxy-4-[(<i>E</i>)-2-phenyldiazen-1-yl]phenolato-\
\k^2^<i>O</i>^1^,<i>O</i>^2^}iron(II), [Fe(C~14~H~11~N~2~O~3~)~2~(H~2~O)~2~],
comprises two bidentate ligands derived from
2-methoxy-4-(phenyldiazenyl)-6-formylphenol and two coordinated water
molecules. The crystal structure was determined at 79 K using the MicroED
method (\l = 0.02508 \%A).
;
_chemical_name_systematic
;\
Diaquabis{2-formyl-6-methoxy-4-[(<i>E</i>)-2-phenyldiazen-1-yl]phenolato-\
\k^2^<i>O</i>^1^,<i>O</i>^2^}iron(II)
;
_chemical_formula_moiety     'C28 H26 Fe N4 O8'
_chemical_formula_sum     'C28 H26 Fe N4 O8'
_chemical_formula_iupac     '[Fe (C14 H11 N2 O3)2 (H2 O)2]'
_chemical_formula_weight     602.381
_space_group_crystal_system     monoclinic
_space_group_name_H-M_alt     'P 1 21/n 1'
_space_group_name_Hall     '-P 2yn'
loop_
    _space_group_symop_id
    _space_group_symop_operation_xyz
    1 x,y,z
    2 -x+1/2,y+1/2,-z+1/2
    3 -x,-y,-z
    4 x-1/2,-y-1/2,z-1/2
_cell_length_a     4.7419(4)
_cell_length_b     22.447(6)
_cell_length_c     11.0960(11)
_cell_angle_alpha     90
_cell_angle_beta     90.396(8)
_cell_angle_gamma     90
_cell_volume     1181.0(3)
_cell_formula_units_Z     2
_cell_measurement_reflns_used     16876
_cell_measurement_theta_min     6.606
_cell_measurement_theta_max     56.58
_cell_measurement_temperature     79.00
_exptl_crystal_description     'powder'
_exptl_crystal_colour     'orange'
_exptl_crystal_size_max     0.005
_exptl_crystal_size_mid     0.001
_exptl_crystal_size_min     0.0005
_exptl_crystal_density_diffrn     1.694
_exptl_crystal_F_000     231.684
_exptl_absorpt_coefficient_mu     0.000
_exptl_absorpt_correction_type     none
_exptl_absorpt_process_details     'No absorption correction applied'
_exptl_absorpt_correction_T_min     1.0
_exptl_absorpt_correction_T_max     1.0
_diffrn_ambient_temperature     79.00
_diffrn_source     'Talos Arctica Field Emission Gun'
_diffrn_radiation_type     electron
_diffrn_radiation_wavelength     0.02508
_diffrn_measurement_device_type     'Talos Arctica electron microscope'
_diffrn_measurement_method
;
continuous rotation electron diffraction (MicroED)
;
_diffrn_detector
;
Falcon 3 direct electron camera (integration mode)
;
loop_
    _diffrn_refln_index_h
    _diffrn_refln_index_k
    _diffrn_refln_index_l
    2 -11 -15
    2 -5 -8
    2 -10 -14
    4 -8 -14
    1 -6 -8
    -1 -14 -16
    -3 -14 -14
    -7 -7 -2
    -7 -6 -1
    -6 -1 4
    5 2 -3
    -4 4 8
    -5 7 12
    -3 -13 -13
    -4 -13 -12
    -5 -12 -10
    -6 -12 -9
    -6 -11 -8
    -3 -9 -8
    -4 -9 -7
    -5 -8 -5
    -6 -7 -3
    -6 -6 -2
    3 -5 -9
    -2 -5 -4
    -7 -5 0
    5 -4 -10
    -3 -4 -2
    -7 -4 1
    6 -3 -10
    -4 -3 0
    -5 -2 2
    4 0 -4
    3 0 -3
    -6 0 5
    5 1 -4
    -6 1 6
    7 2 -5
    6 2 -4
    7 3 -4
    -3 3 6
    -4 5 9
    5 7 3
    3 7 5
    2 7 6
    6 8 3
    1 8 8
    -5 8 13
    7 9 3
    0 9 10
    7 10 4
    -1 10 12
    0 -13 -16
    -1 -13 -15
    -2 -13 -14
    -3 -12 -12
    -4 -12 -11
    -5 -11 -9
    -6 -10 -7
    -1 -9 -10
    -2 -9 -9
    -7 -9 -5
    -3 -8 -7
    -4 -8 -6
    -7 -8 -4
    -4 -7 -5
    -5 -7 -4
    -5 -6 -3
    4 -5 -10
    -1 -5 -5
    -6 -5 -1
    6 -4 -11
    -2 -4 -3
    -3 -3 -1
    -7 -3 2
    -4 -2 1
    -5 -1 3
    5 0 -5
    -5 0 4
    7 1 -6
    6 1 -5
    -2 2 4
    -6 2 7
    4 5 2
    6 6 1
    5 6 2
    2 6 5
    -4 6 10
    7 7 1
    6 7 2
    1 7 7
    7 8 2
    0 8 9
    -2 13 16
    5 14 11
    4 14 12
    4 15 13
    3 15 14
    -1 -12 -14
    -2 -12 -13
    -3 -11 -11
    -4 -11 -10
    -5 -10 -8
    0 -9 -11
    -6 -9 -6
    -2 -8 -8
    -6 -8 -5
    -3 -7 -6
    -7 -7 -3
    -4 -6 -4
    5 -5 -11
    0 -5 -6
    -5 -5 -2
    -6 -4 0
    -6 -3 1
    -7 -2 3
    5 -1 -6
    4 -1 -5
    3 -1 -4
    2 -1 -3
    -4 -1 2
    -7 -1 4
    7 0 -7
    6 0 -6
    -5 1 5
    -6 3 8
    6 4 -1
    5 4 0
    4 4 1
    -3 4 7
    -6 4 9
    7 5 -1
    6 5 0
    5 5 1
    2 5 4
    7 6 0
    1 6 6
    0 7 8
    -1 9 11
    5 11 8
    6 12 8
    5 12 9
    4 12 10
    3 12 11
    -2 12 15
    5 13 10
    4 13 11
    3 13 12
    3 14 13
    2 14 14
    2 15 15
    -4 -13 -13
    0 -12 -15
    -5 -12 -11
    -2 -11 -12
    -6 -11 -9
    -4 -10 -9
    1 -9 -12
    -5 -9 -7
    -1 -8 -9
    -5 -8 -6
    -6 -7 -4
    -7 -6 -2
    -4 -5 -3
    -7 -5 -1
    -1 -4 -4
    -5 -4 -1
    -2 -3 -2
    -3 -2 0
    -6 -2 2
    6 -1 -7
    -4 0 3
    -7 0 5
    -1 1 2
    -7 1 6
    -5 2 6
    7 3 -3
    6 3 -2
    5 3 -1
    4 3 0
    7 4 -2
    1 5 5
    -6 5 10
    -4 7 11
    7 9 4
    6 9 5
    7 10 5
    5 10 7
    4 10 8
    3 10 9
    4 11 9
    3 11 10
    2 12 12
    2 13 13
    1 14 15
    1 15 16
    -3 -13 -14
    1 -12 -16
    -4 -12 -12
    -1 -11 -13
    -5 -11 -10
    -3 -10 -10
    -6 -10 -8
    -4 -9 -8
    -7 -8 -5
    -2 -7 -7
    -5 -7 -5
    5 -6 -12
    4 -6 -11
    -3 -6 -5
    -6 -6 -3
    -7 -4 0
    -5 -3 0
    -7 -3 1
    6 -2 -8
    5 -2 -7
    4 -2 -6
    3 -2 -5
    -3 -1 1
    -6 -1 3
    -4 1 4
    7 2 -4
    6 2 -3
    5 2 -2
    4 2 -1
    -7 2 7
    3 3 1
    -5 3 7
    -3 5 8
    0 6 7
    7 7 2
    6 7 3
    5 7 4
    7 8 3
    6 8 4
    4 8 6
    -1 8 10
    -4 8 12
    4 9 7
    3 9 8
    2 10 10
    2 11 11
    -2 11 14
    1 12 13
    1 13 14
    -2 -13 -15
    -3 -12 -13
    0 -11 -14
    -4 -11 -11
    -2 -10 -11
    -5 -10 -9
    2 -9 -13
    -3 -9 -9
    -6 -9 -7
    0 -8 -10
    -4 -8 -7
    -6 -8 -6
    -7 -7 -4
    3 -6 -10
    -2 -6 -6
    -5 -6 -4
    -3 -5 -4
    -6 -5 -2
    -4 -4 -2
    -6 -4 -1
    6 -3 -9
    5 -3 -8
    -2 -2 -1
    -5 -2 1
    -7 -2 2
    1 -1 -2
    -6 0 4
    7 1 -5
    6 1 -4
    5 1 -3
    -6 1 5
    3 2 0
    -2 3 5
    1 4 4
    -5 4 8
    7 5 0
    6 5 1
    7 6 1
    6 6 2
    5 6 3
    3 8 7
    2 9 9
    6 11 8
    1 11 12
    6 12 9
    5 12 10
    5 13 11
    4 14 13
    0 14 16
    -1 -13 -16
    -2 -12 -14
    -5 -12 -12
    -3 -11 -12
    -1 -10 -12
    -4 -10 -10
    -2 -9 -10
    -5 -9 -8
    -3 -8 -8
    -1 -7 -8
    -4 -7 -6
    -6 -7 -5
    -7 -6 -3
    1 -5 -7
    -5 -5 -3
    -7 -5 -2
    4 -3 -7
    -1 -3 -3
    -4 -3 -1
    -6 -3 0
    2 -2 -4
    -5 -1 2
    -7 -1 3
    7 0 -6
    6 0 -5
    5 0 -4
    -3 0 2
    4 1 -2
    -4 2 5
    -6 2 6
    7 4 -1
    6 4 0
    5 5 2
    4 5 3
    -5 5 9
    3 7 6
    2 8 8
    7 9 5
    -4 9 13
    5 10 8
    1 10 11
    5 11 9
    4 11 10
    4 12 11
    4 13 12
    3 13 13
    0 13 15
    3 14 14
    -3 -13 -15
    -4 -12 -13
    1 -11 -15
    -5 -11 -11
    -6 -10 -9
    -4 -9 -9
    -6 -9 -8
    -5 -8 -7
    5 -7 -13
    -3 -7 -7
    -4 -6 -5
    -6 -6 -4
    -2 -5 -5
    6 -4 -10
    5 -4 -9
    0 -4 -5
    -3 -4 -3
    -5 -4 -2
    -7 -4 -1
    3 -3 -6
    -4 -2 0
    -6 -2 1
    7 -1 -7
    6 -1 -6
    4 0 -3
    -5 0 3
    -7 0 4
    3 1 -1
    -7 1 5
    7 3 -2
    6 3 -1
    -4 3 6
    -6 3 7
    5 4 1
    4 4 2
    0 5 6
    3 6 5
    -3 6 9
    -5 6 10
    7 7 3
    2 7 7
    -1 7 9
    7 8 4
    6 8 5
    5 9 7
    1 9 10
    4 10 9
    -2 10 13
    3 12 12
    0 12 14
    2 14 15
    -1 -12 -15
    -2 -11 -13
    -4 -11 -12
    0 -10 -13
    -3 -10 -11
    -5 -10 -10
    -1 -9 -11
    1 -8 -11
    -2 -8 -9
    -4 -8 -8
    -6 -8 -7
    4 -7 -12
    0 -7 -9
    -5 -7 -6
    -7 -7 -5
    -1 -6 -7
    -7 -6 -4
    -4 -5 -4
    -6 -5 -3
    4 -4 -8
    -3 -3 -2
    -5 -3 -1
    -7 -3 0
    6 -2 -7
    5 -1 -5
    -2 -1 0
    -4 -1 1
    -6 -1 2
    7 1 -4
    -3 1 3
    -5 1 4
    7 2 -3
    6 2 -2
    -7 2 6
    5 3 0
    1 3 3
    -6 4 8
    7 5 1
    7 6 2
    6 6 3
    2 6 6
    6 7 4
    -5 7 11
    4 8 7
    1 8 9
    4 9 8
    3 10 10
    6 11 9
    3 11 11
    0 11 13
    2 12 13
    2 13 14
    -2 -13 -16
    -3 -12 -14
    -2 -10 -12
    -3 -9 -10
    -5 -9 -9
    -6 -7 -6
    -3 -6 -6
    -5 -6 -5
    5 -5 -10
    -7 -5 -3
    -2 -4 -4
    -4 -4 -3
    -6 -4 -2
    5 -2 -6
    -5 -2 0
    -7 -2 1
    4 -1 -4
    -7 -1 2
    7 0 -5
    3 0 -2
    -6 0 3
    6 1 -3
    2 1 0
    5 2 -1
    -5 2 5
    4 3 1
    -7 3 7
    7 4 0
    -4 4 7
    6 5 2
    -6 5 9
    5 6 4
    4 7 6
    7 8 5
    3 9 9
    6 10 8
    0 10 12
    -4 10 14
    5 11 10
    2 11 12
    5 12 11
    4 13 13
    -1 13 16
    1 14 16
    0 -12 -16
    -2 -12 -15
    2 -11 -16
    -1 -11 -14
    -3 -11 -13
    -5 -11 -12
    -4 -10 -11
    -6 -9 -9
    -5 -8 -8
    -2 -7 -8
    -4 -7 -7
    -7 -7 -6
    -6 -6 -5
    -5 -5 -4
    -7 -4 -2
    6 -3 -8
    -6 -3 -1
    -1 -2 -2
    -3 -2 -1
    -5 -1 1
    6 0 -4
    -4 0 2
    -7 0 3
    5 1 -2
    -6 1 4
    4 2 0
    -3 2 4
    7 3 -1
    -5 3 6
    6 4 1
    -2 4 6
    5 5 3
    2 5 5
    -6 6 10
    7 7 4
    1 7 8
    3 8 8
    -5 8 12
    5 9 8
    5 10 9
    2 10 11
    4 11 11
    4 12 12
    1 13 15
    -4 -11 -13
    1 -10 -14
    -3 -10 -12
    -5 -10 -11
    0 -9 -12
    -2 -9 -11
    -4 -9 -10
    -1 -8 -10
    -3 -8 -9
    -6 -8 -8
    -5 -7 -7
    -4 -6 -6
    -7 -6 -5
    4 -5 -9
    -1 -5 -6
    -3 -5 -5
    -6 -5 -4
    3 -4 -7
    -5 -4 -3
    5 -3 -7
    -4 -3 -2
    -7 -3 -1
    4 -2 -5
    -6 -2 0
    7 -1 -6
    6 -1 -5
    3 -1 -3
    5 0 -3
    -2 0 1
    -4 1 3
    -7 1 4
    7 2 -2
    -6 2 5
    6 3 0
    5 4 2
    0 4 5
    7 5 2
    -4 5 8
    7 6 3
    6 7 5
    3 7 7
    -3 7 10
    5 8 7
    2 9 10
    0 9 11
    4 10 10
    3 12 13
    1 12 14
    -1 12 15
    3 13 14
    -1 -12 -16
    -3 -12 -15
    0 -11 -15
    -2 -11 -14
    -1 -10 -13
    -5 -9 -10
    -4 -8 -9
    -3 -7 -8
    -6 -7 -7
    5 -6 -11
    -2 -6 -7
    -5 -6 -6
    -4 -5 -5
    -7 -5 -4
    6 -4 -9
    -3 -4 -4
    -6 -4 -3
    2 -3 -5
    -2 -3 -3
    -5 -3 -2
    7 -2 -7
    -4 -2 -1
    -7 -2 0
    -3 -1 0
    -6 -1 1
    2 0 -1
    -5 0 2
    7 1 -3
    4 1 -1
    6 2 -1
    3 2 1
    -1 2 3
    -7 2 5
    5 3 1
    -6 3 6
    7 4 1
    4 4 3
    2 4 4
    -5 4 7
    6 5 3
    6 6 4
    3 6 6
    1 6 7
    2 8 9
    4 9 9
    6 10 9
    5 11 11
    3 11 12
    1 11 13
    5 12 12
    -3 -11 -14
    -4 -10 -12
    -3 -9 -11
    -6 -9 -10
    4 -8 -13
    -2 -8 -10
    -5 -8 -9
    3 -7 -11
    -1 -7 -9
    -4 -7 -8
    0 -6 -8
    -6 -6 -6
    5 -4 -8
    -7 -4 -3
    4 -3 -6
    -6 -3 -2
    6 -2 -6
    5 -1 -4
    -7 -1 1
    7 0 -4
    4 0 -2
    -6 0 2
    6 1 -2
    -5 1 3
    5 2 0
    -4 2 4
    7 3 0
    -3 3 5
    -7 3 6
    6 4 2
    -6 4 7
    3 5 5
    -5 5 8
    -1 6 8
    -4 6 9
    7 7 5
    4 7 7
    2 7 8
    4 8 8
    0 8 10
    -2 9 12
    5 10 10
    3 10 11
    1 10 12
    -1 11 14
    4 12 13
    2 12 14
    2 13 15
    0 13 16
    -2 -12 -16
    -4 -11 -14
    -2 -10 -13
    -5 -10 -12
    -1 -9 -12
    -4 -9 -11
    -6 -8 -9
    -5 -7 -8
    -3 -6 -7
    -7 -6 -6
    6 -5 -10
    -2 -5 -6
    -5 -5 -5
    -6 -5 -5
    -1 -4 -5
    -4 -4 -4
    0 -3 -4
    -3 -3 -3
    -7 -3 -2
    3 -2 -4
    -5 -2 -1
    -6 -2 -1
    7 -1 -5
    -4 -1 0
    6 0 -3
    -3 0 1
    -7 0 2
    3 1 0
    -2 1 2
    -6 1 3
    7 2 -1
    6 3 1
    4 3 2
    -7 4 7
    7 5 3
    5 5 4
    1 5 6
    -6 5 8
    7 6 4
    5 9 9
    3 9 10
    1 9 11
    4 11 12
    2 11 13
    3 13 15
    -1 -11 -15
    0 -10 -14
    -3 -10 -13
    -5 -9 -11
    0 -8 -11
    -3 -8 -10
    -4 -8 -10
    5 -7 -12
    1 -7 -10
    -2 -7 -9
    -6 -7 -8
    4 -6 -10
    -4 -6 -7
    -7 -5 -5
    -5 -4 -4
    -6 -4 -4
    6 -3 -7
    -4 -3 -3
    7 -2 -6
    5 -2 -5
    -7 -2 -1
    4 -1 -3
    -5 -1 0
    -6 -1 0
    7 1 -2
    5 1 -1
    -7 1 3
    6 2 0
    4 2 1
    -5 2 4
    -6 2 4
    -4 3 5
    7 4 2
    5 4 3
    6 6 5
    4 6 6
    2 6 7
    -5 6 9
    0 7 9
    -4 7 10
    5 8 8
    3 8 9
    6 9 9
    4 10 11
    2 10 12
    -1 10 13
    3 12 14
    0 12 15
    1 13 16
    1 -11 -16
    -2 -11 -15
    -4 -10 -13
    1 -9 -13
    -2 -9 -12
    -5 -8 -10
    -6 -8 -10
    -3 -7 -9
    -1 -6 -8
    -5 -6 -7
    -6 -6 -7
    5 -5 -9
    3 -5 -8
    -3 -5 -6
    -4 -5 -6
    6 -4 -8
    4 -4 -7
    -7 -4 -4
    -5 -3 -3
    -6 -3 -3
    -3 -2 -2
    6 -1 -4
    -7 -1 0
    7 0 -3
    5 0 -2
    -4 0 1
    -5 0 1
    -7 2 4
    7 3 1
    5 3 2
    -5 3 5
    -3 4 6
    6 5 4
    7 6 5
    -6 6 9
    7 7 6
    3 7 8
    4 8 9
    1 8 10
    4 9 10
    2 9 11
    5 10 11
    5 11 12
    3 11 13
    0 11 14
    -3 -11 -15
    -1 -10 -14
    -3 -9 -12
    -4 -9 -12
    -5 -9 -12
    -1 -8 -11
    -4 -7 -9
    -5 -7 -9
    -6 -7 -9
    -5 -5 -6
    -6 -5 -6
    -7 -5 -6
    -2 -4 -5
    7 -3 -7
    5 -3 -6
    -7 -3 -3
    6 -2 -5
    -4 -2 -2
    7 -1 -4
    2 -1 -2
    3 0 -1
    -6 0 1
    -7 0 1
    6 1 -1
    4 1 0
    -3 1 2
    7 2 0
    5 2 1
    0 3 4
    -6 3 5
    -7 3 5
    6 4 3
    1 4 5
    -4 4 6
    7 5 4
    2 5 6
    3 6 7
    4 7 8
    -5 7 10
    -6 7 10
    -3 8 11
    5 9 10
    3 10 12
    4 11 13
    1 12 15
    2 13 16
    0 -11 -16
    2 -10 -15
    -2 -10 -14
    -3 -10 -14
    -2 -8 -11
    -3 -8 -11
    -2 -6 -8
    -3 -6 -8
    6 -5 -9
    0 -5 -7
    -3 -4 -5
    -4 -4 -5
    -5 -4 -5
    -6 -4 -5
    -7 -4 -5
    3 -3 -5
    4 -2 -4
    1 -2 -3
    -5 -2 -2
    -6 -2 -2
    -7 -2 -2
    5 -1 -3
    -2 -1 -1
    6 0 -2
    7 1 -1
    -4 1 2
    -5 1 2
    -6 1 2
    -7 1 2
    6 3 2
    4 3 3
    7 4 3
    -5 4 6
    -6 4 6
    -7 4 6
    -2 5 7
    1 7 9
    5 8 9
    2 8 10
    6 9 10
    3 9 11
    4 10 12
    0 10 13
    1 11 14
    2 12 15
    -1 -11 -16
    -4 -10 -14
    0 -9 -13
    5 -8 -13
    -4 -8 -11
    -5 -8 -11
    0 -7 -10
    5 -6 -10
    -4 -6 -8
    -5 -6 -8
    -6 -6 -8
    5 -4 -7
    6 -3 -6
    -1 -3 -4
    -6 -3 -4
    -7 -3 -4
    7 -2 -5
    6 -1 -3
    -3 -1 -1
    -4 -1 -1
    -5 -1 -1
    -6 -1 -1
    -7 -1 -1
    7 0 -2
    4 0 -1
    5 1 0
    2 1 1
    6 2 1
    3 2 2
    -2 2 3
    -6 2 3
    -7 2 3
    7 3 2
    5 4 4
    2 4 5
    6 5 5
    3 5 6
    -6 5 7
    7 6 6
    4 6 7
    0 6 8
    5 7 8
    2 7 9
    6 8 9
    3 8 10
    -4 8 11
    -5 8 11
    4 9 11
    -1 9 12
    5 10 12
    1 10 13
    2 11 14
    3 12 15
    -2 -11 -16
    -1 -9 -13
    -2 -9 -13
    -3 -9 -13
    -4 -9 -13
    2 -8 -12
    4 -7 -11
    -1 -7 -10
    -2 -7 -10
    -3 -7 -10
    -4 -7 -10
    -5 -7 -10
    -6 -7 -10
    4 -5 -8
    -1 -5 -7
    -2 -5 -7
    -3 -5 -7
    -4 -5 -7
    -5 -5 -7
    -6 -5 -7
    7 -3 -6
    4 -3 -5
    -2 -3 -4
    -3 -3 -4
    -4 -3 -4
    -5 -3 -4
    5 -2 -4
    -7 -2 -3
    3 -1 -2
    5 0 -1
    -6 0 0
    -7 0 0
    6 1 0
    7 2 1
    4 2 2
    -3 2 3
    -4 2 3
    -5 2 3
    5 3 3
    1 3 4
    -7 3 4
    6 4 4
    3 4 5
    7 5 5
    -3 5 7
    -4 5 7
    -5 5 7
    1 6 8
    3 7 9
    4 8 10
    5 9 11
    0 9 12
    2 10 13
    3 11 14
    1 -10 -15
    4 -9 -14
    -5 -8 -12
    6 -6 -10
    -6 -6 -9
    6 -4 -7
    2 -4 -6
    -5 -4 -6
    -6 -4 -6
    -7 -4 -6
    6 -2 -4
    -5 -2 -3
    -6 -2 -3
    7 -1 -3
    4 -1 -2
    -3 0 0
    -4 0 0
    -5 0 0
    7 1 0
    3 1 1
    -7 1 1
    5 2 2
    6 3 3
    -5 3 4
    -6 3 4
    7 4 4
    -7 4 5
    2 6 8
    -6 6 8
    4 7 9
    5 8 10
    1 9 12
    -5 9 12
    3 10 13
    4 11 14
    -1 12 16
    0 -10 -15
    -1 -10 -15
    -2 -10 -15
    -3 -10 -15
    -2 -8 -12
    -3 -8 -12
    -4 -8 -12
    5 -7 -11
    -3 -6 -9
    -4 -6 -9
    -5 -6 -9
    5 -5 -8
    -6 -5 -8
    7 -4 -7
    -3 -4 -6
    -4 -4 -6
    5 -3 -5
    -6 -3 -5
    -7 -3 -5
    7 -2 -4
    2 -2 -3
    -3 -2 -3
    -4 -2 -3
    5 -1 -2
    -6 -1 -2
    -7 -1 -2
    7 0 -1
    6 0 -1
    -2 0 0
    4 1 1
    -5 1 1
    -6 1 1
    6 2 2
    -7 2 2
    7 3 3
    2 3 4
    -4 3 4
    -6 4 5
    7 5 6
    3 6 8
    -5 6 8
    5 7 9
    6 8 10
    3 9 12
    2 9 12
    -4 9 12
    4 10 13
    2 12 16
    1 12 16
    0 12 16
    -2 12 16
    -3 -9 -14
    -4 -9 -14
    1 -8 -12
    0 -8 -12
    -1 -8 -12
    -4 -7 -11
    -5 -7 -11
    3 -6 -9
    -1 -6 -9
    -2 -6 -9
    -6 -6 -10
    6 -5 -8
    -5 -5 -8
    3 -4 -6
    -2 -4 -6
    6 -3 -5
    -5 -3 -5
    3 -2 -3
    -2 -2 -3
    -7 -2 -4
    6 -1 -2
    -5 -1 -2
    2 0 0
    -7 0 -1
    6 1 1
    5 1 1
    -4 1 1
    7 2 2
    -6 2 2
    5 3 4
    -3 3 4
    7 4 5
    6 4 5
    -5 4 5
    2 5 7
    1 5 7
    0 5 7
    -7 5 6
    5 6 8
    4 6 8
    -4 6 8
    6 7 9
    -6 7 9
    3 8 11
    2 8 11
    1 8 11
    0 8 11
    5 9 12
    4 9 12
    1 11 15
    0 -11 -17
    -2 -9 -14
    -4 -8 -13
    -3 -7 -11
    4 -6 -9
    0 -6 -9
    -5 -6 -10
    -4 -5 -8
    5 -4 -6
    4 -4 -6
    -1 -4 -6
    -6 -4 -7
    7 -3 -5
    -4 -3 -5
    -7 -3 -6
    5 -2 -3
    4 -2 -3
    -1 -2 -3
    -6 -2 -4
    7 -1 -2
    -4 -1 -2
    -7 -1 -3
    4 0 0
    3 0 0
    -6 0 -1
    7 1 1
    -3 1 1
    -7 1 0
    -5 2 2
    7 3 4
    6 3 4
    -7 3 3
    4 5 7
    3 5 7
    -6 5 6
    -5 7 9
    5 8 11
    4 8 11
    -1 8 11
    -6 8 10
    3 11 15
    2 11 15
    0 11 15
    -1 11 15
    -2 -10 -16
    0 -9 -14
    -1 -9 -14
    -3 -8 -13
    -2 -7 -11
    -5 -7 -12
    6 -6 -9
    5 -6 -9
    1 -6 -9
    -4 -6 -10
    -3 -5 -8
    -6 -5 -9
    7 -4 -6
    6 -4 -6
    0 -4 -6
    -5 -4 -7
    -3 -3 -5
    -6 -3 -6
    7 -2 -3
    6 -2 -3
    -5 -2 -4
    -7 -2 -5
    -3 -1 -2
    -6 -1 -3
    7 0 0
    6 0 0
    5 0 0
    -5 0 -1
    -7 0 -2
    -6 1 0
    6 2 3
    5 2 3
    4 2 3
    1 2 3
    -7 2 1
    -2 3 4
    -6 3 3
    3 4 6
    -4 4 5
    -7 4 4
    -5 5 6
    -3 6 8
    6 7 10
    5 7 10
    4 7 10
    3 7 10
    2 7 10
    1 7 10
    4 10 14
    3 10 14
    2 10 14
    1 10 14
    -1 -10 -16
    -3 -9 -15
    5 -8 -12
    4 -8 -12
    -2 -8 -13
    -1 -7 -11
    -4 -7 -12
    -3 -6 -10
    -2 -5 -8
    -5 -5 -9
    -4 -4 -7
    -6 -4 -8
    -2 -3 -5
    -5 -3 -6
    0 -2 -3
    -4 -2 -4
    6 -1 -1
    5 -1 -1
    -5 -1 -3
    -4 0 -1
    -2 1 1
    -5 1 0
    7 2 3
    -4 2 2
    -5 3 3
    7 4 6
    2 4 6
    -6 4 4
    -1 5 7
    -7 5 5
    6 6 9
    5 6 9
    4 6 9
    3 6 9
    -6 6 7
    0 7 10
    -4 7 9
    -5 8 10
    4 9 13
    3 9 13
    2 9 13
    0 10 14
    0 -10 -16
    1 -9 -14
    -2 -9 -15
    -4 -8 -14
    0 -7 -11
    -3 -7 -12
    -2 -6 -10
    -5 -6 -11
    6 -5 -7
    5 -5 -7
    -1 -5 -8
    -4 -5 -9
    -6 -5 -10
    -3 -4 -7
    -5 -4 -8
    7 -3 -4
    6 -3 -4
    5 -3 -4
    4 -3 -4
    3 -3 -4
    -3 -2 -4
    -6 -2 -5
    7 -1 -1
    4 -1 -1
    3 -1 -1
    -7 -1 -4
    -6 0 -2
    7 1 2
    6 1 2
    5 1 2
    4 1 2
    3 1 2
    -7 1 -1
    -6 2 1
    7 3 5
    6 3 5
    -7 3 2
    1 4 6
    -3 4 5
    5 5 8
    2 6 9
    -6 7 8
    5 8 12
    4 8 12
    3 8 12
    1 9 13
    -3 9 12
    -1 -8 -13
    -3 -8 -14
    6 -7 -10
    5 -7 -10
    -5 -7 -13
    -4 -6 -11
    4 -5 -7
    -3 -5 -9
    -5 -5 -10
    -4 -3 -6
    -6 -3 -7
    7 -2 -2
    6 -2 -2
    -5 -2 -5
    -7 -2 -6
    2 -1 -1
    -4 -1 -3
    -6 -1 -4
    7 0 1
    6 0 1
    5 0 1
    -3 0 -1
    -5 0 -2
    -7 0 -3
    -4 1 0
    -6 1 -1
    7 2 4
    6 2 4
    5 2 4
    0 2 3
    -3 2 2
    -5 2 1
    -7 2 0
    -4 3 3
    -6 3 2
    -5 4 4
    -7 4 3
    4 5 8
    3 5 8
    -4 5 6
    -6 5 5
    1 6 9
    -5 6 7
    -7 6 6
    5 7 11
    4 7 11
    2 8 12
    3 10 15
    -1 10 14
    2 11 16
    1 -10 -16
    -1 -9 -15
    -2 -7 -12
    -4 -7 -13
    -1 -6 -10
    -5 -6 -12
    3 -5 -7
    7 -4 -5
    6 -4 -5
    5 -4 -5
    -2 -4 -7
    -4 -4 -8
    -6 -4 -9
    -1 -3 -5
    -3 -3 -6
    -5 -3 -7
    5 -2 -2
    4 -2 -2
    -6 -2 -6
    7 -1 0
    -7 -1 -5
    4 0 1
    7 1 3
    -7 1 -2
    7 3 6
    2 3 5
    4 4 7
    2 5 8
    6 6 10
    5 6 10
    3 7 11
    1 8 12
    -6 8 9
    4 9 14
    0 9 13
    -5 9 11
    2 10 15
    1 11 16
    -1 -10 -17
    0 -8 -13
    -2 -8 -14
    4 -7 -10
    6 -6 -8
    5 -6 -8
    -3 -6 -11
    7 -5 -6
    0 -5 -8
    -2 -5 -9
    -4 -5 -10
    4 -4 -5
    -5 -4 -9
    7 -3 -3
    6 -3 -3
    2 -3 -4
    -6 -3 -8
    -2 -2 -4
    -4 -2 -5
    -7 -2 -7
    6 -1 0
    5 -1 0
    -1 -1 -2
    -3 -1 -3
    -5 -1 -4
    3 0 1
    -4 0 -2
    -6 0 -3
    -7 0 -4
    6 1 3
    5 1 3
    -5 1 -1
    -6 2 0
    6 3 6
    -5 3 2
    -7 3 1
    3 4 7
    0 4 6
    -6 4 3
    6 5 9
    5 5 9
    -7 5 4
    4 6 10
    -6 6 6
    2 7 11
    -5 7 8
    4 8 13
    -4 8 10
    3 9 14
    1 10 15
    0 11 16
    0 -9 -15
    -2 -9 -16
    -3 -8 -15
    -1 -7 -12
    -3 -7 -13
    -4 -7 -14
    -4 -6 -12
    -5 -6 -13
    6 -5 -6
    -5 -5 -11
    -3 -4 -8
    -6 -4 -10
    5 -3 -3
    -4 -3 -7
    7 -2 -1
    3 -2 -2
    -5 -2 -6
    4 -1 0
    -6 -1 -5
    -7 -1 -6
    7 0 2
    6 0 2
    -2 0 -1
    4 1 3
    -3 1 0
    -6 1 -2
    7 2 5
    6 2 5
    -4 2 1
    -7 2 -1
    1 3 5
    -4 4 4
    -7 4 2
    4 5 9
    1 5 8
    -5 5 5
    3 6 10
    0 6 9
    -4 6 7
    -7 6 5
    5 7 12
    3 8 13
    2 9 14
    0 -10 -17
    -1 -8 -14
    6 -7 -9
    4 -6 -8
    -2 -6 -11
    5 -5 -6
    -3 -5 -10
    7 -4 -4
    6 -4 -4
    -1 -4 -7
    -4 -4 -9
    4 -3 -3
    -2 -3 -6
    -5 -3 -8
    -6 -3 -9
    6 -2 -1
    -3 -2 -5
    -6 -2 -7
    7 -1 1
    -4 -1 -4
    5 0 2
    -5 0 -3
    -6 0 -4
    7 1 4
    6 1 4
    -7 1 -3
    -2 2 2
    -5 2 0
    3 3 6
    -3 3 3
    -6 3 1
    -7 3 0
    5 4 8
    2 4 7
    6 5 10
    3 5 9
    -3 5 6
    -6 5 4
    5 6 11
    2 6 10
    4 7 12
    1 7 11
    -6 7 7
    0 8 12
    -1 9 13
    -6 9 10
    -5 10 12
    -1 -9 -16
    5 -8 -11
    -2 -8 -15
    -2 -7 -13
    -3 -7 -14
    0 -6 -10
    -3 -6 -12
    -4 -6 -13
    7 -5 -5
    -4 -5 -11
    -5 -5 -12
    3 -4 -5
    -5 -4 -10
    7 -3 -2
    6 -3 -2
    -3 -3 -7
    5 -2 -1
    -4 -2 -6
    6 -1 1
    3 -1 0
    -5 -1 -5
    -6 -1 -6
    -7 -1 -7
    7 0 3
    4 0 2
    2 0 1
    -3 0 -2
    -7 0 -5
    5 1 4
    -1 1 1
    -4 1 -1
    7 2 6
    -6 2 -1
    -7 2 -2
    4 4 8
    -5 4 3
    5 5 10
    -7 5 3
    4 6 11
    -5 6 6
    5 7 13
    3 7 12
    -7 7 6
    4 8 14
    2 8 13
    -5 8 9
    3 9 15
    1 9 14
    2 10 16
    0 10 15
    1 -8 -13
    5 -7 -9
    6 -6 -7
    4 -5 -6
    -1 -5 -9
    7 -4 -3
    5 -4 -4
    -2 -4 -8
    -3 -4 -9
    -4 -3 -8
    -5 -3 -9
    -6 -3 -10
    7 -2 0
    4 -2 -1
    -5 -2 -7
    -6 -2 -8
    5 -1 1
    1 -1 -1
    -2 -1 -3
    6 0 3
    -4 0 -3
    7 1 5
    -5 1 -2
    -6 1 -3
    -7 1 -4
    6 2 6
    -4 3 2
    -5 3 1
    6 4 9
    3 4 8
    -2 4 5
    -6 4 2
    -7 4 1
    4 5 10
    2 5 9
    -4 5 5
    3 6 11
    -6 6 5
    -7 6 4
    -6 8 8
    -1 11 16
    1 -9 -15
    0 -7 -12
    7 -6 -6
    5 -6 -7
    -1 -6 -11
    6 -5 -5
    -2 -5 -10
    -3 -5 -11
    -4 -5 -12
    -5 -5 -13
    -4 -4 -10
    -5 -4 -11
    7 -3 -1
    5 -3 -2
    3 -3 -3
    0 -3 -5
    6 -2 0
    2 -2 -2
    -1 -2 -4
    7 -1 2
    -3 -1 -4
    -4 -1 -5
    5 0 3
    -5 0 -4
    -6 0 -5
    -7 0 -6
    6 1 5
    7 2 7
    -3 2 1
    4 3 7
    2 3 6
    -6 3 0
    -7 3 -1
    5 4 9
    1 4 7
    -5 5 4
    -6 5 3
    5 6 12
    1 6 10
    4 7 13
    2 7 12
    -4 7 8
    3 8 14
    1 8 13
    2 9 15
    -4 9 11
    1 10 16
    1 -10 -17
    0 -9 -16
    6 -8 -10
    0 -8 -14
    -1 -8 -15
    -2 -8 -16
    6 -7 -8
    -1 -7 -13
    -2 -7 -14
    -3 -7 -15
    -2 -6 -12
    -3 -6 -13
    -4 -6 -14
    7 -5 -4
    6 -4 -3
    4 -4 -4
    7 -2 1
    5 -2 0
    -2 -2 -5
    -3 -2 -6
    -4 -2 -7
    -5 -2 -8
    -6 -2 -9
    6 -1 2
    4 -1 1
    -5 -1 -6
    -6 -1 -7
    7 0 4
    3 0 2
    -2 1 0
    -7 1 -5
    1 2 4
    -4 2 0
    -5 2 -1
    -6 2 -2
    -7 2 -3
    5 3 8
    6 4 10
    4 4 9
    -3 4 4
    -7 4 0
    5 5 11
    3 5 10
    0 5 8
    -7 5 2
    4 6 12
    3 7 13
    0 7 11
    -5 7 7
    -6 7 6
    -7 7 5
    0 9 14
    -5 9 10
    -6 9 9
    0 11 17
    -1 -9 -17
    4 -8 -11
    6 -6 -6
    3 -6 -8
    5 -5 -5
    7 -4 -2
    -4 -4 -11
    -5 -4 -12
    6 -3 -1
    4 -3 -2
    -1 -3 -6
    -2 -3 -7
    -3 -3 -8
    -4 -3 -9
    -5 -3 -10
    3 -2 -1
    7 -1 3
    5 -1 2
    6 0 4
    4 0 3
    -6 0 -6
    -7 0 -7
    7 1 6
    5 1 5
    -3 1 -1
    -4 1 -2
    -5 1 -3
    -6 1 -4
    3 3 7
    -7 3 -2
    5 4 10
    2 4 8
    -4 4 3
    -5 4 2
    -6 4 1
    5 6 13
    2 6 11
    -7 6 3
    2 8 14
    5 -9 -12
    5 -8 -10
    4 -7 -9
    7 -6 -5
    -3 -6 -14
    6 -5 -4
    -3 -5 -12
    -4 -5 -13
    5 -4 -3
    0 -4 -7
    -1 -4 -8
    -2 -4 -9
    -3 -4 -10
    7 -3 0
    6 -2 1
    -6 -2 -10
    6 -1 3
    2 -1 0
    -5 -1 -7
    -6 -1 -8
    7 0 5
    -3 0 -3
    -4 0 -4
    -5 0 -5
    6 1 6
    -7 1 -6
    2 2 5
    -6 2 -3
    -7 2 -4
    4 3 8
    -5 3 0
    -6 3 -1
    3 4 9
    4 5 11
    1 5 9
    -7 5 1
    3 6 12
    -3 6 7
    -4 6 6
    -5 6 5
    -6 6 4
    4 7 14
    1 7 12
    3 8 15
    -6 8 7
    -7 8 6
    1 9 15
    -1 10 15
    6 -8 -9
    5 -7 -8
    -2 -7 -15
    -3 -7 -16
    4 -6 -7
    -2 -6 -13
    7 -5 -3
    3 -5 -6
    -1 -5 -10
    -2 -5 -11
    6 -4 -2
    -5 -4 -13
    5 -3 -1
    -5 -3 -11
    7 -2 2
    4 -2 0
    -4 -2 -8
    -5 -2 -9
    7 -1 4
    3 -1 1
    -3 -1 -5
    -4 -1 -6
    6 0 5
    5 0 4
    7 1 7
    -6 1 -5
    3 2 6
    -5 2 -2
    5 3 9
    0 3 5
    -3 3 2
    -4 3 1
    4 4 10
    -7 4 -1
    5 5 12
    2 5 10
    -5 5 3
    -6 5 2
    4 6 13
    2 7 13
    -7 7 4
    0 8 13
    -1 8 12
    -5 8 8
    2 9 16
    0 10 16
    -6 10 10
    -1 -8 -16
    6 -7 -7
    -1 -7 -14
    5 -6 -6
    -1 -6 -12
    4 -5 -5
    0 -5 -9
    -4 -5 -14
    7 -4 -1
    -4 -4 -12
    7 -3 1
    6 -3 0
    -4 -3 -10
    6 -2 2
    5 -2 1
    -3 -2 -7
    4 -1 2
    -2 -1 -4
    -6 -1 -9
    7 0 6
    -5 0 -6
    -6 0 -7
    -5 1 -4
    -7 1 -7
    4 2 7
    -4 2 -1
    -7 2 -5
    6 3 10
    2 3 7
    1 3 6
    -2 3 3
    -6 3 -2
    -7 3 -3
    5 4 11
    -6 4 0
    3 5 11
    -4 5 4
    -7 6 2
    3 7 14
    -6 7 5
    1 8 14
    -4 8 9
    1 10 17
    -5 10 11
    0 -9 -17
    0 -8 -15
    7 -7 -6
    0 -7 -13
    7 -6 -4
    6 -6 -5
    0 -6 -11
    -3 -6 -15
    6 -5 -3
    5 -5 -4
    -3 -5 -13
    5 -4 -2
    4 -4 -3
    3 -4 -4
    2 -4 -5
    -3 -4 -11
    -3 -3 -9
    -5 -3 -12
    7 -2 3
    -2 -2 -6
    -5 -2 -10
    6 -1 4
    5 -1 3
    -5 -1 -8
    5 0 5
    -4 0 -5
    -4 1 -3
    -6 1 -6
    5 2 8
    -3 2 0
    -6 2 -4
    4 3 9
    3 3 8
    -5 3 -1
    -5 4 1
    -7 4 -2
    5 5 13
    4 5 12
    -7 5 0
    3 6 13
    2 6 12
    1 6 11
    0 6 10
    -1 6 9
    -6 6 3
    -5 7 6
    2 8 15
    -3 8 10
    -7 8 5
    -6 9 8
    -4 10 12
    1 -9 -16
    -2 -7 -16
    -2 -6 -14
    7 -5 -2
    1 -5 -8
    -2 -5 -12
    7 -4 0
    6 -4 -1
    -2 -4 -10
    -4 -4 -13
    6 -3 1
    5 -3 0
    4 -3 -1
    3 -3 -2
    -2 -3 -8
    -4 -3 -11
    -4 -2 -9
    7 -1 5
    -1 -1 -3
    -4 -1 -7
    -6 -1 -10
    7 0 7
    6 0 6
    -6 0 -8
    -3 1 -2
    -5 2 -3
    -7 2 -6
    5 3 10
    -7 3 -4
    4 4 11
    3 4 10
    2 4 9
    1 4 8
    -4 4 2
    -6 4 -1
    -3 5 5
    -6 5 1
    4 6 14
    -5 6 4
    -4 7 7
    -7 7 3
    -6 8 6
    1 9 16
    0 9 15
    -5 9 9
    6 -9 -10
    6 -8 -8
    1 -8 -14
    -1 -8 -17
    7 -7 -5
    6 -7 -6
    1 -7 -12
    1 -6 -10
    -3 -6 -16
    7 -3 2
    2 -3 -3
    -5 -3 -13
    7 -2 4
    6 -2 3
    5 -2 2
    4 -2 1
    3 -2 0
    -1 -2 -5
    -5 -2 -11
    -3 -1 -6
    -5 -1 -9
    -3 0 -4
    -5 0 -7
    1 1 3
    -5 1 -5
    -6 1 -7
    6 2 10
    5 2 9
    4 2 8
    3 2 7
    -2 2 1
    -6 2 -5
    -4 3 0
    -6 3 -3
    5 4 12
    -7 4 -3
    4 5 13
    3 5 12
    -5 5 2
    -7 5 -1
    -7 6 1
    3 7 15
    2 7 14
    1 7 13
    -6 7 4
    -1 9 14
    5 -9 -11
    5 -8 -9
    5 -7 -7
    -1 -7 -15
    7 -6 -3
    6 -6 -4
    5 -6 -5
    -1 -6 -13
    7 -5 -1
    6 -5 -2
    5 -5 -3
    -1 -5 -11
    -3 -5 -14
    7 -4 1
    6 -4 0
    -1 -4 -9
    -3 -4 -12
    -4 -4 -14
    -1 -3 -7
    -3 -3 -10
    -3 -2 -8
    7 -1 6
    6 -1 5
    5 -1 4
    4 -1 3
    3 -1 2
    -4 0 -6
    -6 0 -9
    -2 1 -1
    -4 1 -4
    2 2 6
    -4 2 -2
    -7 2 -7
    5 3 11
    4 3 10
    3 3 9
    -7 3 -5
    0 4 7
    -3 4 3
    -5 4 0
    2 5 11
    1 5 10
    -4 6 5
    -6 6 2
    0 7 12
    -7 7 2
    2 8 16
    -5 8 7
    -7 8 4
    -6 10 9
    -5 11 12
    4 -9 -12
    4 -8 -10
    0 -8 -16
    4 -7 -8
    4 -6 -6
    -2 -6 -15
    4 -5 -4
    -2 -5 -13
    5 -4 -1
    7 -3 3
    6 -3 2
    5 -3 1
    -4 -3 -12
    7 -2 5
    6 -2 4
    2 -2 -1
    -4 -2 -10
    -5 -2 -12
    -4 -1 -8
    -5 -1 -10
    -2 0 -3
    -5 0 -8
    -6 0 -10
    4 1 7
    -5 1 -6
    -6 1 -8
    1 2 5
    -5 2 -4
    -6 2 -6
    2 3 8
    -3 3 1
    -5 3 -2
    -6 3 -4
    5 4 13
    4 4 12
    -6 4 -2
    -7 4 -4
    -6 5 0
    -7 5 -2
    3 6 14
    2 6 13
    -7 6 0
    -5 7 5
    1 8 15
    -4 9 10
    -6 9 7
    0 10 17
    7 -8 -6
    7 -7 -4
    0 -7 -14
    7 -6 -2
    7 -5 0
    -3 -5 -15
    4 -4 -2
    -2 -4 -11
    -3 -4 -13
    -4 -4 -15
    4 -3 0
    -2 -3 -9
    5 -2 3
    -2 -2 -7
    7 -1 7
    6 -1 6
    5 -1 5
    2 -1 1
    -2 -1 -5
    3 1 6
    5 2 10
    4 2 9
    -3 2 -1
    5 3 12
    -1 3 4
    -7 3 -6
    3 4 11
    2 4 10
    -4 4 1
    4 5 14
    -4 5 3
    1 6 12
    -5 6 3
    3 7 16
    2 7 15
    -3 7 8
    -6 7 3
    0 8 14
    -6 8 5
    -7 8 3
    1 9 17
    -7 9 5
    -5 10 10
    6 -9 -9
    6 -8 -7
    6 -7 -5
    -1 -7 -16
    6 -6 -3
    0 -6 -12
    6 -5 -1
    7 -4 2
    6 -4 1
    7 -3 4
    6 -3 3
    -3 -3 -11
    -4 -3 -13
    7 -2 6
    4 -2 2
    -3 -2 -9
    -4 -2 -11
    -5 -2 -13
    4 -1 4
    -3 -1 -7
    -4 -1 -9
    -5 -1 -11
    -3 0 -5
    -4 0 -7
    -5 0 -9
    -6 0 -11
    6 1 10
    -3 1 -3
    -4 1 -5
    -5 1 -7
    -6 1 -9
    3 2 8
    -4 2 -3
    -5 2 -5
    -6 2 -7
    4 3 11
    1 3 7
    -4 3 -1
    -5 3 -3
    -6 3 -5
    -5 4 -1
    -6 4 -3
    -7 4 -5
    3 5 13
    0 5 9
    -5 5 1
    -6 5 -1
    -7 5 -3
    -6 6 1
    -7 6 -1
    -1 7 11
    -7 7 1
    -4 8 8
    -1 10 16
    1 -9 -17
    7 -8 -5
    5 -8 -8
    7 -7 -3
    5 -7 -6
    7 -6 -1
    5 -6 -4
    3 -6 -7
    -1 -6 -14
    -2 -6 -16
    5 -5 -2
    3 -5 -5
    0 -5 -10
    -1 -5 -12
    -2 -5 -14
    -3 -5 -16
    5 -4 0
    3 -4 -3
    0 -4 -8
    5 -3 2
    3 -3 -1
    6 -2 5
    3 -2 1
    5 1 9
    4 1 8
    2 1 5
    5 2 11
    3 3 10
    4 4 13
    2 5 12
    3 6 15
    1 7 14
    0 9 16
    -5 9 8
    -6 9 6
    -6 10 8
    5 -10 -12
    5 -9 -10
    0 -8 -17
    6 -7 -4
    6 -6 -2
    7 -5 1
    6 -5 0
    7 -4 3
    -1 -4 -10
    -2 -4 -12
    -3 -4 -14
    7 -3 5
    0 -3 -6
    -2 -3 -10
    -3 -3 -12
    -4 -3 -14
    7 -2 7
    5 -2 4
    -4 -2 -12
    -4 -1 -10
    -5 -1 -12
    -5 0 -10
    -6 1 -10
    4 2 10
    2 2 7
    -6 2 -8
    5 3 13
    -6 3 -6
    3 4 12
    1 4 9
    -7 4 -6
    -7 5 -4
    2 6 14
    0 6 11
    -3 6 6
    -6 6 0
    -7 6 -2
    -4 7 6
    -5 7 4
    -6 7 2
    -7 7 0
    1 8 16
    -5 8 6
    -6 8 4
    -7 8 2
    -7 9 4
    6 -9 -8
    6 -8 -6
    1 -8 -15
    -1 -7 -17
    4 -6 -5
    4 -5 -3
    6 -4 2
    4 -4 -1
    6 -3 4
    4 -3 1
    -1 -3 -8
    6 -2 6
    4 -2 3
    0 -2 -4
    -1 -2 -6
    -2 -2 -8
    -3 -2 -10
    0 -1 -2
    -2 -1 -6
    -3 -1 -8
    -3 0 -6
    -4 0 -8
    5 1 10
    3 1 7
    -4 1 -6
    -5 1 -8
    5 2 12
    -4 2 -4
    -5 2 -6
    4 3 12
    2 3 9
    -4 3 -2
    -5 3 -4
    4 4 14
    -2 4 4
    -3 4 2
    -4 4 0
    -5 4 -2
    -6 4 -4
    3 5 14
    1 5 11
    -3 5 4
    -4 5 2
    -5 5 0
    -6 5 -2
    3 6 16
    -4 6 4
    -5 6 2
    2 7 16
    0 7 13
    -1 8 13
    -5 11 11
    6 -10 -10
    7 -8 -4
    7 -7 -2
    4 -7 -7
    0 -7 -15
    7 -6 0
    5 -6 -3
    -1 -6 -15
    7 -5 2
    5 -5 -1
    -2 -5 -15
    7 -4 4
    5 -4 1
    -3 -4 -15
    7 -3 6
    5 -3 3
    -3 -3 -13
    -4 -3 -15
    5 -2 5
    -4 -2 -13
    -1 -1 -4
    -5 -1 -13
    6 0 10
    4 0 7
    -2 0 -4
    -5 0 -11
    4 1 9
    -3 1 -4
    3 2 9
    -1 2 2
    -2 2 0
    -3 2 -2
    -6 2 -9
    3 3 11
    -2 3 2
    -3 3 0
    -6 3 -7
    2 4 11
    2 5 13
    -7 5 -5
    1 6 13
    -7 6 -3
    -7 7 -1
    -7 8 1
    -7 9 3
    -6 10 7
    -7 10 5
    -6 11 9
    5 -8 -7
    4 -8 -9
    6 -7 -3
    5 -7 -5
    1 -7 -13
    6 -6 -1
    0 -6 -13
    6 -5 1
    -1 -5 -13
    6 -4 3
    -2 -4 -13
    6 -3 5
    -3 -2 -11
    1 -1 0
    -4 -1 -11
    5 0 9
    -4 0 -9
    5 1 11
    1 1 4
    -5 1 -9
    4 2 11
    -5 2 -7
    4 3 13
    -5 3 -5
    3 4 13
    -6 4 -5
    3 5 15
    -6 5 -3
    2 6 15
    -6 6 -1
    1 7 15
    -6 7 1
    0 8 15
    -6 8 3
    -1 9 15
    -5 9 7
    -6 9 5
    -4 10 11
    -5 10 9
    7 -9 -5
    6 -9 -7
    5 -9 -9
    7 -8 -3
    6 -8 -5
    7 -7 -1
    7 -6 1
    7 -5 3
    -2 -5 -16
    7 -4 5
    -1 -4 -11
    -3 -4 -16
    4 -3 2
    3 -3 0
    2 -3 -2
    -2 -3 -11
    4 -2 4
    3 -2 2
    2 -2 0
    -2 -2 -9
    -4 -2 -14
    -3 -1 -9
    6 0 11
    3 0 6
    -3 0 -7
    -5 0 -12
    3 1 8
    2 1 6
    -4 1 -7
    -5 1 -10
    5 2 13
    2 2 8
    1 2 6
    0 2 4
    -4 2 -5
    -6 2 -10
    1 3 8
    0 3 6
    -4 3 -3
    -6 3 -8
    4 4 15
    -5 4 -3
    -5 5 -1
    -7 5 -6
    -5 6 1
    -7 6 -4
    -5 7 3
    -7 7 -2
    1 8 17
    -5 8 5
    -7 8 0
    0 9 17
    -4 9 9
    -7 9 2
    -7 10 4
    6 -10 -9
    5 -10 -11
    4 -9 -11
    0 -7 -16
    6 -6 0
    5 -6 -2
    -1 -6 -16
    6 -5 2
    5 -5 0
    4 -5 -2
    0 -5 -11
    7 -4 6
    6 -4 4
    5 -4 2
    4 -4 0
    3 -4 -2
    -2 -4 -14
    6 -3 6
    5 -3 4
    -1 -3 -9
    -3 -3 -14
    1 -2 -2
    -3 -2 -12
    6 -1 10
    -2 -1 -7
    -4 -1 -12
    5 0 10
    4 0 8
    -4 0 -10
    5 1 12
    4 1 10
    -3 1 -5
    4 2 12
    3 2 10
    -5 2 -8
    3 3 12
    2 3 10
    -5 3 -6
    2 4 12
    1 4 10
    0 4 8
    -4 4 -1
    -6 4 -6
    -4 5 1
    -6 5 -4
    -4 6 3
    -6 6 -2
    -4 7 5
    -6 7 0
    -4 8 7
    -6 8 2
    -6 9 4
    -1 10 17
    -6 10 6
    -6 11 8
    7 -8 -2
    6 -8 -4
    1 -8 -16
    7 -7 0
    6 -7 -2
    5 -7 -4
    7 -6 2
    4 -6 -4
    1 -6 -11
    7 -5 4
    3 -5 -4
    -1 -5 -14
    -2 -5 -17
    2 -4 -4
    -2 -3 -12
    -4 -2 -15
    -3 -1 -10
    -2 0 -5
    -5 0 -13
    -4 1 -8
    -5 1 -11
    -3 2 -3
    4 3 14
    -3 3 -1
    -6 3 -9
    3 4 14
    -5 4 -4
    -6 4 -7
    3 5 16
    2 5 14
    1 5 12
    0 5 10
    -5 5 -2
    2 6 16
    1 6 14
    -7 6 -5
    -7 7 -3
    -7 8 -1
    -7 9 1
    -5 12 12
    7 -9 -4
    6 -9 -6
    5 -8 -6
    4 -7 -6
    7 -6 3
    3 -6 -6
    0 -6 -14
    -1 -6 -17
    7 -5 5
    6 -5 3
    6 -4 5
    5 -4 3
    0 -4 -9
    6 -3 7
    5 -3 5
    -3 -3 -15
    -1 -2 -7
    5 -1 9
    -4 -1 -13
    5 0 11
    4 0 9
    -3 0 -8
    -4 0 -11
    5 1 13
    4 1 11
    -4 2 -6
    -5 2 -9
    -4 3 -4
    -6 3 -10
    -3 4 1
    -3 5 3
    -6 5 -5
    0 6 12
    -5 6 0
    -6 6 -3
    -7 6 -6
    1 7 16
    0 7 14
    -5 7 2
    -5 8 4
    -5 9 6
    -5 10 8
    -7 10 3
    -5 11 10
    6 -10 -8
    4 -10 -13
    5 -9 -8
    2 -9 -16
    7 -8 -1
    4 -8 -8
    7 -7 1
    6 -7 -1
    6 -6 1
    5 -6 -1
    5 -5 1
    4 -4 1
    -1 -4 -12
    -2 -4 -15
    4 -3 3
    -3 -3 -16
    -2 -2 -10
    -3 -2 -13
    -4 -1 -14
    3 0 7
    3 1 9
    2 1 7
    -2 1 -3
    -3 1 -6
    -4 1 -9
    -5 1 -12
    4 2 13
    3 2 11
    2 2 9
    4 3 15
    3 3 13
    2 3 11
    -5 3 -7
    3 4 15
    -4 4 -2
    -5 4 -5
    -6 4 -8
    -3 6 5
    -3 7 7
    -6 7 -1
    -7 7 -4
    0 8 16
    -3 8 9
    -6 8 1
    -7 8 -2
    -6 9 3
    -7 9 0
    -6 10 5
    -6 11 7
    -6 12 9
    7 -10 -5
    7 -9 -3
    6 -9 -5
    6 -8 -3
    5 -7 -3
    1 -7 -14
    0 -7 -17
    7 -6 4
    7 -5 6
    6 -5 4
    4 -5 -1
    -1 -5 -15
    6 -4 6
    3 -3 1
    -2 -3 -13
    6 -2 10
    5 -1 10
    -1 -1 -5
    -2 -1 -8
    -3 -1 -11
    5 0 12
    2 0 5
    -4 0 -12
    -5 1 -13
    -2 2 -1
    -3 2 -4
    -4 2 -7
    -5 2 -10
    -5 3 -8
    2 4 13
    2 5 15
    -1 5 8
    -4 5 0
    -5 5 -3
    -6 5 -6
    -1 6 10
    -4 6 2
    -5 6 -1
    -6 6 -4
    -1 7 12
    -7 7 -5
    -7 10 2
    -7 11 4
    5 -10 -10
    7 -8 0
    5 -8 -5
    7 -7 2
    6 -7 0
    3 -7 -8
    6 -6 2
    4 -6 -3
    5 -5 2
    2 -5 -6
    0 -5 -12
    5 -4 4
    3 -4 -1
    -2 -4 -16
    4 -3 4
    0 -3 -7
    -1 -3 -10
    2 -2 1
    -2 -2 -11
    -3 -2 -14
    4 -1 8
    -4 -1 -15
    4 0 10
    -2 0 -6
    -3 0 -9
    4 1 12
    3 1 10
    -4 1 -10
    4 2 14
    3 2 12
    1 2 7
    -5 2 -11
    1 3 9
    -2 3 1
    -3 3 -2
    -4 3 -5
    1 4 11
    -5 4 -6
    -6 4 -9
    1 5 13
    -6 5 -7
    1 6 15
    1 7 17
    -4 7 4
    -5 7 1
    -6 7 -2
    -1 8 14
    -4 8 6
    -5 8 3
    -6 8 0
    -7 8 -3
    -1 9 16
    -7 9 -1
    7 -10 -4
    6 -10 -7
    7 -9 -2
    5 -9 -7
    4 -9 -10
    6 -8 -2
    1 -8 -17
    7 -7 3
    4 -7 -5
    7 -6 5
    5 -6 0
    0 -6 -15
    6 -5 5
    3 -5 -3
    1 -5 -9
    6 -4 7
    4 -4 2
    -1 -4 -13
    -2 -3 -14
    5 -2 9
    -3 -2 -15
    5 -1 11
    3 -1 6
    -3 -1 -12
    5 0 13
    3 0 8
    -1 0 -3
    -4 0 -13
    1 1 5
    -3 1 -7
    -4 2 -8
    3 3 14
    -5 3 -9
    3 4 16
    -3 4 0
    -4 4 -3
    -6 4 -10
    -5 5 -4
    -6 6 -5
    -7 7 -6
    -7 8 -4
    -4 9 8
    -5 9 5
    -6 9 2
    -4 10 10
    -5 10 7
    -6 10 4
    -7 10 1
    -4 11 12
    -6 11 6
    -7 11 3
    -4 12 14
    6 -11 -9
    5 -11 -12
    7 -9 -1
    6 -9 -4
    7 -8 1
    6 -7 1
    5 -7 -2
    6 -6 3
    4 -5 0
    -1 -5 -16
    5 -4 5
    -2 -4 -17
    2 -3 -1
    -1 -2 -8
    4 -1 9
    -2 -1 -9
    4 0 11
    -3 0 -10
    -4 0 -14
    4 1 13
    2 1 8
    -2 1 -4
    -4 1 -11
    4 2 15
    2 2 10
    -3 2 -5
    -5 2 -12
    2 3 12
    -4 3 -6
    2 4 14
    -2 4 3
    -5 4 -7
    2 5 16
    -4 5 -1
    -6 5 -8
    0 6 13
    -5 6 -2
    0 7 15
    -5 7 0
    -6 7 -3
    0 8 17
    -6 8 -1
    -7 9 -2
    -7 10 0
    -5 11 9
    -5 12 11
    -6 12 8
    7 -10 -3
    6 -10 -6
    5 -10 -9
    6 -8 -1
    5 -8 -4
    4 -8 -7
    7 -7 4
    7 -6 6
    5 -6 1
    4 -6 -2
    6 -5 6
    5 -5 3
    0 -4 -10
    3 -3 2
    -1 -3 -11
    -2 -3 -15
    5 -2 10
    -2 -2 -12
    -3 -2 -16
    5 -1 12
    -3 -1 -13
    2 0 6
    3 1 11
    -3 1 -8
    3 2 13
    -4 2 -9
    -5 2 -13
    3 3 15
    -5 3 -10
    0 4 9
    -4 4 -4
    0 5 11
    -3 5 2
    -5 5 -5
    -6 5 -9
    -4 6 1
    -6 6 -6
    -6 7 -4
    -5 8 2
    -7 8 -5
    -6 9 1
    -7 9 -3
    -6 10 3
    -7 11 2
    -7 12 4
    7 -9 0
    6 -9 -3
    7 -8 2
    6 -7 2
    5 -7 -1
    6 -6 4
    3 -6 -5
    1 -6 -12
    0 -6 -16
    0 -5 -13
    -1 -5 -17
    5 -4 6
    4 -4 3
    3 -4 0
    -1 -4 -14
    4 -1 10
    3 -1 7
    -1 -1 -6
    -3 -1 -14
    4 0 12
    3 0 9
    -2 0 -7
    -3 0 -11
    -4 0 -15
    4 1 14
    -4 1 -12
    -2 2 -2
    1 3 10
    -3 3 -3
    -4 3 -7
    -5 3 -11
    1 4 12
    -5 4 -8
    2 5 17
    1 5 14
    -4 5 -2
    1 6 16
    -3 6 4
    -5 6 -3
    -6 6 -7
    -4 7 3
    -6 8 -2
    -5 9 4
    -7 10 -1
    -6 11 5
    6 -11 -8
    7 -10 -2
    6 -10 -5
    5 -9 -6
    7 -8 3
    6 -8 0
    7 -7 5
    4 -7 -4
    1 -7 -15
    6 -5 7
    5 -5 4
    4 -5 1
    -2 -3 -16
    5 -2 11
    4 -2 8
    0 -2 -5
    -2 -2 -13
    5 -1 13
    -2 -1 -10
    -4 1 -13
    3 2 14
    2 2 11
    1 2 8
    -3 2 -6
    -4 2 -10
    3 3 16
    2 3 13
    0 3 7
    2 4 15
    -3 4 -1
    -5 4 -9
    -2 5 5
    -5 5 -6
    -6 5 -10
    -6 6 -8
    -5 7 -1
    -6 7 -5
    -4 8 5
    -6 9 0
    -7 9 -4
    -5 10 6
    -7 11 1
    -6 12 7
    -7 12 3
    -6 13 9
    7 -11 -4
    5 -11 -11
    7 -9 1
    6 -9 -2
    5 -8 -3
    7 -7 6
    6 -7 3
    6 -6 5
    5 -6 2
    4 -6 -1
    3 -5 -2
    4 -4 4
    2 -4 -3
    -1 -4 -15
    5 -3 9
    3 -3 3
    1 -3 -4
    -1 -3 -12
    -1 -2 -9
    -3 -1 -15
    4 0 13
    3 0 10
    -3 0 -12
    4 1 15
    3 1 12
    2 1 9
    -2 1 -5
    -3 1 -9
    -4 3 -8
    -5 3 -12
    -4 4 -5
    -5 5 -7
    -4 6 0
    -5 6 -4
    -3 7 6
    -6 7 -6
    -5 8 1
    -6 8 -3
    -1 9 17
    -4 9 7
    -7 9 -5
    -6 10 2
    -7 10 -2
    -5 11 8
    -7 11 0
    6 -11 -7
    7 -10 -1
    5 -10 -8
    7 -9 2
    5 -9 -5
    4 -9 -9
    7 -8 4
    6 -8 1
    4 -8 -6
    5 -7 0
    6 -6 6
    0 -6 -17
    5 -5 5
    0 -5 -14
    5 -3 10
    0 -3 -8
    -2 -3 -17
    5 -2 12
    4 -2 9
    -2 -2 -14
    4 -1 11
    3 -1 8
    -2 -1 -11
    2 0 7
    -2 0 -8
    1 1 6
    -4 1 -14
    -3 2 -7
    -4 2 -11
    -2 3 0
    -3 3 -4
    -5 3 -13
    2 4 16
    -5 4 -10
    1 5 15
    -3 5 1
    -4 5 -3
    1 6 17
    0 6 14
    -6 6 -9
    0 7 16
    -4 7 2
    -5 7 -2
    -1 8 15
    -6 8 -4
    -5 9 3
    -6 9 -1
    -4 10 9
    -7 10 -3
    -6 11 4
    -5 12 10
    -6 12 6
    -7 12 2
    7 -11 -3
    7 -10 0
    6 -10 -4
    6 -9 -1
    7 -8 5
    5 -8 -2
    6 -7 4
    4 -7 -3
    3 -7 -7
    5 -6 3
    4 -5 2
    3 -4 1
    0 -4 -11
    -1 -4 -16
    2 -3 0
    2 -1 5
    -3 -1 -16
    4 0 14
    -1 0 -4
    -3 0 -13
    3 1 13
    -3 1 -10
    -4 1 -15
    3 2 15
    2 2 12
    0 2 5
    -2 2 -3
    -4 2 -12
    2 3 14
    1 3 11
    -4 3 -9
    1 4 13
    -4 4 -6
    -5 4 -11
    0 5 12
    -5 5 -8
    -4 6 -1
    -5 6 -5
    -6 6 -10
    -1 7 13
    -6 7 -7
    -5 8 0
    -6 9 -2
    -5 10 5
    -6 10 1
    -7 11 -1
    -5 13 12
    -6 13 8
    6 -12 -9
    7 -11 -2
    6 -11 -6
    7 -9 3
    6 -8 2
    5 -7 1
    1 -7 -16
    6 -6 7
    4 -6 0
    3 -6 -4
    5 -5 6
    5 -3 11
    -1 -3 -13
    5 -2 13
    4 -2 10
    -1 -2 -10
    -2 -2 -15
    4 -1 12
    3 -1 9
    -1 -1 -7
    -2 -1 -12
    3 0 11
    1 0 4
    -2 0 -9
    -3 0 -14
    2 1 10
    -2 1 -6
    -4 2 -13
    -3 3 -5
    -3 4 -2
    -4 4 -7
    -5 4 -12
    -4 5 -4
    -5 5 -9
    -3 6 3
    -5 6 -6
    -5 7 -3
    -6 7 -8
    -3 8 8
    -4 8 4
    -6 8 -5
    -5 9 2
    -7 10 -4
    -4 11 11
    -5 11 7
    -6 11 3
    -7 11 -2
    -7 12 1
    5 -11 -10
    7 -10 1
    6 -10 -3
    5 -10 -7
    7 -9 4
    6 -9 0
    5 -9 -4
    5 -8 -1
    6 -7 5
    5 -6 4
    1 -6 -13
    4 -5 3
    3 -5 -1
    0 -5 -15
    -1 -4 -17
    4 -3 8
    4 -1 13
    4 0 15
    2 0 8
    3 1 14
    -3 1 -11
    3 2 16
    1 2 9
    -3 2 -8
    2 3 15
    -4 3 -10
    2 4 17
    0 4 10
    -2 4 2
    1 5 16
    -1 6 11
    -4 7 1
    -6 7 -9
    -5 8 -1
    -6 8 -6
    -6 9 -3
    -6 10 0
    -7 10 -5
    -6 12 5
    -7 12 0
    -7 13 3
    7 -12 -4
    6 -12 -8
    7 -11 -1
    6 -11 -5
    7 -10 2
    6 -10 -2
    4 -9 -8
    6 -8 3
    4 -8 -5
    6 -7 6
    5 -7 2
    4 -7 -2
    1 -5 -10
    5 -4 10
    3 -4 2
    0 -4 -12
    5 -3 12
    -1 -3 -14
    4 -2 11
    3 -2 7
    -2 -2 -16
    -2 -1 -13
    3 0 12
    -3 0 -15
    -3 1 -12
    2 2 13
    -1 2 1
    -4 2 -14
    -4 3 -11
    1 4 14
    -4 4 -8
    -5 4 -13
    -3 5 0
    -4 5 -5
    -5 5 -10
    0 6 15
    -4 6 -2
    -5 6 -7
    0 7 17
    -5 7 -4
    -6 7 -10
    -4 9 6
    -5 10 4
    -6 10 -1
    -6 11 2
    -7 11 -3
    -5 12 9
    -6 13 7
    -7 13 2
    7 -12 -3
    7 -11 0
    5 -10 -6
    4 -10 -11
    7 -9 5
    6 -9 1
    5 -9 -3
    6 -8 4
    5 -8 0
    1 -7 -17
    5 -6 5
    4 -6 1
    4 -5 4
    2 -5 -5
    5 -3 13
    4 -3 9
    0 -3 -9
    1 -2 -1
    -1 -2 -11
    -2 -2 -17
    4 -1 14
    3 -1 10
    2 -1 6
    -1 -1 -8
    -2 0 -10
    -3 0 -16
    3 1 15
    2 1 11
    1 1 7
    -2 1 -7
    -2 2 -4
    -3 2 -9
    -4 2 -15
    2 3 16
    1 3 12
    0 3 8
    -2 3 -1
    -3 3 -6
    -4 3 -12
    -3 4 -3
    -5 5 -11
    -5 6 -8
    -3 7 5
    -5 7 -5
    -4 8 3
    -5 8 -2
    -6 8 -7
    -5 9 1
    -6 9 -4
    -5 11 6
    -7 11 -4
    -6 12 4
    -7 12 -1
    -5 13 11
    6 -12 -7
    6 -11 -4
    5 -11 -9
    7 -10 3
    6 -10 -1
    6 -9 2
    2 -8 -15
    6 -7 7
    5 -7 3
    5 -6 6
    3 -6 -3
    3 -5 0
    0 -5 -16
    5 -4 11
    2 -4 -2
    2 -3 1
    -1 -3 -15
    4 -2 12
    3 -2 8
    0 -2 -6
    -2 -1 -14
    3 0 13
    2 0 9
    -1 0 -5
    -3 1 -13
    2 2 14
    -3 2 -10
    -4 4 -9
    1 5 17
    0 5 13
    -4 5 -6
    -5 5 -12
    -4 6 -3
    -5 6 -9
    -4 7 0
    -1 8 16
    -6 8 -8
    -6 9 -5
    -4 10 8
    -5 10 3
    -6 10 -2
    -6 11 1
    -7 12 -2
    -6 13 6
    -7 13 1
    7 -12 -2
    5 -12 -12
    7 -11 1
    7 -10 4
    5 -9 -2
    6 -8 5
    5 -8 1
    4 -8 -4
    4 -7 -1
    3 -7 -6
    4 -6 2
    1 -6 -14
    3 -4 3
    0 -4 -13
    4 -3 10
    -1 -2 -12
    4 -1 15
    3 -1 11
    0 -1 -3
    -2 -1 -15
    -2 0 -11
    3 1 16
    2 1 12
    -3 1 -14
    1 2 10
    -3 3 -7
    -4 3 -13
    1 4 15
    -3 4 -4
    -4 4 -10
    -3 5 -1
    -5 5 -13
    -3 6 2
    -5 7 -6
    -5 8 -3
    -6 8 -9
    -4 9 5
    -5 9 0
    -6 9 -6
    -6 10 -3
    -6 11 0
    -5 12 8
    -6 12 3
    -7 12 -3
    -7 13 0
    7 -12 -1
    6 -12 -6
    7 -11 2
    6 -11 -3
    5 -11 -8
    7 -10 5
    6 -10 0
    5 -10 -5
    6 -9 3
    4 -9 -7
    6 -8 6
    5 -7 4
    0 -5 -17
    5 -4 12
    4 -4 8
    -1 -3 -16
    4 -2 13
    3 -2 9
    2 -1 7
    -1 -1 -9
    3 0 14
    1 0 5
    -2 1 -8
    -2 2 -5
    -3 2 -11
    2 3 17
    1 3 13
    -4 3 -14
    0 4 11
    -4 5 -7
    0 6 16
    -4 6 -4
    -5 6 -10
    -1 7 14
    -4 7 -1
    -5 7 -7
    -4 8 2
    -6 9 -7
    -5 11 5
    -6 13 5
    -6 14 8
    3 -8 -9
    2 -6 -8
    2 0 10
    -1 5 9
    -6 11 -1
    -2 9 15
    -1 4 -9
    5 -6 11
    2 -5 12
    5 -3 2
    -3 -2 11
    2 -1 0
    -6 4 -1
    1 5 -14
    -5 6 -8
    -4 7 -12
    3 -6 14
    6 -6 10
    5 -5 8
    6 -5 7
    7 -5 6
    0 -4 12
    2 -4 9
    5 -4 5
    6 -4 4
    7 -4 3
    -3 -3 14
    -2 -3 12
    6 -3 1
    7 -3 0
    -4 -2 13
    -3 -2 11
    -2 -2 9
    2 -2 3
    -2 -1 6
    3 -1 -1
    4 -1 -2
    5 -1 -3
    6 -1 -4
    7 -1 -5
    -6 0 10
    -5 0 8
    -2 0 3
    4 0 -5
    5 0 -6
    6 0 -7
    -6 1 7
    -5 1 5
    1 1 -4
    6 1 -9
    -7 2 6
    -6 2 4
    -3 2 -1
    -1 2 -4
    3 2 -9
    4 2 -10
    5 2 -11
    -4 3 -2
    5 3 -13
    -5 4 -3
    -7 5 -2
    -6 5 -4
    2 5 -15
    3 5 -16
    -7 6 -5
    0 6 -15
    -6 7 -9
    4 -6 13
    5 -6 12
    -1 -5 17
    3 -5 11
    -2 -4 15
    7 -4 4
    2 -3 6
    6 -3 2
    7 -3 1
    -4 -2 12
    3 -2 2
    4 -2 1
    5 -2 0
    6 -2 -1
    7 -2 -2
    -5 -1 11
    -4 -1 9
    -4 0 6
    6 0 -6
    7 0 -7
    -4 1 3
    2 1 -5
    3 1 -6
    4 1 -7
    5 1 -8
    6 2 -11
    -5 3 -1
    -3 3 -4
    1 3 -9
    2 3 -10
    3 3 -11
    4 3 -12
    -7 4 0
    -6 4 -2
    -4 4 -5
    4 4 -14
    -7 5 -3
    -5 5 -6
    -3 5 -9
    -6 6 -7
    -4 6 -10
    1 6 -16
    2 6 -17
    -5 7 -11
    0 -5 15
    4 -5 10
    5 -5 9
    6 -5 8
    3 -4 8
    4 -4 7
    5 -4 6
    6 -4 5
    -4 -3 15
    -3 -3 13
    -1 -3 10
    3 -3 5
    4 -3 4
    5 -3 3
    7 -3 2
    -5 -2 13
    -3 -2 10
    -1 -2 7
    7 -2 -1
    -5 -1 10
    -3 -1 7
    -1 -1 4
    5 -1 -2
    6 -1 -3
    7 -1 -4
    -6 0 9
    -5 0 7
    -3 0 4
    3 0 -3
    4 0 -4
    5 0 -5
    7 0 -6
    -6 1 6
    -5 1 4
    6 1 -8
    -7 2 5
    -4 2 0
    4 2 -9
    5 2 -10
    -6 3 0
    -4 3 -3
    5 3 -12
    -7 4 -1
    -5 4 -4
    -2 4 -8
    2 4 -12
    3 4 -13
    -6 5 -5
    -4 5 -8
    -7 6 -6
    -5 6 -9
    -6 7 -10
    -2 7 -15
    1 -6 17
    6 -5 9
    -3 -4 16
    -1 -4 13
    6 -4 6
    7 -4 5
    -4 -3 14
    -2 -3 11
    6 -3 3
    -4 -2 11
    -2 -2 8
    5 -2 1
    6 -2 0
    -6 -1 11
    -4 -1 8
    -2 -1 5
    4 -1 -1
    7 -1 -3
    -6 0 8
    -4 0 5
    2 0 -2
    6 0 -5
    -7 1 7
    -6 1 5
    4 1 -6
    5 1 -7
    -7 2 4
    -2 2 -3
    2 2 -7
    3 2 -8
    6 2 -10
    -7 3 1
    -5 3 -2
    4 3 -11
    -6 4 -3
    -3 4 -7
    1 4 -11
    -7 5 -4
    -5 5 -7
    3 5 -15
    -6 6 -8
    -4 7 -13
    -3 7 -14
    0 7 -17
    4 -6 14
    5 -6 13
    -1 -5 16
    5 -5 10
    -2 -4 14
    5 -4 7
    7 -4 6
    -3 -3 12
    4 -3 5
    5 -3 4
    7 -3 3
    -5 -2 12
    -3 -2 9
    4 -2 2
    6 -2 1
    7 -2 0
    -6 -1 10
    -5 -1 9
    -3 -1 6
    3 -1 0
    6 -1 -2
    7 -1 -2
    -6 0 7
    -5 0 6
    -2 0 2
    5 0 -4
    7 0 -5
    -7 1 6
    -5 1 3
    3 1 -5
    6 1 -7
    -4 2 -1
    -3 2 -2
    1 2 -6
    4 2 -8
    5 2 -9
    6 2 -9
    -6 3 -1
    3 3 -10
    5 3 -11
    -7 4 -2
    -5 4 -5
    -4 4 -6
    0 4 -10
    4 4 -13
    -7 5 -5
    -6 5 -6
    2 5 -14
    4 5 -15
    2 6 -16
    -5 7 -12
    3 -6 15
    -2 -5 17
    4 -5 11
    6 -5 10
    -3 -4 15
    4 -4 8
    6 -4 7
    -4 -3 13
    3 -3 6
    6 -3 4
    7 -3 4
    -5 -2 11
    -4 -2 10
    3 -2 3
    5 -2 2
    7 -2 1
    -5 -1 8
    -4 -1 7
    2 -1 1
    5 -1 -1
    6 -1 -1
    -4 0 4
    -3 0 3
    4 0 -3
    6 0 -4
    7 0 -4
    -7 1 5
    -6 1 4
    5 1 -6
    7 1 -7
    -5 2 0
    -7 3 0
    -4 3 -4
    -3 3 -5
    2 3 -9
    4 3 -10
    6 3 -11
    -7 4 -3
    -6 4 -4
    3 4 -12
    5 4 -13
    1 5 -13
    -6 6 -9
    -5 6 -10
    -4 6 -11
    -3 6 -12
    2 -6 16
    3 -5 12
    5 -5 11
    3 -4 9
    5 -4 8
    5 -3 5
    6 -3 5
    2 -2 4
    4 -2 3
    6 -2 2
    -6 -1 9
    4 -1 0
    7 -1 -1
    -7 0 7
    -6 0 6
    -5 0 5
    3 0 -2
    5 0 -3
    6 0 -3
    -2 1 -1
    2 1 -4
    4 1 -5
    6 1 -6
    7 1 -6
    3 2 -7
    5 2 -8
    6 2 -8
    -7 3 -1
    -6 3 -2
    -5 3 -3
    -2 3 -6
    5 3 -10
    2 4 -11
    4 4 -12
    -7 5 -6
    -6 5 -7
    -5 5 -8
    -4 5 -9
    -3 5 -10
    3 5 -14
    -2 6 -13
    1 6 -15
    3 6 -16
    -2 -5 16
    -1 -5 15
    -4 -4 15
    -3 -4 14
    -2 -4 13
    -1 -4 12
    4 -4 9
    6 -4 8
    -5 -3 13
    -4 -3 12
    -3 -3 11
    -2 -3 10
    -1 -3 9
    2 -3 7
    4 -3 6
    7 -3 5
    -6 -2 11
    -5 -2 10
    -4 -2 9
    -3 -2 8
    -2 -2 7
    5 -2 3
    7 -2 2
    -6 -1 8
    -5 -1 7
    -4 -1 6
    -3 -1 5
    1 -1 2
    3 -1 1
    5 -1 0
    6 -1 0
    7 -1 0
    -6 0 5
    -5 0 4
    -4 0 3
    4 0 -2
    7 0 -3
    -7 1 4
    3 1 -4
    5 1 -5
    6 1 -5
    -7 2 1
    -6 2 0
    -5 2 -1
    -4 2 -2
    -3 2 -3
    4 2 -7
    1 3 -8
    3 3 -9
    6 3 -10
    -7 4 -4
    -6 4 -5
    -5 4 -6
    -4 4 -7
    5 4 -12
    2 5 -13
    4 5 -14
    -6 6 -10
    -5 7 -13
    1 7 -17
    2 -5 13
    4 -5 12
    5 -5 12
    2 -4 10
    5 -4 9
    -5 -3 12
    5 -3 6
    6 -3 6
    7 -3 6
    -6 -2 10
    -5 -2 9
    -1 -2 6
    3 -2 4
    6 -2 3
    7 -2 3
    -2 -1 4
    4 -1 1
    -7 0 6
    5 0 -2
    6 0 -2
    7 0 -2
    -4 1 0
    -1 1 -2
    1 1 -3
    4 1 -4
    7 1 -5
    0 2 -5
    2 2 -6
    5 2 -7
    6 2 -7
    7 2 -7
    -7 3 -2
    -6 3 -3
    -5 3 -4
    -4 3 -5
    4 3 -9
    5 3 -9
    -3 4 -8
    3 4 -11
    -6 5 -8
    -5 5 -9
    0 5 -12
    -5 6 -11
    2 6 -15
    -4 7 -14
    -3 -5 16
    0 -5 14
    -4 -4 14
    -3 -4 13
    0 -4 11
    6 -4 9
    -4 -3 11
    -3 -3 10
    3 -3 7
    -4 -2 8
    -3 -2 7
    4 -2 4
    -6 -1 7
    -5 -1 6
    -4 -1 5
    5 -1 1
    6 -1 1
    7 -1 1
    -7 0 5
    -6 0 4
    -5 0 3
    3 0 -1
    -3 1 -1
    5 1 -4
    6 1 -4
    7 1 -4
    -7 2 0
    -6 2 -1
    -5 2 -2
    -2 2 -4
    3 2 -6
    4 2 -6
    -7 3 -3
    2 3 -8
    6 3 -9
    -7 4 -5
    -6 4 -6
    -5 4 -7
    1 4 -10
    4 4 -11
    5 4 -11
    6 4 -11
    -2 5 -11
    3 5 -13
    4 5 -13
    5 5 -13
    -4 6 -12
    3 6 -15
    0 -6 17
    3 -6 16
    -2 -5 15
    3 -5 13
    -4 -4 13
    -2 -4 12
    3 -4 10
    6 -4 10
    -5 -3 11
    -4 -3 10
    -2 -3 9
    0 -3 8
    4 -3 7
    5 -3 7
    6 -3 7
    -6 -2 9
    -5 -2 8
    5 -2 4
    6 -2 4
    7 -2 4
    -7 -1 7
    -6 -1 6
    -3 -1 4
    -1 -1 3
    2 -1 2
    -7 0 4
    4 0 -1
    5 0 -1
    6 0 -1
    7 0 -1
    -5 1 0
    2 1 -3
    -7 2 -1
    -4 2 -3
    5 2 -6
    6 2 -6
    7 2 -6
    -6 3 -4
    -5 3 -5
    -3 3 -6
    3 3 -8
    4 3 -8
    5 3 -8
    6 3 -8
    -7 4 -6
    2 4 -10
    -6 5 -9
    -4 5 -10
    0 6 -14
    4 6 -15
    -3 7 -15
    -3 -5 15
    -1 -5 14
    4 -5 13
    5 -5 13
    -5 -4 13
    -3 -4 12
    4 -4 10
    5 -4 10
    -6 -3 11
    -3 -3 9
    -6 -2 8
    -4 -2 7
    -2 -2 6
    6 -2 5
    7 -2 5
    -7 -1 6
    -5 -1 5
    -4 -1 4
    3 -1 2
    4 -1 2
    5 -1 2
    6 -1 2
    7 -1 2
    7 0 0
    -7 1 1
    -6 1 0
    -4 1 -1
    3 1 -3
    4 1 -3
    5 1 -3
    6 1 -3
    7 1 -3
    -6 2 -2
    -5 2 -3
    7 2 -5
    -7 3 -4
    -6 4 -7
    -4 4 -8
    3 4 -10
    4 4 -10
    5 4 -10
    6 4 -10
    -5 5 -10
    1 5 -12
    2 5 -12
    5 5 -12
    -5 6 -12
    -3 6 -13
    -1 -6 17
    -4 -5 15
    -4 -4 12
    -1 -4 11
    -6 -3 10
    -5 -3 10
    -4 -3 9
    5 -3 8
    6 -3 8
    -5 -2 7
    -3 -2 6
    1 -2 5
    2 -2 5
    3 -2 5
    4 -2 5
    5 -2 5
    -6 -1 5
    -2 -1 3
    7 -1 3
    4 0 0
    5 0 0
    6 0 0
    -7 1 0
    -5 1 -1
    -2 1 -2
    7 1 -2
    -7 2 -2
    -6 2 -3
    -3 2 -4
    1 2 -5
    2 2 -5
    3 2 -5
    4 2 -5
    5 2 -5
    6 2 -5
    -6 3 -5
    -4 3 -6
    -1 3 -7
    6 3 -7
    7 3 -7
    -5 4 -8
    -2 4 -9
    -3 5 -11
    3 5 -12
    4 5 -12
    1 6 -14
    2 6 -14
    3 6 -14
    4 6 -14
    0 7 -16
    1 7 -16
    2 7 -16
    3 7 -16
    -2 -6 17
    -3 -5 14
    -2 -5 14
    -5 -4 12
    -2 -4 11
    5 -4 11
    -5 -3 9
    -2 -3 8
    -1 -3 8
    4 -3 8
    -6 -2 7
    -4 -2 6
    6 -2 6
    7 -2 6
    -7 -1 5
    -6 -1 4
    -5 -1 4
    -3 -1 3
    5 -1 3
    6 -1 3
    2 0 0
    3 0 0
    7 0 1
    -6 1 -1
    -3 1 -2
    5 1 -2
    6 1 -2
    -7 2 -3
    -4 2 -4
    6 2 -4
    7 2 -4
    -7 3 -5
    -5 3 -6
    3 3 -7
    4 3 -7
    5 3 -7
    7 3 -6
    -6 4 -8
    -3 4 -9
    5 4 -9
    6 4 -9
    -6 5 -10
    -4 6 -13
    -4 -5 14
    4 -5 14
    -4 -4 11
    -3 -4 11
    4 -4 11
    -6 -3 9
    -3 -3 8
    3 -3 8
    6 -3 9
    -7 -2 7
    -6 -2 6
    -5 -2 6
    5 -2 6
    7 -2 7
    -7 -1 4
    -4 -1 3
    4 -1 3
    7 -1 4
    5 0 1
    6 0 1
    -7 1 -1
    -4 1 -2
    3 1 -2
    4 1 -2
    6 1 -1
    7 1 -1
    -5 2 -4
    5 2 -4
    7 2 -3
    -6 3 -6
    -2 3 -7
    1 3 -7
    2 3 -7
    6 3 -6
    -4 4 -9
    3 4 -9
    4 4 -9
    6 4 -8
    -5 5 -11
    -4 5 -11
    4 5 -11
    5 5 -11
    -5 6 -13
    4 6 -13
    5 6 -13
    -3 -6 16
    -2 -6 16
    -1 -6 16
    3 -5 14
    -6 -4 11
    -5 -4 11
    3 -4 11
    5 -4 12
    -6 -3 8
    -5 -3 8
    -4 -3 8
    2 -3 8
    5 -3 9
    -7 -2 6
    -4 -2 5
    -3 -2 5
    -2 -2 5
    -1 -2 5
    4 -2 6
    6 -2 7
    -5 -1 3
    3 -1 3
    5 -1 4
    6 -1 4
    7 -1 5
    4 0 1
    7 0 2
    -6 1 -2
    -5 1 -2
    5 1 -1
    7 1 0
    -7 2 -4
    -6 2 -4
    4 2 -4
    6 2 -3
    -7 3 -6
    -4 3 -7
    -3 3 -7
    5 3 -6
    7 3 -5
    -5 4 -9
    2 4 -9
    5 4 -8
    7 4 -7
    3 5 -11
    6 5 -10
    3 6 -13
    3 7 -15
    0 -6 16
    -5 -5 13
    -4 -5 13
    -3 -5 13
    -2 -5 13
    -1 -5 13
    -5 -4 10
    -4 -4 10
    -3 -4 10
    -2 -4 10
    4 -3 9
    6 -3 10
    -7 -2 5
    -6 -2 5
    -5 -2 5
    0 -2 5
    5 -2 7
    2 -1 3
    6 -1 5
    -7 0 0
    -6 0 0
    -5 0 0
    6 0 2
    7 0 3
    -7 1 -2
    2 1 -2
    6 1 0
    -5 2 -5
    -4 2 -5
    -3 2 -5
    -2 2 -5
    3 2 -4
    5 2 -3
    7 2 -2
    -6 3 -7
    -5 3 -7
    0 3 -7
    4 3 -6
    6 3 -5
    -6 4 -9
    1 4 -9
    4 4 -8
    6 4 -7
    2 5 -11
    5 5 -10
    2 6 -13
    5 6 -12
    2 7 -15
    -4 -6 15
    0 -5 13
    -6 -4 10
    -1 -4 10
    2 -4 11
    4 -4 12
    -7 -3 7
    -6 -3 7
    -5 -3 7
    -4 -3 7
    -3 -3 7
    -2 -3 7
    5 -3 10
    3 -2 6
    6 -2 8
    -2 -1 2
    4 -1 4
    7 -1 6
    3 0 1
    5 0 2
    6 0 3
    -7 1 -3
    -6 1 -3
    -5 1 -3
    -4 1 -3
    -3 1 -3
    4 1 -1
    7 1 1
    -7 2 -5
    -6 2 -5
    2 2 -4
    4 2 -3
    6 2 -2
    3 3 -6
    5 3 -5
    7 3 -4
    3 4 -8
    5 4 -7
    7 4 -6
    1 5 -11
    4 5 -10
    6 5 -9
    4 6 -12
    4 7 -14
    -3 -6 15
    -2 -6 15
    -5 -5 12
    -4 -5 12
    -3 -5 12
    -6 -4 9
    -5 -4 9
    -4 -4 9
    5 -4 13
    3 -3 9
    -7 -2 4
    -6 -2 4
    -5 -2 4
    -4 -2 4
    -3 -2 4
    4 -2 7
    5 -1 5
    6 -1 6
    -7 0 -1
    -6 0 -1
    -5 0 -1
    -4 0 -1
    4 0 2
    7 0 4
    1 1 -2
    3 1 -1
    5 1 0
    6 1 1
    5 2 -2
    7 2 -1
    -6 3 -8
    4 3 -5
    6 3 -4
    7 3 -3
    -6 4 -10
    -5 4 -10
    -4 4 -10
    6 4 -6
    -5 5 -12
    -4 5 -12
    3 5 -10
    5 5 -9
    -4 6 -14
    -3 6 -14
    1 6 -13
    3 6 -12
    5 6 -11
    -3 7 -16
    1 7 -15
    5 7 -13
    1 8 -17
    -4 -6 14
    -1 -6 15
    -5 -5 11
    -2 -5 12
    -3 -4 9
    -7 -3 6
    -6 -3 6
    -5 -3 6
    -4 -3 6
    -1 -3 7
    4 -3 10
    -2 -2 4
    5 -2 8
    6 -2 9
    -1 -1 2
    3 -1 4
    7 -1 7
    -3 0 -1
    2 0 1
    5 0 3
    6 0 4
    -7 1 -4
    -6 1 -4
    -2 1 -3
    4 1 0
    7 1 2
    -7 2 -6
    -6 2 -6
    -5 2 -6
    -1 2 -5
    3 2 -3
    6 2 -1
    7 2 0
    -5 3 -8
    -4 3 -8
    2 3 -6
    5 3 -4
    -3 4 -10
    0 4 -9
    2 4 -8
    4 4 -7
    7 4 -5
    -3 5 -12
    4 5 -9
    6 5 -8
    6 6 -10
    3 7 -14
    3 8 -16
    -5 -6 13
    -3 -6 14
    -4 -5 11
    -3 -5 11
    -1 -5 12
    2 -5 14
    -6 -4 8
    -5 -4 8
    -4 -4 8
    -2 -4 9
    0 -4 10
    3 -4 12
    4 -4 13
    -7 -3 5
    -6 -3 5
    -3 -3 6
    5 -3 11
    -5 -2 3
    -4 -2 3
    2 -2 6
    -7 -1 0
    4 -1 5
    5 -1 6
    6 -1 7
    -7 0 -2
    -6 0 -2
    -5 0 -2
    7 0 5
    -5 1 -4
    -4 1 -4
    5 1 1
    6 1 2
    7 1 3
    -4 2 -6
    1 2 -4
    4 2 -2
    -3 3 -8
    3 3 -5
    6 3 -3
    7 3 -2
    5 4 -6
    6 4 -5
    7 4 -4
    2 5 -10
    5 5 -8
    6 5 -7
    2 6 -12
    4 6 -11
    5 6 -10
    2 7 -14
    4 7 -13
    5 7 -12
    2 8 -16
    -4 -6 13
    -2 -6 14
    -6 -5 10
    -5 -5 10
    3 -5 15
    -7 -4 7
    -6 -4 7
    -5 -3 5
    3 -2 7
    4 -2 8
    5 -2 9
    6 -2 10
    -6 -1 0
    -5 -1 0
    1 -1 3
    -4 0 -2
    -2 0 -1
    3 0 2
    4 0 3
    5 0 4
    6 0 5
    7 0 6
    -7 1 -5
    -7 2 -7
    -6 2 -7
    -3 2 -6
    5 2 -1
    6 2 0
    7 2 1
    -6 3 -9
    4 3 -4
    5 3 -3
    -5 4 -11
    3 4 -7
    -5 5 -13
    3 5 -9
    7 5 -6
    0 6 -13
    6 6 -9
    0 7 -15
    -3 -7 16
    -5 -6 12
    -3 -6 13
    -6 -5 9
    -4 -5 10
    -2 -5 11
    -7 -4 6
    -5 -4 7
    -3 -4 8
    -1 -4 9
    -7 -3 4
    -6 -3 4
    -4 -3 5
    -2 -3 6
    1 -3 8
    5 -3 12
    -3 -2 3
    -7 -1 -1
    6 -1 8
    -7 0 -3
    -6 0 -3
    -6 1 -5
    -5 1 -5
    -3 1 -4
    3 1 0
    4 1 1
    5 1 2
    6 1 3
    7 1 4
    -5 2 -7
    2 2 -3
    -5 3 -9
    1 3 -6
    6 3 -2
    7 3 -1
    4 4 -6
    5 4 -5
    6 4 -4
    7 4 -3
    4 5 -8
    5 5 -7
    6 5 -6
    7 5 -5
    -2 6 -14
    3 6 -11
    4 6 -10
    5 6 -9
    -2 7 -16
    3 7 -13
    4 7 -12
    3 8 -15
    4 8 -14
    -2 -7 16
    -1 -7 17
    -4 -6 12
    0 -6 15
    -5 -5 9
    -3 -5 10
    -6 -4 6
    -4 -4 7
    -5 -3 4
    -3 -3 5
    2 -3 9
    3 -3 10
    4 -3 11
    -1 -2 4
    -6 -1 -1
    2 -1 4
    3 -1 5
    4 -1 6
    5 -1 7
    -7 0 -4
    -5 0 -3
    -3 0 -2
    6 0 6
    7 0 7
    -7 1 -6
    -1 1 -3
    -4 2 -7
    3 2 -2
    4 2 -1
    5 2 0
    6 2 1
    7 2 2
    -6 3 -10
    -4 3 -9
    6 3 -1
    7 3 0
    -4 4 -11
    -2 4 -10
    1 4 -8
    -4 5 -13
    6 6 -8
    5 7 -11
    6 7 -10
    5 8 -13
    -4 -7 14
    -3 -7 15
    -5 -6 11
    -2 -6 13
    -1 -6 14
    -6 -5 8
    -4 -5 9
    -7 -4 5
    -5 -4 6
    -2 -4 8
    4 -4 14
    -6 -3 3
    -4 -3 4
    -7 -2 0
    -2 -2 3
    5 -2 10
    -7 -1 -2
    -5 -1 -1
    -6 0 -4
    4 0 4
    5 0 5
    -6 1 -6
    -4 1 -5
    6 1 4
    7 1 5
    -6 2 -8
    7 2 3
    -2 3 -8
    2 3 -5
    3 3 -4
    4 3 -3
    5 3 -2
    2 4 -7
    3 4 -6
    4 4 -5
    5 4 -4
    6 4 -3
    7 4 -2
    1 5 -10
    6 5 -5
    7 5 -4
    1 6 -12
    7 6 -6
    1 7 -14
    1 8 -16
    -5 -7 13
    -6 -6 10
    -4 -6 11
    -3 -6 12
    -6 -5 7
    -5 -5 8
    -7 -4 4
    -6 -4 5
    -4 -4 6
    -3 -4 7
    3 -4 13
    -5 -3 3
    5 -3 13
    -6 -2 0
    4 -2 9
    -6 -1 -2
    -4 -1 -1
    5 -1 8
    6 -1 9
    -7 0 -5
    -4 0 -3
    2 0 2
    3 0 3
    6 0 7
    -7 1 -7
    -5 1 -6
    4 1 2
    5 1 3
    7 1 6
    -5 2 -8
    -2 2 -6
    6 2 2
    -5 3 -10
    6 3 0
    7 3 1
    -5 4 -12
    7 4 -1
    2 5 -9
    3 5 -8
    4 5 -7
    5 5 -6
    2 6 -11
    3 6 -10
    4 6 -9
    5 6 -8
    6 6 -7
    2 7 -13
    3 7 -12
    4 7 -11
    5 7 -10
    6 7 -9
    2 8 -15
    3 8 -14
    4 8 -13
    5 8 -12
    -4 -7 13
    -3 -7 14
    -2 -7 15
    -6 -6 9
    -5 -6 10
    -7 -5 6
    -4 -5 8
    -3 -5 9
    -2 -5 10
    -1 -5 11
    0 -5 12
    -6 -4 4
    -5 -4 5
    -3 -3 4
    -2 -3 5
    -1 -3 6
    0 -3 7
    4 -3 12
    -7 -2 -1
    3 -2 8
    -7 -1 -3
    -5 -1 -2
    4 -1 7
    -5 0 -4
    1 0 1
    5 0 6
    -6 1 -7
    -2 1 -4
    3 1 1
    6 1 5
    -6 2 -9
    -3 2 -7
    4 2 0
    5 2 1
    7 2 4
    -3 3 -9
    5 3 -1
    -3 4 -11
    6 4 -2
    -3 5 -13
    6 5 -4
    7 5 -3
    -3 6 -15
    6 6 -6
    7 6 -5
    -5 -7 12
    -1 -7 16
    -4 -6 10
    -3 -6 11
    -7 -5 5
    -6 -5 6
    -5 -5 7
    3 -5 16
    -4 -3 3
    -6 -2 -1
    -5 -2 0
    2 -2 7
    5 -2 11
    -6 -1 -3
    6 -1 10
    -7 0 -6
    -6 0 -5
    -2 0 -2
    -3 1 -5
    2 1 0
    5 1 4
    7 1 7
    -4 2 -8
    3 2 -1
    6 2 3
    -4 3 -10
    4 3 -2
    7 3 2
    -4 4 -12
    4 4 -4
    5 4 -3
    7 4 0
    5 5 -5
    7 5 -2
    5 6 -7
    5 7 -9
    6 7 -8
    5 8 -11
    6 8 -10
    4 9 -14
    -3 -8 16
    -5 -7 11
    0 -7 17
    -6 -6 8
    -5 -6 9
    -2 -6 12
    -6 -4 3
    -5 -4 4
    -4 -4 5
    -3 -4 6
    -2 -4 7
    2 -4 12
    4 -4 15
    -7 -3 0
    3 -3 11
    -7 -2 -2
    4 -2 10
    -7 -1 -4
    -4 -1 -2
    -3 -1 -1
    3 -1 6
    5 -1 9
    -5 0 -5
    -4 0 -4
    -3 0 -3
    4 0 5
    6 0 8
    -5 1 -7
    -4 1 -6
    6 1 6
    -5 2 -9
    2 2 -2
    5 2 2
    7 2 5
    -5 3 -11
    3 3 -3
    6 3 1
    7 3 3
    -5 4 -13
    3 4 -5
    6 4 -1
    -4 5 -14
    3 5 -7
    4 5 -6
    6 5 -3
    3 6 -9
    4 6 -8
    6 6 -5
    7 6 -4
    3 7 -11
    4 7 -10
    7 7 -6
    3 8 -13
    4 8 -12
    2 9 -16
    3 9 -15
    -5 -8 13
    -6 -7 10
    -4 -7 12
    -3 -7 13
    -6 -6 7
    -5 -6 8
    -1 -6 13
    -7 -5 4
    -6 -5 5
    -5 -5 6
    -4 -5 7
    -3 -5 8
    -1 -4 8
    -6 -2 -2
    -5 -2 -1
    5 -2 12
    -7 -1 -5
    -6 -1 -4
    -5 -1 -3
    -7 0 -7
    -6 0 -6
    3 0 4
    5 0 7
    -6 1 -8
    4 1 3
    -6 2 -10
    4 2 1
    6 2 4
    5 3 0
    2 4 -6
    5 4 -2
    7 4 1
    2 5 -8
    5 5 -4
    7 5 -1
    2 6 -10
    5 6 -6
    7 6 -3
    2 7 -12
    5 7 -8
    6 7 -7
    1 8 -15
    2 8 -14
    5 8 -10
    6 8 -9
    1 9 -17
    5 9 -12
    -4 -8 14
    -3 -8 15
    -6 -7 9
    -5 -7 10
    -2 -7 14
    -7 -6 6
    -4 -6 9
    -3 -6 10
    -2 -5 9
    -5 -4 3
    -4 -4 4
    -7 -3 -1
    -6 -3 0
    -3 -3 3
    4 -3 13
    -7 -2 -3
    -2 -2 2
    2 -1 5
    4 -1 8
    6 0 9
    3 1 2
    5 1 5
    1 2 -3
    7 2 6
    4 3 -1
    6 3 2
    7 3 4
    4 4 -3
    6 4 0
    4 5 -5
    6 5 -2
    6 6 -4
    1 7 -13
    4 7 -9
    7 7 -5
    4 8 -11
    4 9 -13
    -5 -8 12
    -2 -8 16
    -4 -7 11
    -3 -7 12
    -1 -7 15
    -7 -6 5
    -6 -6 6
    -2 -6 11
    -6 -5 4
    -5 -5 5
    -4 -5 6
    -1 -5 10
    -3 -4 5
    3 -4 14
    -2 -3 4
    3 -2 9
    -7 -1 -6
    -6 -1 -5
    5 -1 10
    -6 0 -7
    -5 0 -6
    4 0 6
    -6 1 -9
    -5 1 -8
    -4 1 -7
    6 1 7
    -5 2 -10
    3 2 0
    5 2 3
    6 2 5
    7 2 7
    1 3 -5
    5 3 1
    1 4 -7
    5 4 -1
    7 4 2
    1 5 -9
    7 5 0
    1 6 -11
    4 6 -7
    7 6 -2
    6 7 -6
    7 7 -4
    6 8 -8
    7 8 -6
    3 9 -14
    6 9 -10
    -6 -8 10
    -4 -8 13
    -6 -7 8
    -5 -7 9
    -5 -6 7
    -4 -6 8
    -3 -5 7
    -7 -4 0
    -2 -4 6
    -7 -3 -2
    -6 -3 -1
    -7 -2 -4
    -6 -2 -3
    -5 -2 -2
    -4 -2 -1
    -1 -2 3
    4 -2 11
    5 -2 13
    -5 -1 -4
    -4 -1 -3
    3 -1 7
    -4 0 -5
    -3 0 -4
    2 0 3
    5 0 8
    6 0 10
    -3 1 -6
    4 1 4
    5 1 6
    -4 2 -9
    -3 2 -8
    4 2 2
    -5 3 -12
    -4 3 -11
    -3 3 -10
    3 3 -2
    6 3 3
    7 3 5
    -4 4 -13
    3 4 -4
    6 4 1
    7 4 3
    3 5 -6
    5 5 -3
    6 5 -1
    3 6 -8
    5 6 -5
    3 7 -10
    5 7 -7
    3 8 -12
    5 8 -9
    2 9 -15
    5 9 -11
    6 9 -9
    4 10 -14
    -5 -8 11
    -3 -8 14
    -7 -7 6
    -4 -7 10
    -2 -7 13
    -7 -6 4
    -6 -6 5
    -3 -6 9
    -6 -5 3
    -5 -5 4
    -4 -4 3
    -3 -1 -2
    4 -1 9
    5 -1 11
    2 1 1
    6 1 8
    5 2 4
    6 2 6
    4 3 0
    -3 4 -12
    4 4 -2
    4 5 -4
    7 5 1
    4 6 -6
    6 6 -3
    7 6 -1
    4 7 -8
    6 7 -5
    7 7 -3
    2 8 -13
    4 8 -10
    6 8 -7
    7 8 -5
    4 9 -12
    -6 -8 9
    -4 -8 12
    -1 -8 17
    -6 -7 7
    -5 -7 8
    -3 -7 11
    -7 -6 3
    -5 -6 6
    -1 -6 12
    -4 -5 5
    -2 -5 8
    -7 -4 -1
    -6 -4 0
    -7 -3 -3
    -6 -3 -2
    -1 -3 5
    3 -3 12
    4 -3 14
    -7 -2 -5
    -6 -2 -4
    -5 -2 -3
    -7 -1 -7
    -6 -1 -6
    -5 -1 -5
    -6 0 -8
    -5 0 -7
    -2 0 -3
    3 0 5
    4 0 7
    5 0 9
    6 0 11
    -6 1 -10
    -2 1 -5
    -2 2 -7
    2 3 -3
    5 3 2
    6 3 4
    7 3 6
    2 4 -5
    5 4 0
    6 4 2
    7 4 4
    -3 5 -14
    2 5 -7
    5 5 -2
    6 5 0
    2 6 -9
    5 6 -4
    2 7 -11
    5 7 -6
    5 8 -8
    1 9 -16
    3 9 -13
    5 9 -10
    3 10 -15
    5 10 -12
    6 10 -10
    -4 -9 14
    -5 -8 10
    -3 -8 13
    -2 -8 15
    -7 -7 5
    -6 -7 6
    -4 -7 9
    -6 -6 4
    -4 -6 7
    -2 -6 10
    -5 -5 3
    -3 -5 6
    -3 -4 4
    -5 -3 -1
    -4 -1 -4
    -2 -1 -1
    -4 0 -6
    -5 1 -9
    3 1 3
    4 1 5
    5 1 7
    6 1 9
    -5 2 -11
    3 2 1
    -5 3 -13
    -2 3 -9
    7 5 2
    6 6 -2
    7 6 0
    3 7 -9
    6 7 -4
    7 7 -2
    1 8 -14
    3 8 -11
    6 8 -6
    7 8 -4
    6 9 -8
    4 10 -13
    -6 -9 10
    -5 -9 12
    -3 -9 15
    -6 -8 8
    -4 -8 11
    -7 -7 4
    -5 -7 7
    -2 -7 12
    -1 -7 14
    -5 -6 5
    -3 -6 8
    -7 -5 0
    -7 -4 -2
    -6 -4 -1
    -1 -4 7
    -7 -3 -4
    -6 -3 -3
    -2 -3 3
    -7 -2 -6
    -6 -2 -5
    -4 -2 -2
    2 -2 8
    3 -2 10
    4 -2 12
    -6 -1 -7
    5 -1 12
    -4 1 -8
    -4 2 -10
    4 2 3
    5 2 5
    6 2 7
    3 3 -1
    4 3 1
    5 3 3
    6 3 5
    0 4 -8
    3 4 -3
    4 4 -1
    5 4 1
    6 4 3
    7 4 5
    3 5 -5
    4 5 -3
    7 5 3
    -3 6 -16
    3 6 -7
    4 6 -5
    4 7 -7
    4 8 -9
    5 8 -7
    4 9 -11
    5 9 -9
    2 10 -16
    5 10 -11
    6 10 -9
    -5 -9 11
    -4 -9 13
    -7 -8 6
    -5 -8 9
    -6 -7 5
    -3 -7 10
    -6 -6 3
    -4 -6 6
    -4 -5 4
    -1 -5 9
    0 -5 11
    -2 -4 5
    -5 -3 -2
    -5 -2 -4
    -5 -1 -6
    -3 -1 -3
    4 -1 10
    -6 0 -9
    -3 0 -5
    5 0 10
    6 1 10
    -4 3 -12
    0 3 -6
    -4 4 -14
    5 5 -1
    6 5 1
    5 6 -3
    6 6 -1
    7 6 1
    1 7 -12
    5 7 -5
    6 7 -3
    7 7 -1
    6 8 -5
    7 8 -3
    2 9 -14
    6 9 -7
    7 9 -5
    3 10 -14
    4 11 -14
    -6 -9 9
    -7 -8 5
    -6 -8 7
    -4 -8 10
    -3 -8 12
    -2 -8 14
    -1 -8 16
    -7 -7 3
    -5 -7 6
    -4 -7 8
    -5 -6 4
    -7 -5 -1
    -2 -5 7
    -7 -4 -3
    -3 -4 3
    3 -4 15
    -7 -3 -5
    4 -3 15
    -7 -2 -7
    -3 -2 -1
    1 -1 4
    2 -1 6
    3 -1 8
    -5 0 -8
    4 0 8
    -5 1 -10
    -3 1 -7
    5 1 8
    -5 2 -12
    -3 2 -9
    5 2 6
    6 2 8
    6 3 6
    6 4 4
    7 4 6
    7 5 4
    1 6 -10
    7 6 2
    2 7 -10
    7 7 0
    2 8 -12
    7 8 -2
    0 9 -17
    3 9 -12
    4 9 -10
    7 9 -4
    4 10 -12
    5 10 -10
    6 10 -8
    5 11 -12
    -5 -9 10
    -4 -9 12
    -3 -9 14
    -2 -9 16
    -6 -8 6
    -5 -8 8
    -6 -7 4
    -3 -6 7
    -2 -6 9
    -1 -6 11
    -6 -5 0
    -4 -5 3
    -3 -5 5
    -6 -4 -2
    -6 -3 -4
    -4 -3 -1
    -6 -2 -6
    -4 -2 -3
    -6 -1 -8
    -4 -1 -5
    5 -1 13
    -6 0 -10
    -4 0 -7
    2 0 4
    3 0 6
    3 1 4
    4 1 6
    0 2 -4
    4 2 4
    -3 3 -11
    4 3 2
    5 3 4
    1 4 -6
    5 4 2
    -2 5 -13
    1 5 -8
    5 5 0
    6 5 2
    2 6 -8
    3 6 -6
    4 6 -4
    5 6 -2
    6 6 0
    3 7 -8
    4 7 -6
    5 7 -4
    6 7 -2
    3 8 -10
    4 8 -8
    5 8 -6
    6 8 -4
    5 9 -8
    6 9 -6
    1 10 -17
    -6 -10 10
    -5 -10 12
    -4 -10 14
    -6 -9 8
    -7 -8 4
    -4 -7 7
    -3 -7 9
    -2 -7 11
    -7 -6 0
    -5 -6 3
    -4 -6 5
    0 -6 13
    -7 -5 -2
    -7 -4 -4
    -5 -4 -1
    -7 -3 -6
    -5 -3 -3
    3 -3 13
    -5 -2 -5
    4 -2 13
    5 0 11
    -4 1 -9
    2 1 2
    2 2 0
    3 2 2
    6 2 9
    2 3 -2
    3 3 0
    6 3 7
    2 4 -4
    3 4 -2
    4 4 0
    2 5 -6
    4 5 -2
    7 5 5
    7 6 3
    7 7 1
    0 8 -15
    7 8 -1
    1 9 -15
    7 9 -3
    2 10 -15
    6 10 -7
    7 10 -5
    3 11 -15
    4 11 -13
    5 11 -11
    6 11 -9
    -5 -9 9
    -4 -9 11
    -6 -8 5
    -5 -8 7
    -4 -8 9
    -3 -8 11
    -2 -8 13
    -6 -7 3
    -5 -7 5
    -1 -7 13
    -6 -5 -1
    -6 -4 -3
    2 -4 13
    -6 -3 -5
    -6 -2 -7
    -5 -1 -7
    4 -1 11
    -5 0 -9
    5 1 9
    -4 2 -11
    1 2 -2
    5 2 7
    -3 4 -13
    6 4 5
    6 5 3
    6 6 1
    6 7 -1
    5 8 -5
    6 8 -3
    2 9 -13
    3 9 -11
    4 9 -9
    5 9 -7
    6 9 -5
    3 10 -13
    4 10 -11
    5 10 -9
    -6 -10 9
    -5 -10 11
    -4 -10 13
    -7 -9 5
    -6 -9 7
    -3 -9 13
    -2 -9 15
    -7 -8 3
    -1 -8 15
    -7 -6 -1
    -7 -5 -3
    -7 -4 -5
    -3 -4 2
    -2 -4 4
    -4 -3 -2
    -2 -3 2
    -1 -3 4
    -3 -2 -2
    -1 -2 2
    3 -2 11
    -6 -1 -9
    -3 -1 -4
    -2 -1 -2
    -6 0 -11
    -2 0 -4
    4 0 9
    -5 1 -11
    4 1 7
    -5 2 -13
    6 2 10
    -4 3 -13
    5 3 5
    5 4 3
    5 5 1
    7 5 6
    5 6 -1
    7 6 4
    4 7 -5
    5 7 -3
    7 7 2
    1 8 -13
    2 8 -11
    3 8 -9
    4 8 -7
    7 8 0
    7 9 -2
    7 10 -4
    6 11 -8
    4 12 -14
    5 12 -12
    -3 -10 15
    -6 -9 6
    -5 -9 8
    -6 -8 4
    -5 -8 6
    -4 -8 8
    -7 -7 0
    -5 -7 4
    -4 -7 6
    -3 -7 8
    0 -7 15
    -4 -6 4
    -3 -6 6
    -2 -6 8
    -6 -5 -2
    -2 -5 6
    -6 -4 -4
    -5 -4 -2
    -1 -4 6
    -5 -3 -4
    -5 -2 -6
    -4 -2 -4
    -4 -1 -6
    0 -1 2
    3 -1 9
    -3 0 -6
    5 0 12
    -2 1 -6
    -1 1 -4
    4 2 5
    4 3 3
    6 3 8
    -4 4 -15
    4 4 1
    6 4 6
    -3 5 -15
    4 5 -1
    6 5 4
    3 6 -5
    4 6 -3
    6 6 2
    0 7 -13
    1 7 -11
    2 7 -9
    3 7 -7
    6 7 0
    6 8 -2
    6 9 -4
    5 10 -8
    6 10 -6
    2 11 -16
    3 11 -14
    4 11 -12
    5 11 -10
    -5 -11 12
    -6 -10 8
    -5 -10 10
    -4 -10 12
    -7 -9 4
    -4 -9 10
    -3 -9 12
    -1 -9 17
    -3 -8 10
    -2 -7 10
    -7 -6 -2
    -7 -5 -4
    -1 -5 8
    -7 -4 -6
    -6 -3 -6
    2 -3 11
    -6 -2 -8
    4 -2 14
    -6 -1 -10
    -5 -1 -8
    -5 0 -10
    -4 0 -8
    3 0 7
    -3 1 -8
    3 1 5
    5 1 10
    3 2 3
    5 2 8
    3 3 1
    5 3 6
    3 4 -1
    5 4 4
    3 5 -3
    5 5 2
    2 6 -7
    5 6 0
    7 6 5
    5 7 -2
    7 7 3
    5 8 -4
    7 8 1
    4 9 -8
    5 9 -6
    7 9 -1
    2 10 -14
    3 10 -12
    4 10 -10
    7 10 -3
    6 11 -7
    5 12 -11
    6 12 -9
    -4 -11 14
    -7 -10 5
    -3 -10 14
    -7 -9 3
    -6 -9 5
    -6 -8 3
    -5 -8 5
    -2 -8 12
    -7 -7 -1
    -5 -7 3
    -6 -6 -1
    -1 -6 10
    -5 -5 -1
    3 -4 16
    4 -1 12
    4 0 10
    -5 1 -12
    -4 1 -10
    -3 2 -10
    -2 2 -8
    6 3 9
    6 4 7
    2 5 -5
    6 5 5
    1 6 -9
    6 6 3
    4 7 -4
    6 7 1
    4 8 -6
    6 8 -1
    3 9 -10
    6 9 -3
    1 10 -16
    6 10 -5
    5 11 -9
    7 11 -4
    4 12 -13
    -6 -11 9
    -5 -11 11
    -6 -10 7
    -5 -10 9
    -5 -9 7
    -4 -9 9
    -2 -9 14
    -4 -8 7
    -4 -7 5
    -1 -7 12
    -7 -6 -3
    -4 -6 3
    -3 -6 5
    -7 -5 -5
    -6 -5 -3
    -3 -5 3
    -6 -4 -5
    -5 -4 -3
    -4 -4 -1
    -6 -3 -7
    -5 -3 -5
    -4 -3 -3
    2 -2 9
    5 0 13
    4 1 8
    5 1 11
    -4 2 -12
    4 2 6
    4 3 4
    2 4 -3
    4 4 2
    4 5 0
    4 6 -2
    7 6 6
    7 7 4
    3 8 -8
    5 8 -3
    7 8 2
    2 9 -12
    5 9 -5
    7 9 0
    5 10 -7
    7 10 -2
    4 11 -11
    6 11 -6
    3 12 -15
    6 12 -8
    5 13 -12
    -4 -11 13
    -7 -10 4
    -6 -10 6
    -4 -10 11
    -2 -10 16
    -6 -9 4
    -3 -9 11
    -7 -8 0
    -3 -8 9
    -1 -8 14
    -7 -7 -2
    -3 -7 7
    -3 -3 -1
    3 -3 14
    -6 -2 -9
    -5 -2 -7
    -4 -2 -5
    -3 -2 -3
    -5 -1 -9
    -4 -1 -7
    2 -1 7
    2 1 3
    2 2 1
    5 2 9
    -4 3 -14
    -3 3 -12
    5 3 7
    6 3 10
    5 4 5
    1 5 -7
    5 5 3
    3 6 -4
    5 6 1
    3 7 -6
    5 7 -1
    2 8 -10
    6 8 0
    1 9 -14
    4 9 -7
    6 9 -2
    4 10 -9
    6 10 -4
    7 10 -1
    2 11 -15
    3 11 -13
    5 11 -8
    7 11 -3
    5 12 -10
    -6 -11 8
    -5 -11 10
    -3 -11 15
    -5 -10 8
    -3 -10 13
    -5 -9 6
    -1 -9 16
    -5 -8 4
    -2 -7 9
    -7 -6 -4
    -6 -6 -2
    -2 -6 7
    -7 -5 -6
    -6 -5 -4
    -5 -5 -2
    -2 -5 5
    -6 -4 -6
    -2 -4 3
    3 -2 12
    4 -2 15
    -3 -1 -5
    -5 0 -11
    -4 0 -9
    -2 3 -10
    1 4 -5
    3 4 0
    6 4 8
    3 5 -2
    6 5 6
    6 6 4
    2 7 -8
    4 7 -3
    6 7 2
    7 7 5
    4 8 -5
    7 8 3
    7 9 1
    3 10 -11
    5 10 -6
    4 12 -12
    6 12 -7
    6 13 -9
    -5 -12 12
    -6 -11 7
    -4 -11 12
    -7 -10 3
    -6 -10 5
    -4 -10 10
    -6 -9 3
    -4 -9 8
    -2 -9 13
    -7 -8 -1
    -4 -8 6
    -2 -8 11
    -7 -7 -3
    -4 -7 4
    -5 -4 -4
    -4 -4 -2
    -6 -3 -8
    -5 -3 -6
    -2 -1 -3
    3 -1 10
    4 -1 13
    -3 0 -7
    3 0 8
    4 0 11
    -5 1 -13
    -4 1 -11
    3 1 6
    3 2 4
    3 3 2
    4 5 1
    2 6 -6
    4 6 -1
    5 7 0
    1 8 -12
    5 8 -2
    3 9 -9
    5 9 -4
    6 9 -1
    2 10 -13
    6 10 -3
    7 10 0
    4 11 -10
    6 11 -5
    7 11 -2
    3 12 -14
    5 12 -9
    7 12 -4
    5 13 -11
    -6 -12 9
    -4 -12 14
    -5 -11 9
    -5 -10 7
    -2 -10 15
    -5 -9 5
    -3 -9 10
    -5 -8 3
    -3 -8 8
    -6 -7 -1
    -3 -7 6
    -7 -6 -5
    -6 -6 -3
    -3 -6 4
    0 -6 12
    -6 -5 -5
    -3 -5 2
    -4 -3 -4
    -6 -2 -10
    -5 -2 -8
    -3 1 -9
    4 1 9
    5 1 12
    4 2 7
    5 2 10
    1 3 -3
    4 3 5
    5 3 8
    -3 4 -14
    4 4 3
    5 4 6
    6 4 9
    0 5 -9
    5 5 4
    6 5 7
    5 6 2
    6 6 5
    6 7 3
    7 7 6
    3 8 -7
    6 8 1
    7 8 4
    2 9 -11
    4 9 -6
    7 9 2
    4 10 -8
    3 11 -12
    5 11 -7
    2 12 -16
    6 12 -6
    4 13 -13
    6 13 -8
    -6 -12 8
    -5 -12 11
    -7 -11 4
    -6 -11 6
    -3 -11 14
    -6 -10 4
    -3 -10 12
    -7 -9 0
    -4 -9 7
    -7 -8 -2
    -4 -8 5
    -7 -7 -4
    -5 -6 -1
    -1 -6 9
    -5 -5 -3
    -1 -5 7
    -6 -4 -7
    -1 -4 5
    -3 -3 -2
    -4 -2 -6
    -5 -1 -10
    -2 0 -5
    -4 2 -13
    2 5 -4
    3 6 -3
    1 7 -10
    3 7 -5
    0 8 -14
    4 8 -4
    5 9 -3
    6 9 0
    7 9 3
    1 10 -15
    3 10 -10
    5 10 -5
    6 10 -2
    7 10 1
    6 11 -4
    7 11 -1
    4 12 -11
    7 12 -3
    3 13 -15
    5 13 -10
    -4 -12 13
    -7 -11 3
    -5 -11 8
    -4 -11 11
    -5 -10 6
    -4 -10 9
    -1 -8 13
    -6 -7 -2
    -4 -7 3
    -1 -7 11
    0 -7 14
    -7 -6 -6
    -6 -6 -4
    -4 -5 -1
    -5 -4 -5
    -6 -3 -9
    -5 -3 -7
    -1 -3 3
    -3 -2 -4
    -4 -1 -8
    -5 0 -12
    -2 4 -12
    2 4 -2
    6 4 10
    3 5 -1
    6 5 8
    4 6 0
    5 6 3
    6 6 6
    4 7 -2
    5 7 1
    6 7 4
    2 8 -9
    5 8 -1
    6 8 2
    7 8 5
    3 9 -8
    2 11 -14
    4 11 -9
    5 11 -6
    3 12 -13
    5 12 -8
    6 12 -5
    7 12 -2
    6 13 -7
    -6 -13 9
    -5 -13 12
    -6 -12 7
    -5 -12 10
    -6 -11 5
    -6 -10 3
    -7 -9 -1
    -5 -9 4
    -3 -9 9
    -2 -9 12
    -1 -9 15
    -7 -8 -3
    -3 -8 7
    -2 -8 10
    0 -8 16
    -2 -7 8
    -5 -6 -2
    -2 -6 6
    -6 -5 -6
    -2 -5 4
    -4 -4 -3
    -5 -2 -9
    -3 -1 -6
    4 -1 14
    -4 0 -10
    4 0 12
    -2 1 -7
    5 1 13
    -3 2 -11
    5 2 11
    -4 3 -15
    2 3 0
    4 3 6
    5 3 9
    3 4 1
    4 4 4
    5 4 7
    -3 5 -16
    4 5 2
    5 5 5
    1 6 -8
    2 7 -7
    1 9 -13
    4 9 -5
    7 9 4
    0 10 -17
    4 10 -7
    5 10 -4
    6 10 -1
    7 10 2
    6 11 -3
    7 11 0
    4 13 -12
    5 13 -9
    5 14 -11
    6 14 -8
    -7 -12 4
    -4 -12 12
    -3 -12 15
    -4 -11 10
    -3 -11 13
    -2 -11 16
    -4 -10 8
    -3 -10 11
    -2 -10 14
    -1 -10 17
    -4 -9 6
    -6 -8 -1
    -4 -8 4
    -7 -7 -5
    -6 -7 -3
    -3 -7 5
    -3 -6 3
    -5 -5 -4
    -6 -4 -8
    -2 -4 2
    -4 -3 -5
    3 -3 15
    3 -2 13
    -5 -1 -11
    1 1 1
    3 1 7
    4 1 10
    2 2 2
    3 2 5
    4 2 8
    3 3 3
    6 7 5
    3 8 -6
    4 8 -3
    5 8 0
    6 8 3
    5 9 -2
    6 9 1
    2 10 -12
    1 11 -16
    3 11 -11
    4 12 -10
    5 12 -7
    6 12 -4
    7 12 -1
    6 13 -6
    7 13 -3
    4 14 -13
    -6 -13 8
    -5 -13 11
    -6 -12 6
    -5 -12 9
    -6 -11 4
    -5 -11 7
    -5 -10 5
    -7 -9 -2
    -5 -9 3
    -7 -8 -4
    -4 -7 2
    -6 -6 -5
    -5 -4 -6
    -3 -4 -1
    -6 -3 -10
    -4 -2 -7
    3 -1 11
    -3 0 -8
    3 0 9
    -4 1 -12
    2 1 4
    -3 3 -13
    1 5 -6
    6 5 9
    2 6 -5
    5 6 4
    6 6 7
    0 7 -12
    3 7 -4
    4 7 -1
    5 7 2
    2 9 -10
    7 9 5
    3 10 -9
    7 10 3
    4 11 -8
    5 11 -5
    6 11 -2
    7 11 1
    2 12 -15
    3 13 -14
    5 14 -10
    6 14 -7
    -7 -12 3
    -7 -10 -1
    -6 -8 -2
    -7 -7 -6
    -5 -7 -1
    -5 -6 -3
    -6 -5 -7
    -4 -5 -2
    -5 -3 -8
    -3 -3 -3
    -2 -2 -2
    -4 -1 -9
    -5 0 -13
    2 0 6
    5 2 12
    5 3 10
    0 4 -7
    5 4 8
    4 5 3
    5 5 6
    3 6 -2
    4 6 1
    1 8 -11
    6 8 4
    3 9 -7
    5 9 -1
    6 9 2
    4 10 -6
    5 10 -3
    6 10 0
    2 11 -13
    3 12 -12
    7 12 0
    4 13 -11
    5 13 -8
    6 13 -5
    7 13 -2
    -6 -13 7
    -5 -13 10
    -4 -13 13
    -6 -12 5
    -5 -12 8
    -4 -12 11
    -3 -12 14
    -6 -11 3
    -5 -11 6
    -4 -11 9
    -3 -11 12
    -2 -11 15
    -5 -10 4
    -4 -10 7
    -3 -10 10
    -2 -10 13
    -7 -9 -3
    -4 -9 5
    -3 -9 8
    -2 -9 11
    -7 -8 -5
    -4 -8 3
    -3 -8 6
    -2 -8 9
    -6 -7 -4
    -3 -7 4
    -2 -7 7
    -5 -5 -5
    -6 -4 -9
    -4 -4 -4
    2 -4 14
    2 -3 12
    -5 -2 -10
    2 -2 10
    2 -1 8
    4 -1 15
    1 0 3
    -3 1 -10
    -4 2 -14
    -2 2 -9
    4 2 9
    4 3 7
    4 4 5
    2 5 -3
    3 5 0
    6 5 10
    6 6 8
    6 7 6
    2 8 -8
    4 8 -2
    5 8 1
    0 9 -15
    4 9 -4
    1 10 -14
    7 10 4
    3 11 -10
    6 11 -1
    7 11 2
    4 12 -9
    5 12 -6
    6 12 -3
    2 13 -16
    4 14 -12
    6 14 -6
    5 15 -11
    6 15 -8
    -7 -10 -2
    -6 -9 -1
    -5 -9 2
    -1 -9 14
    -1 -8 12
    -1 -7 10
    -6 -6 -6
    -3 -6 2
    -2 -6 5
    -1 -6 8
    -6 -5 -8
    -5 -4 -7
    -4 -3 -6
    -3 -2 -5
    -5 -1 -12
    -2 -1 -4
    -4 0 -11
    4 0 13
    4 1 11
    3 3 4
    1 4 -4
    3 4 2
    5 5 7
    5 6 5
    1 7 -9
    4 7 0
    5 7 3
    3 8 -5
    6 9 3
    2 10 -11
    5 10 -2
    6 10 1
    4 11 -7
    5 11 -4
    7 12 1
    3 13 -13
    4 13 -10
    5 13 -7
    6 13 -4
    7 13 -1
    5 14 -9
    -6 -14 8
    -5 -14 11
    -7 -13 3
    -6 -13 6
    -5 -13 9
    -4 -13 12
    -6 -12 4
    -5 -12 7
    -4 -12 10
    -5 -11 5
    -4 -11 8
    -1 -10 16
    -7 -9 -4
    -6 -8 -3
    -6 -7 -5
    -5 -7 -2
    -5 -6 -4
    -4 -6 -1
    -2 -5 3
    -1 -5 6
    -6 -4 -10
    -5 -3 -9
    -4 -2 -8
    -1 0 -3
    3 2 6
    5 2 13
    5 3 11
    -3 4 -15
    5 4 9
    4 6 2
    6 6 9
    2 7 -6
    3 7 -3
    6 7 7
    6 8 5
    5 9 0
    3 10 -8
    4 10 -5
    7 10 5
    6 11 0
    7 11 3
    2 12 -14
    5 12 -5
    6 12 -2
    7 14 -2
    4 15 -13
    5 15 -10
    6 15 -7
    -3 -13 15
    -3 -12 13
    -7 -11 -1
    -3 -11 11
    -5 -10 3
    -4 -10 6
    -3 -10 9
    -4 -9 4
    -3 -9 7
    -6 -6 -7
    -5 -5 -6
    -4 -5 -3
    -3 -4 -2
    -1 -4 4
    -3 -1 -7
    -4 1 -13
    3 1 8
    2 3 1
    4 4 6
    4 5 4
    3 6 -1
    5 7 4
    5 8 2
    1 9 -12
    2 9 -9
    3 9 -6
    4 9 -3
    6 10 2
    1 11 -15
    5 11 -3
    3 12 -11
    4 12 -8
    7 12 2
    6 13 -3
    7 13 0
    3 14 -14
    4 14 -11
    5 14 -8
    6 14 -5
    5 16 -11
    -6 -14 7
    -5 -14 10
    -4 -14 13
    -6 -13 5
    -5 -13 8
    -6 -12 3
    -5 -12 6
    -2 -12 16
    -2 -11 14
    -7 -10 -3
    -2 -10 12
    -7 -9 -5
    -6 -9 -2
    -2 -9 10
    -6 -8 -4
    -5 -8 -1
    -4 -8 2
    -3 -8 5
    -3 -7 3
    -6 -5 -9
    -4 -4 -5
    -5 -2 -11
    3 -2 14
    -4 -1 -10
    1 -1 5
    3 -1 12
    -2 0 -6
    3 0 10
    -3 2 -12
    4 2 10
    1 3 -2
    4 3 8
    3 5 1
    5 5 8
    1 6 -7
    2 6 -4
    5 6 6
    6 7 8
    4 8 -1
    6 8 6
    6 9 4
    5 10 -1
    2 11 -12
    3 11 -9
    4 11 -6
    7 11 4
    6 12 -1
    2 13 -15
    4 13 -9
    5 13 -6
    7 14 -1
    6 15 -6
    -6 -15 8
    -4 -13 11
    -4 -12 9
    -7 -11 -2
    -5 -11 4
    -4 -11 7
    -6 -10 -1
    -5 -10 2
    -4 -10 5
    -2 -8 8
    -6 -7 -6
    -5 -7 -3
    -2 -7 6
    -5 -6 -5
    -4 -6 -2
    -5 -4 -8
    -4 -3 -7
    -3 -3 -4
    -5 -1 -13
    -3 0 -9
    4 0 14
    4 1 12
    2 2 3
    5 3 12
    3 4 3
    5 4 10
    6 6 10
    4 7 1
    2 8 -7
    3 8 -4
    5 9 1
    4 10 -4
    6 10 3
    6 11 1
    5 12 -4
    7 12 3
    3 13 -12
    7 13 1
    6 14 -4
    4 15 -12
    5 15 -9
    6 16 -7
    -5 -15 11
    -6 -14 6
    -5 -14 9
    -6 -13 4
    -5 -13 7
    -3 -13 14
    -7 -12 -1
    -6 -12 2
    -3 -12 12
    -3 -11 10
    -7 -10 -4
    -3 -10 8
    -1 -10 15
    -6 -9 -3
    -4 -9 3
    -1 -9 13
    -6 -6 -8
    -2 -6 4
    -4 -5 -4
    -5 -3 -10
    -1 -3 2
    -3 -2 -6
    -4 0 -12
    2 1 5
    -4 2 -15
    3 3 5
    2 5 -2
    4 5 5
    4 6 3
    3 7 -2
    5 7 5
    1 8 -10
    5 8 3
    6 8 7
    6 9 5
    1 10 -13
    2 10 -10
    3 10 -7
    5 11 -2
    1 12 -16
    3 12 -10
    4 12 -7
    6 12 0
    6 13 -2
    3 14 -13
    4 14 -10
    5 14 -7
    7 14 0
    6 15 -5
    4 16 -13
    5 16 -10
    -6 -15 7
    -4 -14 12
    -4 -13 10
    -5 -12 5
    -4 -12 8
    -2 -12 15
    -7 -11 -3
    -5 -11 3
    -3 -9 6
    -6 -8 -5
    -5 -8 -2
    -3 -8 4
    -1 -8 11
    -6 -5 -10
    -5 -5 -7
    -3 -5 -1
    -4 -2 -9
    -2 -2 -3
    0 3 -5
    4 4 7
    5 5 9
    3 6 0
    5 6 7
    6 7 9
    4 8 0
    3 9 -5
    5 10 0
    4 11 -5
    6 11 2
    2 12 -13
    4 13 -8
    5 13 -5
    7 13 2
    6 14 -3
    5 15 -8
    6 16 -6
    -5 -15 10
    -6 -14 5
    -5 -14 8
    -6 -13 3
    -3 -13 13
    -4 -11 6
    -2 -11 13
    -7 -10 -5
    -6 -10 -2
    -4 -10 4
    -2 -10 11
    -6 -9 -4
    -2 -9 9
    -6 -7 -7
    -5 -7 -4
    -4 -7 -1
    -3 -7 2
    -1 -7 9
    -2 -5 2
    -5 -4 -9
    -4 -4 -6
    -3 -4 -3
    0 -4 7
    -5 -2 -12
    -3 1 -11
    -2 1 -8
    3 2 7
    -3 3 -14
    4 3 9
    5 3 13
    2 4 0
    5 4 11
    1 5 -5
    2 7 -5
    4 7 2
    5 8 4
    2 9 -8
    5 9 2
    6 9 6
    4 10 -3
    6 10 4
    3 11 -8
    5 11 -1
    5 12 -3
    3 13 -11
    6 13 -1
    7 13 3
    5 14 -6
    7 14 1
    3 15 -14
    4 15 -11
    6 15 -4
    5 16 -9
    -6 -15 6
    -4 -15 13
    -4 -14 11
    -5 -13 6
    -7 -12 -2
    -5 -12 4
    -3 -12 11
    -7 -11 -4
    -6 -11 -1
    -3 -11 9
    -5 -9 -1
    -4 -9 2
    -6 -8 -6
    -2 -8 7
    -6 -6 -9
    -5 -6 -6
    -4 -6 -3
    1 -2 7
    -4 -1 -11
    -3 -1 -8
    4 0 15
    -4 1 -14
    3 1 9
    4 1 13
    4 2 11
    3 5 2
    4 6 4
    1 7 -8
    5 7 6
    6 7 10
    3 8 -3
    6 8 8
    4 9 -1
    5 10 1
    2 11 -11
    6 11 3
    4 12 -6
    6 12 1
    2 13 -14
    5 13 -4
    4 14 -9
    6 14 -2
    4 16 -12
    6 17 -7
    -5 -16 11
    -5 -15 9
    -6 -14 4
    -5 -14 7
    -7 -13 -1
    -6 -13 2
    -4 -13 9
    -4 -12 7
    -5 -11 2
    -6 -10 -3
    -3 -10 7
    -3 -9 5
    -5 -8 -3
    -2 -7 5
    -5 -5 -8
    -4 -5 -5
    -5 -3 -11
    -4 -3 -8
    -3 -3 -5
    -2 -1 -5
    2 -1 9
    3 -1 13
    3 0 11
    -1 1 -5
    2 3 2
    3 4 4
    4 5 6
    5 5 10
    2 6 -3
    5 6 8
    3 7 -1
    4 8 1
    1 9 -11
    5 9 3
    3 10 -6
    6 10 5
    0 11 -17
    1 11 -14
    4 11 -4
    3 12 -9
    5 12 -2
    4 13 -7
    6 13 0
    3 14 -12
    5 15 -7
    6 16 -5
    5 17 -10
    -6 -16 7
    -6 -15 5
    -4 -15 12
    -3 -14 14
    -5 -13 5
    -3 -13 12
    -2 -13 16
    -7 -12 -3
    -2 -12 14
    -4 -11 5
    -2 -11 12
    -1 -11 16
    -4 -10 3
    -1 -10 14
    -6 -9 -5
    -5 -9 -2
    -3 -8 3
    -6 -7 -8
    -5 -7 -5
    -4 -7 -2
    -3 -5 -2
    -1 -5 5
    3 -2 15
    4 4 8
    5 4 12
    0 5 -8
    2 8 -6
    5 8 5
    6 8 9
    0 9 -14
    3 9 -4
    6 9 7
    2 10 -9
    4 10 -2
    5 11 0
    2 12 -12
    6 12 2
    2 14 -15
    5 14 -5
    6 14 -1
    4 15 -10
    6 15 -3
    5 16 -8
    6 17 -6
    -5 -16 10
    -5 -15 8
    -6 -14 3
    -4 -14 10
    -7 -13 -2
    -4 -13 8
    -5 -12 3
    -3 -12 10
    -6 -11 -2
    -3 -11 8
    -2 -10 10
    -1 -9 12
    0 -9 16
    -6 -8 -7
    -6 -6 -10
    -5 -6 -7
    -2 -6 3
    -5 -4 -10
    -4 -4 -7
    -2 -3 -2
    -5 -2 -13
    -4 -2 -10
    2 -2 11
    -4 0 -13
    -3 0 -10
    -3 2 -13
    2 2 4
    3 3 6
    4 3 10
    1 4 -3
    2 5 -1
    3 6 1
    0 7 -11
    4 7 3
    5 7 7
    5 10 2
    6 10 6
    3 11 -7
    6 11 4
    1 12 -15
    4 12 -5
    3 13 -10
    5 13 -3
    6 13 1
    4 14 -8
    3 15 -13
    5 15 -6
    4 16 -11
    6 16 -4
    5 17 -9
    -6 -16 6
    -4 -16 13
    -6 -15 4
    -7 -14 -1
    -5 -14 6
    -5 -13 4
    -6 -12 -1
    -4 -12 6
    -6 -10 -4
    -5 -10 -1
    -3 -10 6
    -2 -9 8
    -5 -8 -4
    -1 -8 10
    0 -8 14
    -6 -7 -9
    -4 -6 -4
    -3 -4 -4
    -1 -4 3
    -3 -2 -7
    1 1 2
    4 1 14
    3 2 8
    4 2 12
    -3 4 -16
    5 5 11
    1 6 -6
    4 6 5
    5 6 9
    2 7 -4
    1 8 -9
    3 8 -2
    4 9 0
    5 9 4
    6 9 8
    1 10 -12
    4 11 -3
    5 12 -1
    6 12 3
    2 13 -13
    5 14 -4
    6 15 -2
    3 16 -14
    5 16 -7
    4 17 -12
    6 17 -5
    5 18 -10
    -6 -17 7
    -5 -16 9
    -5 -15 7
    -4 -15 11
    -6 -14 2
    -4 -14 9
    -3 -14 13
    -7 -13 -3
    -3 -13 11
    -2 -13 15
    -5 -12 2
    -6 -11 -3
    -4 -11 4
    -6 -9 -6
    -5 -9 -3
    -3 -9 4
    -4 -8 -1
    -2 -8 6
    -5 -7 -6
    0 -7 12
    -5 -5 -9
    -4 -5 -6
    -5 -3 -12
    -4 -3 -9
    0 -3 5
    -4 -1 -12
    -1 -1 -2
    -2 0 -7
    -2 2 -10
    5 4 13
    3 5 3
    4 5 7
    4 8 2
    5 8 6
    6 8 10
    2 9 -7
    3 10 -5
    2 11 -10
    5 11 1
    6 11 5
    3 12 -8
    4 13 -6
    5 13 -2
    3 14 -11
    6 14 0
    4 15 -9
    6 16 -3
    6 18 -6
    -6 -16 5
    -6 -15 3
    -5 -14 5
    -4 -13 7
    -3 -12 9
    -2 -12 13
    -2 -11 11
    -6 -10 -5
    -4 -10 2
    -6 -8 -8
    -4 -7 -3
    -1 -7 8
    -5 -6 -8
    -5 -4 -11
    -2 -2 -4
    -4 1 -15
    2 1 6
    3 1 10
    2 4 1
    3 4 5
    4 4 9
    3 7 0
    4 7 4
    5 7 8
    6 9 9
    4 10 -1
    5 10 3
    6 10 7
    4 12 -4
    6 12 4
    1 13 -16
    6 13 2
    2 14 -14
    4 14 -7
    3 15 -12
    5 15 -5
    6 15 -1
    4 16 -10
    5 17 -8
    6 17 -4
    -6 -17 6
    -5 -17 10
    -5 -16 8
    -4 -16 12
    -4 -15 10
    -3 -15 14
    -5 -13 3
    -6 -12 -2
    -4 -12 5
    -3 -11 7
    -1 -11 15
    -5 -10 -2
    -2 -10 9
    -6 -9 -7
    -5 -8 -5
    -3 -8 2
    -6 -7 -10
    -2 -7 4
    -3 -5 -3
    -3 -3 -6
    -3 -1 -9
    3 0 12
    -3 1 -12
    4 3 11
    5 5 12
    2 6 -2
    4 6 6
    5 6 10
    2 8 -5
    3 9 -3
    4 9 1
    5 9 5
    0 10 -15
    2 10 -8
    1 11 -13
    3 11 -6
    6 11 6
    2 12 -11
    5 12 0
    3 13 -9
    5 14 -3
    6 14 1
    5 16 -6
    6 16 -2
    4 17 -11
    5 18 -9
    6 18 -5
    -6 -16 4
    -5 -15 6
    -4 -14 8
    -3 -14 12
    -6 -13 -1
    -6 -11 -4
    -4 -11 3
    -3 -10 5
    -1 -10 13
    -5 -9 -4
    -4 -8 -2
    -5 -7 -7
    -4 -6 -5
    -1 -6 6
    -5 -5 -10
    -4 -4 -8
    -4 -2 -11
    3 -1 14
    -4 0 -14
    4 2 13
    -3 3 -15
    3 3 7
    3 6 2
    3 8 -1
    4 8 3
    5 8 7
    1 9 -10
    6 10 8
    4 11 -2
    5 11 2
    4 13 -5
    5 13 -1
    6 13 3
    3 14 -10
    2 15 -15
    4 15 -8
    5 15 -4
    6 15 0
    3 16 -13
    5 17 -7
    6 17 -3
    4 18 -12
    6 19 -6
    -6 -17 5
    -5 -17 9
    -5 -16 7
    -4 -16 11
    -6 -15 2
    -5 -14 4
    -5 -13 2
    -4 -13 6
    -3 -13 10
    -2 -13 14
    -6 -12 -3
    -3 -12 8
    -5 -11 -1
    -6 -10 -6
    -3 -9 3
    -2 -9 7
    -1 -9 11
    -6 -8 -9
    -2 -6 2
    -5 -3 -13
    2 0 8
    4 1 15
    2 3 3
    1 5 -4
    4 5 8
    1 7 -7
    5 7 9
    6 9 10
    3 10 -4
    4 10 0
    5 10 4
    3 12 -7
    4 12 -3
    5 12 1
    6 12 5
    2 13 -12
    4 14 -6
    5 14 -2
    6 14 2
    4 16 -9
    5 16 -5
    6 16 -1
    3 17 -14
    5 18 -8
    6 18 -4
    -5 -18 10
    -6 -16 3
    -5 -15 5
    -4 -15 9
    -3 -15 13
    -6 -13 -2
    -4 -12 4
    -2 -12 12
    -6 -11 -5
    -3 -11 6
    -5 -10 -3
    -6 -9 -8
    -5 -8 -6
    -2 -8 5
    -4 -7 -4
    -5 -6 -9
    -3 -6 -2
    -4 -5 -7
    -5 -4 -12
    -3 -4 -5
    -4 -3 -10
    -3 -2 -8
    3 -2 16
    3 2 9
    4 4 10
    2 5 0
    3 5 4
    5 6 11
    2 7 -3
    3 7 1
    4 7 5
    2 9 -6
    5 9 6
    6 10 9
    2 11 -9
    5 11 3
    6 11 7
    1 12 -14
    3 13 -8
    6 13 4
    3 15 -11
    6 15 1
    4 17 -10
    5 19 -9
    6 19 -5
    -6 -18 6
    -6 -17 4
    -5 -17 8
    -4 -17 12
    -5 -14 3
    -4 -14 7
    -3 -14 11
    -6 -12 -4
    -1 -12 16
    -4 -11 2
    -2 -11 10
    -6 -10 -7
    -5 -9 -5
    -1 -8 9
    -1 -5 4
    -2 -3 -3
    -4 -1 -13
    -2 -1 -6
    -3 0 -11
    1 0 4
    -2 1 -9
    4 3 12
    3 4 6
    5 5 13
    4 6 7
    5 8 8
    3 9 -2
    4 9 2
    1 10 -11
    3 11 -5
    4 11 -1
    6 12 6
    4 13 -4
    5 13 0
    2 14 -13
    6 14 3
    4 15 -7
    5 15 -3
    3 16 -12
    5 17 -6
    6 17 -2
    4 18 -11
    -6 -16 2
    -5 -16 6
    -4 -16 10
    -3 -16 14
    -6 -14 -1
    -2 -14 15
    -4 -13 5
    -3 -13 9
    -5 -11 -2
    -1 -11 14
    -3 -10 4
    -2 -10 8
    -6 -8 -10
    -4 -8 -3
    -5 -7 -8
    -2 -7 3
    -4 -6 -6
    -5 -5 -11
    -4 -4 -9
    2 -1 10
    3 1 11
    -3 2 -14
    2 2 5
    4 2 14
    3 6 3
    5 7 10
    1 8 -8
    4 8 4
    4 10 1
    5 10 5
    6 11 8
    2 12 -10
    4 12 -2
    5 12 2
    1 13 -15
    6 13 5
    3 14 -9
    4 14 -5
    5 14 -1
    2 15 -14
    4 16 -8
    5 16 -4
    6 16 0
    5 18 -7
    6 18 -3
    4 19 -12
    -6 -18 5
    -5 -18 9
    -6 -17 3
    -5 -17 7
    -5 -15 4
    -4 -15 8
    -3 -15 12
    -4 -14 6
    -6 -13 -3
    -2 -13 13
    -4 -12 3
    -3 -12 7
    -6 -11 -6
    -5 -10 -4
    -1 -10 12
    -6 -9 -9
    -3 -9 2
    -5 -8 -7
    -1 -7 7
    -5 -6 -10
    -3 -5 -4
    0 -5 8
    -3 -3 -7
    -4 -2 -12
    3 0 13
    1 2 1
    3 3 8
    0 4 -6
    2 4 2
    4 5 9
    1 6 -5
    2 6 -1
    5 6 12
    4 7 6
    2 8 -4
    3 8 0
    0 9 -13
    5 9 7
    2 10 -7
    3 10 -3
    5 11 4
    3 12 -6
    6 12 7
    5 13 1
    3 15 -10
    5 15 -2
    6 15 2
    3 17 -13
    4 17 -9
    5 17 -5
    6 17 -1
    5 19 -8
    6 19 -4
    -6 -19 6
    -4 -17 11
    -5 -16 5
    -4 -16 9
    -6 -14 -2
    -5 -14 2
    -3 -14 10
    -6 -12 -5
    -2 -12 11
    -3 -11 5
    -6 -10 -8
    -4 -9 -2
    -2 -9 6
    0 -8 13
    -4 -7 -5
    -4 -5 -8
    -5 -4 -13
    -3 -1 -10
    -4 0 -15
    0 2 -3
    -2 3 -12
    1 4 -2
    4 4 11
    5 8 9
    4 9 3
    5 10 6
    1 11 -12
    4 11 0
    6 11 9
    2 13 -11
    3 13 -7
    4 13 -3
    1 14 -16
    6 14 4
    4 15 -6
    2 16 -15
    6 16 1
    4 18 -10
    5 18 -6
    6 18 -2
    5 20 -9
    6 20 -5
    -6 -18 4
    -5 -18 8
    -4 -18 12
    -6 -17 2
    -3 -16 13
    -5 -15 3
    -4 -15 7
    -2 -14 14
    -6 -13 -4
    -4 -13 4
    -3 -13 8
    -6 -11 -7
    -5 -11 -3
    -2 -11 9
    -5 -9 -6
    -1 -9 10
    -5 -7 -9
    -3 -6 -3
    -2 -4 -2
    -1 -4 2
    -4 -3 -11
    -2 -2 -5
    3 -1 15
    -1 0 -4
    -3 1 -13
    2 1 7
    4 3 13
    3 5 5
    4 6 8
    3 7 2
    5 7 11
    3 9 -1
    2 11 -8
    3 11 -4
    5 12 3
    6 13 6
    2 14 -12
    4 14 -4
    5 14 0
    6 15 3
    3 16 -11
    4 16 -7
    5 16 -3
    6 17 0
    4 19 -11
    5 19 -7
    6 19 -3
    -6 -19 5
    -5 -19 9
    -5 -17 6
    -4 -17 10
    -5 -16 4
    -3 -15 11
    -6 -14 -3
    -4 -14 5
    -2 -13 12
    -5 -12 -2
    -4 -12 2
    -3 -12 6
    -1 -12 15
    -5 -10 -5
    -3 -10 3
    -6 -9 -10
    -5 -8 -8
    -4 -8 -4
    -2 -8 4
    -4 -6 -7
    -1 -6 5
    -5 -5 -12
    -3 -4 -6
    -3 -2 -9
    2 -2 12
    -4 -1 -14
    -2 0 -8
    3 2 10
    4 2 15
    2 3 4
    4 5 10
    5 6 13
    2 7 -2
    4 8 5
    1 9 -9
    2 9 -5
    5 9 8
    4 10 2
    5 11 5
    1 12 -13
    4 12 -1
    6 12 8
    5 13 2
    3 14 -8
    6 14 5
    5 15 -1
    6 16 2
    3 17 -12
    4 17 -8
    5 17 -4
    6 18 -1
    5 20 -8
    6 20 -4
    -6 -18 3
    -5 -18 7
    -3 -17 14
    -4 -16 8
    -3 -14 9
    -6 -12 -6
    -5 -11 -4
    -1 -11 13
    -6 -10 -9
    -2 -10 7
    -4 -9 -3
    0 -7 11
    -5 -6 -11
    -4 -4 -10
    3 4 7
    2 5 1
    3 6 4
    0 7 -10
    1 7 -6
    4 7 7
    3 8 1
    5 8 10
    4 9 4
    0 10 -14
    3 10 -2
    5 10 7
    4 11 1
    2 12 -9
    3 12 -5
    5 12 4
    4 13 -2
    6 13 7
    5 14 1
    2 15 -13
    3 15 -9
    4 15 -5
    6 15 4
    5 16 -2
    6 17 1
    3 18 -13
    4 18 -9
    5 18 -5
    6 19 -2
    -6 -19 4
    -5 -19 8
    -4 -18 11
    -5 -17 5
    -3 -16 12
    -6 -15 -2
    -5 -15 2
    -4 -15 6
    -2 -15 15
    -6 -13 -5
    -4 -13 3
    -3 -13 7
    -2 -12 10
    -6 -11 -8
    -3 -11 4
    0 -10 16
    -5 -9 -7
    -1 -8 8
    -4 -7 -6
    -3 -7 -2
    -2 -7 2
    -3 -5 -5
    -4 -2 -13
    0 -2 3
    -3 0 -12
    3 1 12
    -1 2 -7
    -3 3 -16
    4 4 12
    5 7 12
    5 9 9
    1 10 -10
    2 10 -6
    6 12 9
    1 13 -14
    3 13 -6
    6 14 6
    2 16 -14
    3 16 -10
    4 16 -6
    6 16 3
    5 17 -3
    6 18 0
    4 19 -10
    5 19 -6
    6 20 -3
    -6 -20 5
    -4 -19 12
    -6 -18 2
    -5 -18 6
    -4 -17 9
    -5 -16 3
    -3 -15 10
    -6 -14 -4
    -4 -14 4
    -2 -14 13
    -6 -12 -7
    -5 -12 -3
    -2 -11 8
    -5 -10 -6
    -4 -10 -2
    -1 -10 11
    -2 -9 5
    -5 -7 -10
    -4 -5 -9
    -3 -3 -8
    -2 -3 -4
    2 0 9
    3 3 9
    4 3 14
    1 5 -3
    4 6 9
    4 8 6
    3 9 0
    4 10 3
    3 11 -3
    5 11 6
    4 12 0
    2 13 -10
    5 13 3
    6 13 8
    4 14 -3
    5 15 0
    6 15 5
    4 17 -7
    6 17 2
    5 18 -4
    6 19 -1
    4 20 -11
    5 20 -7
    5 21 -8
    6 21 -4
    -5 -20 9
    -6 -19 3
    -4 -18 10
    -5 -17 4
    -3 -17 13
    -4 -16 7
    -6 -15 -3
    -3 -14 8
    -6 -13 -6
    -5 -13 -2
    -2 -13 11
    -1 -13 16
    -3 -12 5
    -3 -10 2
    -5 -8 -9
    -4 -8 -5
    -4 -6 -8
    -3 -6 -4
    -5 -5 -13
    0 -4 6
    -4 -3 -12
    3 0 14
    -2 2 -11
    2 2 6
    2 4 3
    3 5 6
    4 5 11
    2 6 0
    3 7 3
    5 8 11
    5 10 8
    2 11 -7
    3 12 -4
    5 12 5
    4 13 -1
    1 14 -15
    2 14 -11
    3 14 -7
    5 14 2
    4 15 -4
    5 16 -1
    2 17 -15
    3 17 -11
    4 18 -8
    6 18 1
    5 19 -5
    6 20 -2
    -6 -20 4
    -5 -19 7
    -4 -17 8
    -6 -16 -2
    -5 -16 2
    -3 -16 11
    -4 -15 5
    -6 -14 -5
    -4 -13 2
    -1 -12 14
    -6 -11 -9
    -5 -11 -5
    -5 -9 -8
    -4 -9 -4
    0 -9 14
    -5 -6 -12
    -1 -5 3
    -3 -4 -7
    -3 -1 -11
    -2 -1 -7
    1 -1 6
    1 1 3
    -3 2 -15
    3 2 11
    4 7 8
    5 7 13
    1 8 -7
    2 9 -4
    4 9 5
    5 9 10
    3 10 -1
    0 11 -15
    1 11 -11
    4 11 2
    5 13 4
    6 14 7
    3 15 -8
    5 15 1
    4 16 -5
    6 16 4
    5 17 -2
    3 18 -12
    4 19 -9
    6 19 0
    5 20 -6
    6 21 -3
    -5 -20 8
    -6 -19 2
    -4 -19 11
    -5 -18 5
    -4 -16 6
    -6 -15 -4
    -3 -15 9
    -2 -15 14
    -4 -14 3
    -3 -13 6
    -6 -12 -8
    -5 -12 -4
    -2 -12 9
    -3 -11 3
    -5 -10 -7
    -2 -10 6
    -1 -9 9
    -5 -7 -11
    -4 -7 -7
    -3 -7 -3
    -4 -4 -11
    -2 -4 -3
    -4 -1 -15
    3 -1 16
    3 4 8
    4 4 13
    3 6 5
    3 8 2
    5 11 7
    2 12 -8
    4 12 1
    3 13 -5
    4 14 -2
    1 15 -16
    2 15 -12
    6 15 6
    3 16 -9
    5 16 0
    4 17 -6
    6 17 3
    5 18 -3
    3 19 -13
    4 20 -10
    6 20 -1
    5 21 -7
    -6 -20 3
    -5 -19 6
    -4 -18 9
    -5 -17 3
    -3 -17 12
    -6 -16 -3
    -2 -14 12
    -6 -13 -7
    -5 -13 -3
    -1 -11 12
    -4 -10 -3
    -5 -8 -10
    -4 -8 -6
    -4 -5 -10
    -3 -2 -10
    -1 -1 -3
    2 -1 11
    1 6 -4
    4 6 10
    2 7 -1
    4 8 7
    5 8 12
    1 9 -8
    2 10 -5
    4 10 4
    5 10 9
    3 11 -2
    1 12 -12
    5 12 6
    2 13 -9
    3 14 -6
    5 14 3
    6 14 8
    4 15 -3
    2 16 -13
    6 16 5
    3 17 -10
    5 17 -1
    4 18 -7
    6 18 2
    5 19 -4
    6 19 1
    4 21 -11
    6 21 -2
    5 22 -8
    -6 -21 4
    -5 -20 7
    -4 -19 10
    -5 -18 4
    -6 -17 -2
    -4 -17 7
    -3 -16 10
    -2 -16 15
    -4 -15 4
    -6 -14 -6
    -5 -14 -2
    -3 -14 7
    -3 -12 4
    -5 -11 -6
    -4 -11 -2
    -2 -11 7
    -5 -9 -9
    -2 -9 4
    -3 -8 -2
    -3 -5 -6
    -4 -2 -14
    -2 -2 -6
    -3 1 -14
    -2 1 -10
    2 1 8
    3 1 13
    2 3 5
    4 3 15
    2 5 2
    4 5 12
    3 7 4
    3 9 1
    5 9 11
    4 11 3
    5 11 8
    4 13 0
    5 13 5
    5 15 2
    6 15 7
    4 16 -4
    2 17 -14
    6 17 4
    3 18 -11
    5 18 -2
    4 19 -8
    5 20 -5
    6 20 0
    5 21 -6
    -5 -21 8
    -6 -20 2
    -5 -19 5
    -4 -18 8
    -3 -18 13
    -5 -17 2
    -4 -16 5
    -6 -15 -5
    -2 -15 13
    -4 -14 2
    -6 -13 -8
    -2 -13 10
    -1 -13 15
    -6 -12 -9
    -5 -12 -5
    -4 -9 -5
    -1 -8 7
    -5 -6 -13
    -4 -6 -9
    -1 -6 4
    -2 -5 -2
    -4 -3 -13
    -3 -3 -9
    3 3 10
    3 5 7
    4 7 9
    2 8 -2
    4 9 6
    2 11 -6
    3 12 -3
    1 13 -13
    2 14 -10
    4 14 -1
    5 14 4
    3 15 -7
    5 16 1
    6 16 6
    4 17 -5
    6 18 3
    3 19 -12
    5 19 -3
    4 20 -9
    6 21 -1
    5 22 -7
    -6 -21 3
    -5 -20 6
    -4 -20 11
    -5 -18 3
    -3 -17 11
    -6 -16 -4
    -3 -15 8
    -6 -14 -7
    -5 -13 -4
    -3 -13 5
    -3 -11 2
    -5 -10 -8
    -4 -10 -4
    -1 -10 10
    -5 -7 -12
    -4 -7 -8
    -3 -6 -5
    -4 -4 -12
    -3 0 -13
    3 0 15
    1 4 -1
    4 4 14
    2 6 1
    4 6 11
    1 7 -5
    3 8 3
    4 8 8
    0 9 -12
    1 10 -9
    3 10 0
    4 10 5
    5 10 10
    4 12 2
    5 12 7
    3 13 -4
    1 14 -14
    2 15 -11
    4 15 -2
    5 15 3
    6 15 8
    3 16 -8
    5 17 0
    6 17 5
    4 18 -6
    6 19 2
    3 20 -13
    5 20 -4
    6 20 1
    4 21 -10
    6 22 -2
    -5 -21 7
    -6 -20 1
    -5 -19 4
    -4 -19 9
    -6 -17 -3
    -4 -17 6
    -3 -16 9
    -6 -15 -6
    -4 -15 3
    -5 -14 -3
    -3 -14 6
    -2 -14 11
    -2 -12 8
    -1 -12 13
    -5 -11 -7
    -2 -10 5
    -5 -8 -11
    -4 -8 -7
    -2 -8 2
    -3 -7 -4
    -3 -4 -8
    3 2 12
    3 4 9
    3 6 6
    2 9 -3
    5 9 12
    3 11 -1
    5 11 9
    2 12 -7
    4 13 1
    5 13 6
    3 14 -5
    1 15 -15
    2 16 -12
    4 16 -3
    5 16 2
    6 16 7
    3 17 -9
    5 18 -1
    6 18 4
    4 19 -7
    5 21 -5
    6 21 0
    5 22 -6
    -6 -21 2
    -4 -20 10
    -6 -18 -2
    -4 -18 7
    -3 -18 12
    -5 -17 1
    -6 -16 -5
    -4 -16 4
    -2 -16 14
    -5 -15 -2
    -4 -14 1
    -1 -14 16
    -5 -12 -6
    -3 -12 3
    -4 -11 -3
    -5 -9 -10
    -4 -5 -11
    -2 -3 -5
    -3 -1 -12
    -2 0 -9
    1 2 2
    2 4 4
    4 5 13
    0 6 -8
    4 7 10
    3 9 2
    4 9 7
    1 11 -10
    4 11 4
    5 12 8
    2 13 -8
    4 14 0
    5 14 5
    3 15 -6
    2 17 -13
    4 17 -4
    5 17 1
    6 17 6
    3 18 -10
    3 19 -11
    5 19 -2
    6 19 3
    4 20 -8
    5 20 -3
    4 21 -9
    6 22 -1
    5 23 -7
    -5 -22 8
    -4 -21 11
    -5 -20 5
    -4 -19 8
    -3 -19 13
    -5 -18 2
    -6 -17 -4
    -4 -17 5
    -3 -17 10
    -3 -15 7
    -2 -15 12
    -6 -14 -8
    -5 -13 -5
    -3 -13 4
    -2 -13 9
    -4 -12 -2
    -2 -11 6
    -1 -11 11
    -5 -10 -9
    -4 -9 -6
    -2 -9 3
    -1 -9 8
    -3 -8 -3
    -5 -7 -13
    -1 -7 5
    -4 -6 -10
    -3 -5 -7
    -4 -2 -15
    2 -2 13
    2 0 10
    2 2 7
    2 7 0
    3 7 5
    1 8 -6
    -1 9 -16
    0 10 -13
    2 10 -4
    5 10 11
    3 12 -2
    4 12 3
    4 15 -1
    5 15 4
    3 16 -7
    2 18 -14
    4 18 -5
    5 18 0
    6 18 5
    3 20 -12
    6 20 2
    5 21 -4
    6 21 1
    4 22 -10
    -6 -21 1
    -5 -21 6
    -5 -19 3
    -6 -18 -3
    -2 -17 15
    -6 -15 -7
    -4 -15 2
    -5 -14 -4
    -1 -13 14
    -5 -11 -8
    -3 -11 1
    -4 -10 -5
    -5 -8 -12
    -4 -7 -9
    0 -7 10
    -2 -4 -4
    -4 -3 -14
    -3 -2 -11
    -1 -2 -2
    -1 1 -6
    3 1 14
    3 3 11
    4 4 15
    1 5 -2
    3 5 8
    4 6 12
    4 8 9
    3 10 1
    4 10 6
    5 11 10
    1 12 -11
    3 13 -3
    4 13 2
    5 13 7
    2 14 -9
    4 16 -2
    5 16 3
    3 17 -8
    6 17 7
    4 19 -6
    5 19 -1
    6 19 4
    4 20 -7
    5 22 -5
    6 22 0
    5 23 -6
    -6 -22 2
    -5 -22 7
    -5 -20 4
    -4 -20 9
    -6 -19 -2
    -5 -18 1
    -4 -18 6
    -3 -18 11
    -6 -17 -5
    -6 -16 -6
    -4 -16 3
    -3 -16 8
    -2 -16 13
    -5 -15 -3
    -3 -14 5
    -2 -14 10
    -5 -12 -7
    -3 -12 2
    -2 -12 7
    -4 -11 -4
    -5 -9 -11
    -3 -9 -2
    0 -9 13
    -3 -6 -6
    -1 -5 2
    0 -5 7
    -4 -4 -13
    -2 -1 -8
    -3 2 -16
    -2 3 -13
    0 3 -4
    2 5 3
    2 8 -1
    3 8 4
    1 9 -7
    5 10 12
    0 11 -14
    2 11 -5
    3 11 0
    4 11 5
    5 12 9
    1 13 -12
    3 14 -4
    4 14 1
    5 14 6
    2 15 -10
    4 17 -3
    5 17 2
    3 18 -9
    6 18 6
    5 20 -2
    6 20 3
    4 21 -8
    6 21 2
    -5 -21 5
    -4 -21 10
    -5 -19 2
    -4 -19 7
    -3 -19 12
    -6 -18 -4
    -4 -17 4
    -3 -17 9
    -5 -16 -2
    -6 -15 -8
    -3 -15 6
    -1 -14 15
    -5 -13 -6
    -4 -12 -3
    -1 -12 12
    0 -11 16
    -5 -10 -10
    -2 -10 4
    -1 -10 9
    -4 -8 -8
    -3 -3 -10
    1 0 5
    2 3 6
    4 5 14
    3 6 7
    4 7 11
    4 9 8
    2 12 -6
    4 12 4
    5 13 8
    1 14 -13
    3 15 -5
    4 15 0
    5 15 5
    2 16 -11
    4 18 -4
    5 18 1
    3 19 -10
    6 19 5
    5 21 -3
    4 22 -9
    5 22 -4
    6 22 1
    4 23 -10
    -6 -22 1
    -5 -22 6
    -5 -20 3
    -4 -20 8
    -6 -19 -3
    -4 -18 5
    -2 -17 14
    -6 -16 -7
    -4 -15 1
    -2 -15 11
    -5 -14 -5
    -3 -13 3
    -2 -13 8
    -5 -11 -9
    -4 -9 -7
    -2 -8 1
    -1 -8 6
    -3 -7 -5
    -4 -5 -12
    -2 -5 -3
    3 0 16
    -3 1 -15
    3 2 13
    3 4 10
    1 6 -3
    2 6 2
    0 7 -9
    2 9 -2
    3 9 3
    1 10 -8
    4 10 7
    5 11 11
    0 12 -15
    3 12 -1
    2 13 -7
    4 13 3
    5 14 7
    1 15 -14
    3 16 -6
    4 16 -1
    5 16 4
    2 17 -12
    2 18 -13
    4 19 -5
    5 19 0
    3 20 -11
    4 20 -6
    5 20 -1
    6 20 4
    3 21 -12
    6 21 3
    5 23 -5
    5 24 -6
    -5 -23 7
    -5 -21 4
    -4 -21 9
    -6 -20 -2
    -3 -20 13
    -4 -19 6
    -3 -18 10
    -6 -17 -6
    -5 -16 -3
    -4 -16 2
    -3 -16 7
    -5 -15 -4
    -3 -14 4
    -4 -13 -2
    -5 -12 -8
    -2 -11 5
    -4 -10 -6
    -3 -8 -4
    -4 -6 -11
    -3 -4 -9
    -2 -2 -7
    -3 0 -14
    2 1 9
    1 3 1
    4 6 13
    3 7 6
    4 8 10
    3 10 2
    4 11 6
    5 12 10
    0 13 -16
    3 13 -2
    2 14 -8
    4 14 2
    5 15 6
    1 16 -15
    3 17 -7
    4 17 -2
    5 17 3
    5 18 2
    2 19 -14
    4 21 -7
    5 21 -2
    6 22 2
    -5 -22 5
    -4 -22 10
    -6 -19 -4
    -5 -19 1
    -3 -19 11
    -6 -18 -5
    -5 -17 -2
    -4 -17 3
    -3 -17 8
    -2 -16 12
    -1 -15 16
    -2 -14 9
    -5 -13 -7
    -1 -13 13
    -3 -12 1
    -4 -11 -5
    -1 -11 10
    -5 -9 -12
    -3 -9 -3
    -2 -9 2
    -4 -7 -10
    -2 -6 -2
    -1 -6 3
    -3 -5 -8
    2 -1 12
    -2 2 -12
    2 4 5
    3 5 9
    2 7 1
    4 9 9
    1 11 -9
    3 11 1
    5 11 12
    4 12 5
    5 13 9
    3 14 -3
    2 15 -9
    4 15 1
    5 16 5
    3 18 -8
    4 18 -3
    3 19 -9
    4 19 -4
    5 19 1
    4 22 -8
    5 22 -3
    4 23 -9
    5 23 -4
    -5 -23 6
    -5 -21 3
    -6 -20 -3
    -5 -20 2
    -4 -20 7
    -3 -20 12
    -4 -18 4
    -6 -17 -7
    -5 -15 -5
    -3 -15 5
    -5 -14 -6
    -4 -12 -4
    -2 -12 6
    -5 -11 -10
    -5 -10 -11
    -1 -9 7
    -4 -8 -9
    -3 -6 -7
    -4 -3 -15
    -2 -3 -6
    -3 -1 -13
    3 1 15
    3 3 12
    1 7 -4
    4 7 12
    0 8 -10
    3 8 5
    4 10 8
    2 11 -4
    1 12 -10
    5 14 8
    3 15 -4
    2 16 -10
    4 16 0
    5 17 4
    3 20 -10
    4 20 -5
    5 20 0
    3 21 -11
    5 21 -1
    5 24 -5
    -5 -22 4
    -6 -21 -2
    -4 -21 8
    -4 -19 5
    -6 -18 -6
    -3 -18 9
    -2 -17 13
    -5 -16 -4
    -4 -16 1
    -3 -16 6
    -2 -15 10
    -1 -14 14
    -4 -13 -3
    -3 -13 2
    -5 -12 -9
    -3 -10 -2
    -2 -10 3
    -4 -9 -8
    -4 -5 -13
    -4 -4 -14
    -3 -2 -12
    -1 0 -5
    2 2 8
    3 6 8
    2 8 0
    4 8 11
    3 9 4
    2 12 -5
    3 12 0
    5 12 11
    4 13 4
    5 15 7
    3 16 -5
    2 17 -11
    3 17 -6
    4 17 -1
    5 18 3
    4 21 -6
    3 22 -12
    4 22 -7
    5 22 -2
    5 23 -3
    -5 -23 5
    -4 -22 9
    -6 -20 -4
    -5 -20 1
    -4 -20 6
    -6 -19 -5
    -3 -19 10
    -2 -18 14
    -5 -17 -3
    -4 -17 2
    -3 -17 7
    -4 -14 -2
    -3 -14 3
    -5 -13 -8
    -2 -13 7
    -1 -12 11
    -4 -10 -7
    -3 -7 -6
    -1 -7 4
    -4 -6 -12
    0 -6 8
    -2 -4 -5
    -2 1 -11
    3 4 11
    2 5 4
    4 6 14
    1 8 -5
    0 9 -11
    3 10 3
    4 11 7
    1 13 -11
    2 13 -6
    3 13 -1
    5 13 10
    4 14 3
    4 15 2
    5 16 6
    2 18 -12
    3 18 -7
    4 18 -2
    2 19 -13
    4 19 -3
    5 19 2
    5 20 1
    4 23 -8
    4 24 -9
    5 24 -4
    5 25 -5
    -5 -24 6
    -4 -23 10
    -6 -22 -2
    -6 -21 -3
    -5 -21 2
    -4 -21 7
    -3 -20 11
    -5 -18 -2
    -4 -18 3
    -2 -16 11
    -5 -15 -6
    -3 -15 4
    -5 -14 -7
    -2 -14 8
    -4 -12 -5
    -4 -11 -6
    -2 -11 4
    -5 -10 -12
    -1 -10 8
    -3 -8 -5
    -4 -7 -11
    -3 -3 -11
    2 0 11
    1 1 4
    3 2 14
    0 4 -5
    3 7 7
    4 7 13
    2 9 -1
    4 9 10
    4 12 6
    5 12 12
    1 14 -12
    2 14 -7
    3 14 -2
    5 14 9
    1 15 -13
    5 15 8
    4 16 1
    5 17 5
    5 18 4
    3 19 -8
    2 20 -14
    3 20 -9
    4 20 -4
    4 21 -5
    5 21 0
    5 22 -1
    -5 -23 4
    -5 -22 3
    -4 -22 8
    -3 -21 12
    -4 -19 4
    -3 -18 8
    -2 -17 12
    -5 -16 -5
    -1 -15 15
    -4 -13 -4
    -1 -13 12
    -5 -12 -10
    -2 -12 5
    -5 -11 -11
    0 -11 15
    -3 -9 -4
    -4 -8 -10
    -2 -5 -4
    -3 -4 -10
    -2 0 -10
    2 3 7
    3 5 10
    2 6 3
    3 8 6
    1 9 -6
    0 10 -12
    2 10 -2
    4 10 9
    3 11 2
    4 13 5
    5 13 11
    2 15 -8
    3 15 -3
    1 16 -14
    3 16 -4
    5 16 7
    4 17 0
    5 19 3
    3 21 -10
    3 22 -11
    4 22 -6
    4 23 -7
    5 23 -2
    5 24 -3
    -5 -24 5
    -4 -23 9
    -5 -21 1
    -4 -20 5
    -3 -19 9
    -5 -18 -3
    -5 -17 -4
    -4 -17 1
    -3 -16 5
    -2 -15 9
    -4 -14 -3
    -5 -13 -9
    -3 -13 1
    -1 -11 9
    -3 -10 -3
    -4 -9 -9
    -2 -9 1
    0 -9 12
    -1 -8 5
    -3 -5 -9
    2 -2 14
    3 3 13
    1 5 -1
    4 8 12
    3 9 5
    1 10 -7
    2 11 -3
    4 11 8
    3 12 1
    4 14 4
    5 14 10
    4 15 3
    2 16 -9
    1 17 -15
    2 17 -10
    3 17 -5
    5 17 6
    4 18 -1
    4 19 -2
    5 20 2
    5 21 1
    4 24 -8
    4 25 -9
    5 25 -4
    -5 -22 2
    -4 -21 6
    -3 -20 10
    -5 -19 -2
    -4 -18 2
    -2 -18 13
    -3 -17 6
    -2 -16 10
    -5 -15 -7
    -4 -15 -2
    -5 -14 -8
    -3 -14 2
    -2 -13 6
    -4 -11 -7
    -3 -11 -2
    -4 -10 -8
    -2 -10 2
    -3 -6 -8
    -2 -6 -3
    -4 -5 -14
    -1 -5 1
    -4 -4 -15
    -2 -1 -9
    -1 -1 -4
    -3 1 -16
    3 1 16
    3 6 9
    2 7 2
    4 9 11
    0 11 -13
    1 11 -8
    2 12 -4
    4 12 7
    3 13 0
    3 14 -1
    5 15 9
    4 16 2
    2 18 -11
    3 18 -6
    5 18 5
    2 19 -12
    3 19 -7
    5 19 4
    4 20 -3
    4 21 -4
    5 22 0
    5 23 -1
    -5 -23 3
    -4 -23 8
    -4 -22 7
    -3 -21 11
    -4 -20 4
    -4 -19 3
    -2 -19 14
    -3 -18 7
    -5 -16 -6
    -3 -15 3
    -1 -14 13
    -5 -11 -12
    -1 -9 6
    -3 -7 -7
    -4 -6 -13
    -3 0 -15
    2 1 10
    2 4 6
    1 6 -2
    4 7 14
    2 8 1
    3 10 4
    4 10 10
    0 12 -14
    2 13 -5
    4 13 6
    3 15 -2
    5 16 8
    4 17 1
    2 20 -13
    3 20 -8
    5 20 3
    3 21 -9
    5 21 2
    3 22 -10
    4 22 -5
    4 24 -7
    5 24 -2
    5 25 -3
    -4 -13 -5
    -1 -12 10
    0 -12 16
    0 -7 9
    -2 -2 -8
    0 5 -6
    3 11 3
    0 13 -15
    4 25 -8
    0 -4 5
    -2 5 -16
    -2 4 -15
    -6 -6 -9
    -2 -2 -7
    -2 -2 17
    0 -1 -16
    -1 -1 14
    -1 -1 15
    0 0 10
    2 1 -12
    3 2 -9
    4 3 -5
    4 3 15
    -4 -4 -9
    -2 -3 -17
    -3 -3 -8
    -1 -2 -17
    -1 -2 -16
    -2 -2 -6
    0 -1 -15
    -1 -1 -4
    -1 -1 16
    -1 -1 17
    1 0 -14
    1 0 -13
    0 0 11
    0 0 12
    0 0 13
    0 0 14
    0 0 15
    0 0 16
    2 1 -11
    2 1 -10
    4 2 -15
    3 2 -8
    3 2 -7
    5 3 -13
    5 3 -12
    4 3 -4
    4 3 -3
    4 3 -2
    6 4 -11
    6 4 -10
    6 4 -9
    6 4 -8
    7 5 -6
    7 5 -5
    7 5 -4
    7 5 -3
    7 5 -2
    -6 -6 -10
    -6 -5 9
    -6 -5 10
    -2 -3 -16
    -1 -2 -15
    0 -1 -14
    0 -1 -13
    1 0 -12
    1 0 -11
    0 0 17
    3 1 -16
    3 1 -15
    2 1 -9
    2 1 -8
    1 1 7
    1 1 8
    1 1 9
    1 1 10
    1 1 11
    1 1 12
    1 1 13
    1 1 14
    1 1 15
    4 2 -14
    4 2 -13
    3 2 -6
    3 2 -5
    5 3 -11
    5 3 -10
    4 3 -1
    4 3 0
    6 4 -7
    6 4 -6
    6 4 -5
    7 5 -1
    7 5 0
    7 5 1
    -7 -6 1
    -7 -6 2
    -7 -6 3
    -7 -6 4
    -7 -6 5
    -7 -6 6
    -6 -5 2
    -6 -5 3
    -6 -5 4
    -6 -5 5
    -6 -5 6
    -6 -5 7
    -6 -5 8
    -3 -4 -16
    -5 -4 4
    -5 -4 5
    -5 -4 6
    -5 -4 7
    -5 -4 8
    -5 -4 9
    -5 -4 10
    -5 -4 11
    -5 -4 12
    -5 -4 13
    -2 -3 -15
    -4 -3 7
    -4 -3 8
    -4 -3 9
    -4 -3 10
    -4 -3 11
    -1 -2 -14
    0 -1 -12
    2 0 -17
    2 0 -16
    1 0 -10
    3 1 -14
    3 1 -13
    2 1 -7
    1 1 5
    1 1 6
    1 1 16
    1 1 17
    4 2 -12
    4 2 -11
    3 2 -4
    3 2 -3
    5 3 -9
    5 3 -8
    5 3 -7
    4 3 1
    4 3 2
    6 4 -4
    6 4 -3
    7 5 2
    7 5 3
    7 5 4
    -7 -6 -1
    -7 -6 0
    -6 -5 0
    -6 -5 1
    -3 -4 -15
    -5 -4 2
    -5 -4 3
    -2 -3 -14
    -4 -3 4
    -4 -3 5
    -4 -3 6
    -1 -2 -13
    -3 -2 6
    -3 -2 7
    -3 -2 8
    -3 -2 13
    -3 -2 14
    -3 -2 15
    -3 -2 16
    1 -1 -17
    1 -1 -16
    0 -1 -11
    -1 -1 -3
    -2 -1 12
    -2 -1 13
    -2 -1 14
    -2 -1 15
    -2 -1 16
    -2 -1 17
    2 0 -15
    2 0 -14
    1 0 -9
    1 0 -8
    3 1 -12
    2 1 -6
    4 2 -10
    4 2 -9
    3 2 -2
    2 2 12
    2 2 13
    2 2 14
    2 2 15
    2 2 16
    2 2 17
    6 3 -11
    5 3 -6
    5 3 -5
    4 3 3
    7 4 -7
    6 4 -2
    6 4 -1
    7 5 5
    7 5 6
    -7 -6 -2
    -6 -5 -1
    -5 -4 0
    -5 -4 1
    -2 -3 -13
    -4 -3 2
    -4 -3 3
    0 -2 -17
    -1 -2 -12
    -3 -2 4
    -3 -2 5
    1 -1 -15
    0 -1 -10
    -2 -1 10
    -2 -1 11
    2 0 -13
    1 0 -7
    -1 0 13
    -1 0 14
    -1 0 15
    -1 0 16
    -1 0 17
    4 1 -15
    3 1 -11
    3 1 -10
    2 1 -5
    1 1 4
    5 2 -13
    5 2 -12
    4 2 -8
    4 2 -7
    3 2 -1
    2 2 10
    2 2 11
    6 3 -10
    6 3 -9
    5 3 -4
    7 4 -6
    7 4 -5
    6 4 0
    6 4 1
    5 4 12
    5 4 13
    -7 -6 -3
    -6 -5 -2
    -3 -4 -14
    -5 -4 -1
    -6 -4 9
    -6 -4 10
    -6 -4 11
    -1 -3 -17
    -4 -3 1
    -5 -3 12
    -5 -3 13
    0 -2 -16
    0 -2 -15
    -1 -2 -11
    -3 -2 3
    2 -1 -17
    1 -1 -14
    0 -1 -9
    3 0 -16
    3 0 -15
    2 0 -12
    2 0 -11
    -1 0 10
    -1 0 11
    -1 0 12
    4 1 -14
    4 1 -13
    3 1 -9
    2 1 -4
    0 1 17
    5 2 -11
    5 2 -10
    4 2 -6
    3 2 0
    2 2 9
    6 3 -8
    6 3 -7
    5 3 -3
    5 3 -2
    4 3 4
    7 4 -4
    7 4 -3
    6 4 2
    -7 -6 -4
    -6 -5 -3
    -7 -5 4
    -7 -5 5
    -7 -5 6
    -3 -4 -13
    -5 -4 -2
    -6 -4 6
    -6 -4 7
    -6 -4 8
    -1 -3 -16
    -2 -3 -12
    -4 -3 0
    -5 -3 8
    -5 -3 9
    -5 -3 10
    -5 -3 11
    0 -2 -14
    -1 -2 -10
    -3 -2 2
    -4 -2 11
    2 -1 -16
    1 -1 -13
    1 -1 -12
    0 -1 -8
    -3 -1 16
    3 0 -14
    2 0 -10
    1 0 -6
    -1 0 8
    -1 0 9
    4 1 -12
    4 1 -11
    3 1 -8
    2 1 -3
    0 1 12
    0 1 13
    0 1 14
    0 1 15
    0 1 16
    5 2 -9
    4 2 -5
    2 2 8
    6 3 -6
    6 3 -5
    5 3 -1
    3 3 14
    3 3 15
    3 3 16
    7 4 -2
    7 4 -1
    6 4 3
    5 4 11
    -7 -6 -5
    -4 -5 -14
    -6 -5 -4
    -7 -5 2
    -7 -5 3
    -2 -4 -17
    -6 -4 4
    -6 -4 5
    -1 -3 -15
    -2 -3 -11
    -4 -3 -1
    -5 -3 6
    -5 -3 7
    1 -2 -17
    0 -2 -13
    -3 -2 1
    -4 -2 8
    -4 -2 9
    -4 -2 10
    2 -1 -15
    1 -1 -11
    -2 -1 4
    -3 -1 13
    -3 -1 14
    -3 -1 15
    3 0 -13
    2 0 -9
    1 0 -5
    -1 0 7
    -2 0 16
    -2 0 17
    5 1 -13
    4 1 -10
    3 1 -7
    0 1 10
    0 1 11
    6 2 -11
    6 2 -10
    5 2 -8
    5 2 -7
    4 2 -4
    3 2 1
    2 2 7
    1 2 16
    1 2 17
    7 3 -7
    6 3 -4
    5 3 0
    4 3 5
    3 3 12
    3 3 13
    7 4 0
    6 4 4
    -7 -6 -6
    -7 -5 1
    -2 -4 -16
    -5 -4 -3
    -6 -4 3
    -1 -3 -14
    -5 -3 4
    -5 -3 5
    1 -2 -16
    -1 -2 -9
    -4 -2 7
    2 -1 -14
    0 -1 -7
    -2 -1 3
    4 0 -15
    4 0 -14
    3 0 -12
    2 0 -8
    -1 0 6
    -2 0 13
    -2 0 14
    -2 0 15
    5 1 -12
    4 1 -9
    3 1 -6
    2 1 -2
    1 1 3
    0 1 9
    6 2 -9
    5 2 -6
    4 2 -3
    1 2 14
    1 2 15
    7 3 -6
    6 3 -3
    5 3 1
    7 4 1
    6 4 5
    -6 -5 -5
    -7 -5 0
    -2 -4 -15
    -3 -4 -12
    -6 -4 1
    -6 -4 2
    -7 -4 7
    0 -3 -17
    -4 -3 -2
    -5 -3 3
    -6 -3 9
    -6 -3 10
    -6 -3 11
    2 -2 -17
    1 -2 -15
    0 -2 -12
    -3 -2 0
    -4 -2 5
    -4 -2 6
    -5 -2 12
    -5 -2 13
    3 -1 -16
    3 -1 -15
    2 -1 -13
    1 -1 -10
    -2 -1 2
    -3 -1 8
    4 0 -13
    3 0 -11
    3 0 -10
    1 0 -4
    -2 0 11
    -2 0 12
    5 1 -11
    4 1 -8
    3 1 -5
    0 1 8
    -1 1 14
    -1 1 15
    -1 1 16
    -1 1 17
    6 2 -8
    5 2 -5
    4 2 -2
    3 2 2
    1 2 12
    1 2 13
    7 3 -5
    7 3 -4
    6 3 -2
    3 3 11
    2 3 17
    7 4 2
    6 4 6
    -3 -5 -16
    -4 -5 -13
    -7 -5 -1
    -1 -4 -17
    -5 -4 -4
    -6 -4 0
    -7 -4 6
    0 -3 -16
    -1 -3 -13
    -2 -3 -10
    -5 -3 2
    -6 -3 7
    -6 -3 8
    2 -2 -16
    1 -2 -14
    0 -2 -11
    -1 -2 -8
    -4 -2 4
    -5 -2 10
    -5 -2 11
    3 -1 -14
    2 -1 -12
    1 -1 -9
    0 -1 -6
    -3 -1 6
    -3 -1 7
    4 0 -12
    2 0 -7
    -2 0 10
    -3 0 15
    -3 0 16
    5 1 -10
    5 1 -9
    4 1 -7
    3 1 -4
    2 1 -1
    0 1 7
    -1 1 13
    6 2 -7
    5 2 -4
    4 2 -1
    1 2 11
    0 2 17
    7 3 -3
    6 3 -1
    5 3 2
    3 3 10
    2 3 15
    2 3 16
    7 4 3
    4 4 15
    -6 -5 -6
    -7 -5 -2
    -2 -4 -14
    -7 -4 4
    -7 -4 5
    1 -3 -17
    0 -3 -15
    -5 -3 1
    -6 -3 6
    2 -2 -15
    1 -2 -13
    -3 -2 -1
    -4 -2 3
    -5 -2 8
    -5 -2 9
    4 -1 -15
    3 -1 -13
    2 -1 -11
    -4 -1 10
    -4 -1 11
    5 0 -13
    4 0 -11
    3 0 -9
    2 0 -6
    -3 0 13
    -3 0 14
    6 1 -11
    6 1 -10
    5 1 -8
    4 1 -6
    -1 1 11
    -1 1 12
    -2 1 17
    7 2 -7
    6 2 -6
    6 2 -5
    5 2 -3
    2 2 6
    1 2 10
    0 2 15
    0 2 16
    7 3 -2
    6 3 0
    5 3 3
    4 3 6
    2 3 14
    7 4 4
    4 4 14
    -3 -5 -15
    -1 -4 -16
    -3 -4 -11
    -6 -4 -1
    -7 -4 3
    1 -3 -16
    0 -3 -14
    -1 -3 -12
    -4 -3 -3
    -6 -3 5
    3 -2 -16
    2 -2 -14
    1 -2 -12
    0 -2 -10
    -5 -2 7
    -6 -2 11
    4 -1 -14
    3 -1 -12
    2 -1 -10
    1 -1 -8
    -2 -1 1
    -3 -1 5
    -4 -1 9
    5 0 -12
    4 0 -10
    3 0 -8
    6 1 -9
    5 1 -7
    4 1 -5
    3 1 -3
    0 1 6
    -1 1 10
    -2 1 14
    -2 1 15
    -2 1 16
    7 2 -6
    6 2 -4
    5 2 -2
    4 2 0
    1 2 9
    0 2 13
    0 2 14
    7 3 -1
    6 3 1
    2 3 13
    1 3 17
    6 4 7
    -2 -5 -17
    -7 -5 -3
    0 -4 -17
    -1 -4 -15
    -2 -4 -13
    -5 -4 -5
    -6 -4 -2
    -7 -4 2
    2 -3 -17
    -2 -3 -9
    -5 -3 0
    -6 -3 4
    -7 -3 7
    3 -2 -15
    -1 -2 -7
    -4 -2 2
    -5 -2 5
    -5 -2 6
    -6 -2 9
    -6 -2 10
    4 -1 -13
    3 -1 -11
    0 -1 -5
    -3 -1 4
    -4 -1 8
    -5 -1 12
    -5 -1 13
    5 0 -11
    4 0 -9
    3 0 -7
    2 0 -5
    6 1 -8
    5 1 -6
    2 1 0
    -1 1 9
    -2 1 13
    7 2 -5
    0 2 12
    -1 2 16
    -1 2 17
    7 3 0
    3 3 9
    2 3 12
    1 3 16
    7 4 5
    4 4 13
    -4 -5 -12
    -7 -5 -4
    -7 -4 1
    2 -3 -16
    1 -3 -15
    0 -3 -13
    -1 -3 -11
    -6 -3 3
    -7 -3 6
    3 -2 -14
    2 -2 -13
    1 -2 -11
    0 -2 -9
    -4 -2 1
    -5 -2 4
    -6 -2 8
    4 -1 -12
    2 -1 -9
    1 -1 -7
    -3 -1 3
    -4 -1 7
    -5 -1 10
    -5 -1 11
    6 0 -11
    5 0 -10
    4 0 -8
    6 1 -7
    4 1 -4
    3 1 -2
    -1 1 8
    -2 1 12
    -3 1 15
    -3 1 16
    7 2 -4
    6 2 -3
    5 2 -1
    4 2 1
    3 2 3
    1 2 8
    0 2 11
    -1 2 15
    6 3 2
    5 3 4
    1 3 15
    7 4 6
    3 4 16
    -2 -5 -16
    -3 -5 -14
    -6 -5 -7
    0 -4 -16
    -1 -4 -14
    -6 -4 -3
    -7 -4 0
    1 -3 -14
    -5 -3 -1
    -6 -3 2
    -7 -3 5
    4 -2 -15
    2 -2 -12
    -3 -2 -2
    -6 -2 7
    5 -1 -13
    4 -1 -11
    3 -1 -10
    2 -1 -8
    -2 -1 0
    -4 -1 6
    -5 -1 9
    6 0 -10
    5 0 -9
    3 0 -6
    2 0 -4
    -4 0 11
    7 1 -7
    6 1 -6
    5 1 -5
    4 1 -3
    0 1 5
    -2 1 11
    -3 1 14
    7 2 -3
    6 2 -2
    -1 2 13
    -1 2 14
    -2 2 17
    7 3 1
    6 3 3
    2 3 11
    1 3 14
    0 3 17
    6 4 8
    3 4 15
    -5 -6 -13
    -1 -5 -17
    1 -4 -17
    0 -4 -15
    -2 -4 -12
    -3 -4 -10
    3 -3 -16
    2 -3 -15
    1 -3 -13
    0 -3 -12
    -1 -3 -10
    -4 -3 -4
    -6 -3 1
    -7 -3 4
    4 -2 -14
    3 -2 -13
    2 -2 -11
    1 -2 -10
    0 -2 -8
    -4 -2 0
    -5 -2 3
    -6 -2 6
    5 -1 -12
    3 -1 -9
    1 -1 -6
    -4 -1 5
    -5 -1 8
    -6 -1 11
    6 0 -9
    5 0 -8
    4 0 -7
    3 0 -5
    -3 0 7
    -4 0 10
    -5 0 13
    6 1 -5
    5 1 -4
    3 1 -1
    -1 1 7
    -2 1 10
    -3 1 13
    6 2 -1
    5 2 0
    0 2 10
    -1 2 12
    -2 2 15
    -2 2 16
    7 3 2
    1 3 13
    0 3 16
    4 4 12
    3 4 14
    2 4 17
    -2 -5 -15
    -7 -5 -5
    2 -4 -17
    1 -4 -16
    -1 -4 -13
    -7 -4 -1
    3 -3 -15
    2 -3 -14
    -2 -3 -8
    -5 -3 -2
    -7 -3 3
    4 -2 -13
    3 -2 -12
    -5 -2 2
    -6 -2 5
    -7 -2 7
    5 -1 -11
    4 -1 -10
    2 -1 -7
    0 -1 -4
    -3 -1 2
    -4 -1 4
    -5 -1 7
    -6 -1 9
    -6 -1 10
    6 0 -8
    5 0 -7
    4 0 -6
    -2 0 4
    -3 0 6
    -4 0 9
    -5 0 12
    7 1 -6
    4 1 -2
    -2 1 9
    7 2 -2
    4 2 2
    1 2 7
    0 2 9
    -2 2 14
    5 3 5
    2 3 10
    1 3 12
    0 3 15
    -1 3 17
    2 4 16
    -3 -6 -16
    0 -5 -17
    -1 -5 -16
    -3 -5 -13
    1 -4 -15
    0 -4 -14
    -5 -4 -6
    -6 -4 -4
    -7 -4 -2
    4 -3 -15
    2 -3 -13
    1 -3 -12
    0 -3 -11
    -6 -3 0
    -7 -3 2
    5 -2 -13
    4 -2 -12
    3 -2 -11
    2 -2 -10
    1 -2 -9
    -1 -2 -6
    -6 -2 4
    -7 -2 6
    6 -1 -11
    5 -1 -10
    4 -1 -9
    3 -1 -8
    -5 -1 6
    -6 -1 8
    2 0 -3
    -4 0 8
    -5 0 10
    -5 0 11
    7 1 -5
    6 1 -4
    5 1 -3
    -1 1 6
    7 2 -1
    6 2 0
    5 2 1
    -1 2 11
    -2 2 13
    -3 2 15
    -3 2 16
    7 3 3
    6 3 4
    3 3 8
    0 3 14
    -1 3 16
    3 4 13
    2 4 15
    1 4 17
    -2 -5 -14
    -7 -5 -6
    2 -4 -16
    -2 -4 -11
    3 -3 -14
    -1 -3 -9
    5 -2 -12
    0 -2 -7
    -4 -2 -1
    -5 -2 1
    -6 -2 3
    -7 -2 5
    6 -1 -10
    5 -1 -9
    4 -1 -8
    2 -1 -6
    1 -1 -5
    -3 -1 1
    -4 -1 3
    -5 -1 5
    -6 -1 7
    6 0 -7
    5 0 -6
    4 0 -5
    3 0 -4
    -3 0 5
    -4 0 7
    -5 0 9
    7 1 -4
    6 1 -3
    2 1 1
    0 1 4
    0 2 8
    -1 2 10
    -2 2 12
    -3 2 14
    1 3 11
    0 3 13
    -1 3 15
    -2 3 17
    2 4 14
    1 4 16
    -4 -6 -14
    1 -5 -17
    0 -5 -16
    -1 -5 -15
    -4 -5 -11
    3 -4 -16
    2 -4 -15
    1 -4 -14
    0 -4 -13
    -1 -4 -12
    -7 -4 -3
    4 -3 -14
    3 -3 -13
    2 -3 -12
    1 -3 -11
    0 -3 -10
    -5 -3 -3
    -6 -3 -1
    -7 -3 1
    4 -2 -11
    3 -2 -10
    2 -2 -9
    1 -2 -8
    6 -1 -9
    3 -1 -7
    -6 -1 6
    7 0 -7
    6 0 -6
    5 0 -5
    -2 0 3
    -5 0 8
    -6 0 10
    -6 0 11
    7 1 -3
    5 1 -2
    4 1 -1
    3 1 0
    -4 1 11
    -5 1 13
    7 2 0
    6 2 1
    2 2 5
    -2 2 11
    -3 2 13
    7 3 4
    2 3 9
    0 3 12
    -1 3 14
    -2 3 16
    4 4 11
    3 4 12
    1 4 15
    0 4 17
    -1 -6 -17
    -2 -6 -16
    -3 -6 -15
    2 -5 -17
    1 -5 -16
    -6 -5 -8
    3 -4 -15
    -6 -4 -5
    4 -3 -13
    3 -3 -12
    -7 -3 0
    5 -2 -11
    6 -2 -11
    4 -2 -10
    -5 -2 0
    -6 -2 2
    -7 -2 4
    5 -1 -8
    4 -1 -7
    -4 -1 2
    -5 -1 4
    7 0 -6
    6 0 -5
    4 0 -4
    3 0 -3
    -3 0 4
    -4 0 6
    -6 0 9
    6 1 -2
    -4 1 10
    -5 1 12
    7 2 1
    5 2 2
    4 2 3
    1 2 6
    -1 2 9
    -2 2 10
    6 3 5
    1 3 10
    -1 3 13
    -2 3 15
    -3 3 16
    6 4 9
    2 4 13
    0 4 16
    0 -5 -15
    -1 -5 -14
    -2 -5 -13
    -3 -5 -12
    4 -4 -15
    2 -4 -14
    1 -4 -13
    0 -4 -12
    -3 -4 -9
    5 -3 -13
    4 -3 -12
    2 -3 -11
    1 -3 -10
    -6 -3 -2
    5 -2 -10
    3 -2 -9
    2 -2 -8
    -3 -2 -3
    -7 -2 3
    6 -1 -8
    5 -1 -7
    3 -1 -6
    -2 -1 -1
    -5 -1 3
    -6 -1 5
    -7 -1 7
    7 0 -5
    5 0 -4
    2 0 -2
    -4 0 5
    -5 0 7
    7 1 -2
    5 1 -1
    -4 1 9
    -5 1 11
    6 2 2
    3 2 4
    7 3 5
    5 3 6
    0 3 11
    -1 3 12
    -2 3 14
    -3 3 15
    1 4 14
    0 4 15
    -1 4 17
    3 5 16
    2 5 17
    0 -6 -17
    -1 -6 -16
    2 -5 -16
    1 -5 -15
    3 -4 -14
    4 -4 -14
    2 -4 -13
    -1 -4 -11
    -2 -4 -10
    -7 -4 -4
    5 -3 -12
    3 -3 -11
    0 -3 -9
    -1 -3 -8
    -7 -3 -1
    6 -2 -10
    4 -2 -9
    1 -2 -7
    0 -2 -6
    -4 -2 -2
    -6 -2 1
    6 -1 -7
    4 -1 -6
    1 -1 -4
    -3 -1 0
    -6 -1 4
    -7 -1 6
    6 0 -4
    4 0 -3
    -1 0 1
    -2 0 2
    -5 0 6
    -6 0 8
    6 1 -1
    4 1 0
    -3 1 7
    -4 1 8
    -5 1 10
    -6 1 11
    7 2 2
    -1 2 8
    -2 2 9
    -5 2 13
    -2 3 13
    -3 3 14
    2 4 12
    1 4 13
    0 4 14
    -1 4 16
    -2 4 17
    3 5 15
    2 5 16
    1 5 17
    1 -6 -17
    -2 -6 -15
    -3 -6 -14
    3 -5 -16
    2 -5 -15
    0 -5 -14
    3 -4 -13
    1 -4 -12
    4 -3 -11
    2 -3 -10
    -2 -3 -7
    -4 -3 -5
    5 -2 -9
    6 -2 -9
    3 -2 -8
    -5 -2 -1
    -7 -2 2
    7 -1 -7
    5 -1 -6
    3 -1 -5
    -4 -1 1
    -5 -1 2
    -7 -1 5
    7 0 -4
    5 0 -3
    3 0 -2
    -3 0 3
    -4 0 4
    -6 0 7
    7 1 -1
    5 1 0
    3 1 1
    -3 1 6
    -5 1 9
    -6 1 10
    5 2 3
    -4 2 11
    -5 2 12
    1 3 9
    0 3 10
    -1 3 11
    -2 3 12
    -3 3 13
    3 4 11
    -1 4 15
    -2 4 16
    4 5 14
    2 -6 -17
    0 -6 -16
    -4 -6 -13
    3 -5 -15
    1 -5 -14
    -1 -5 -13
    -2 -5 -12
    4 -4 -13
    5 -4 -13
    2 -4 -12
    0 -4 -11
    5 -3 -11
    6 -3 -11
    3 -3 -10
    1 -3 -9
    -5 -3 -4
    -6 -3 -3
    4 -2 -8
    5 -2 -8
    2 -2 -7
    -1 -2 -5
    -6 -2 0
    -7 -2 1
    6 -1 -6
    7 -1 -6
    4 -1 -5
    -6 -1 3
    -7 -1 4
    6 0 -3
    7 0 -3
    -5 0 5
    -6 0 6
    6 1 0
    0 1 3
    -4 1 7
    -5 1 8
    -6 1 9
    6 2 3
    -1 2 7
    -4 2 10
    6 3 6
    2 3 8
    1 4 12
    0 4 13
    -1 4 14
    -2 4 15
    -3 4 16
    2 5 15
    1 5 16
    0 5 17
    -3 -7 -16
    1 -6 -16
    -1 -6 -15
    -5 -6 -12
    4 -5 -15
    2 -5 -14
    0 -5 -13
    3 -4 -12
    1 -4 -11
    -1 -4 -10
    -6 -4 -6
    -7 -4 -5
    4 -3 -10
    5 -3 -10
    2 -3 -9
    0 -3 -8
    -7 -3 -2
    6 -2 -8
    3 -2 -7
    1 -2 -6
    5 -1 -5
    6 -1 -5
    2 -1 -4
    4 0 -2
    -7 0 7
    7 1 0
    7 2 3
    0 2 6
    -5 2 11
    7 3 6
    0 3 9
    -1 3 10
    -2 3 11
    -3 3 12
    2 4 11
    -1 4 13
    -2 4 14
    -3 4 15
    3 5 14
    1 5 15
    0 5 16
    -1 5 17
    -1 -7 -17
    2 -6 -16
    3 -6 -16
    0 -6 -15
    -2 -6 -14
    3 -5 -14
    4 -5 -14
    1 -5 -13
    -3 -5 -11
    4 -4 -12
    5 -4 -12
    2 -4 -11
    -5 -4 -7
    6 -3 -10
    3 -3 -9
    4 -2 -7
    5 -2 -7
    6 -2 -7
    7 -2 -7
    -6 -2 -1
    -7 -2 0
    7 -1 -5
    3 -1 -4
    -4 -1 0
    -5 -1 1
    -6 -1 2
    -7 -1 3
    5 0 -2
    6 0 -2
    7 0 -2
    2 0 -1
    -3 0 2
    -4 0 3
    -5 0 4
    -6 0 5
    -7 0 6
    4 1 1
    5 1 1
    -2 1 4
    -3 1 5
    -4 1 6
    -5 1 7
    -6 1 8
    4 2 4
    -4 2 9
    -5 2 10
    -6 2 11
    -2 3 10
    -5 3 13
    4 4 10
    0 4 12
    -3 4 14
    5 5 13
    2 5 14
    0 5 15
    -1 5 16
    -2 5 17
    0 -7 -17
    1 -7 -17
    -2 -7 -16
    1 -6 -15
    2 -5 -13
    -1 -5 -12
    3 -4 -11
    4 -4 -11
    0 -4 -10
    -2 -4 -9
    4 -3 -9
    5 -3 -9
    6 -3 -9
    1 -3 -8
    -7 -3 -3
    2 -2 -6
    -5 -2 -2
    4 -1 -4
    5 -1 -4
    6 -1 -4
    7 -1 -4
    -6 0 4
    -7 0 5
    6 1 1
    7 1 1
    -5 1 6
    -6 1 7
    1 2 5
    -1 2 6
    -4 2 8
    -5 2 9
    -6 2 10
    1 3 8
    -1 3 9
    -5 3 12
    1 4 11
    -1 4 12
    -2 4 13
    4 5 13
    1 5 14
    -1 5 15
    -2 5 16
    -1 -7 -16
    -3 -7 -15
    2 -6 -15
    3 -6 -15
    4 -6 -15
    -1 -6 -14
    -3 -6 -13
    3 -5 -13
    4 -5 -13
    5 -5 -13
    0 -5 -12
    5 -4 -11
    6 -4 -11
    1 -4 -10
    2 -3 -8
    -1 -3 -7
    -6 -3 -4
    3 -2 -6
    4 -2 -6
    5 -2 -6
    6 -2 -6
    7 -2 -6
    0 -2 -5
    -4 -2 -3
    -3 -1 -1
    -6 -1 1
    -7 -1 2
    3 0 -1
    4 0 -1
    5 0 -1
    6 0 -1
    7 0 -1
    -2 0 1
    -5 0 3
    -4 1 5
    5 2 4
    6 2 4
    7 2 4
    -3 2 7
    -6 2 9
    -2 3 9
    3 4 10
    0 4 11
    -2 4 12
    -3 4 13
    3 5 13
    0 5 14
    -2 5 15
    -3 5 16
    3 6 16
    0 6 17
    1 6 17
    0 -7 -16
    1 -7 -16
    0 -6 -14
    1 -6 -14
    1 -5 -12
    2 -5 -12
    -2 -5 -11
    2 -4 -10
    3 -4 -10
    4 -4 -10
    5 -4 -10
    6 -4 -10
    3 -3 -8
    4 -3 -8
    5 -3 -8
    6 -3 -8
    -7 -2 -1
    2 -1 -3
    7 -1 -3
    -5 -1 0
    -4 0 2
    -6 0 3
    -7 0 4
    2 1 2
    -3 1 4
    -5 1 5
    -6 1 6
    -7 1 7
    -4 2 7
    -5 2 8
    6 3 7
    0 3 8
    -4 3 10
    -5 3 11
    2 4 10
    -1 4 11
    -3 4 12
    2 5 13
    -1 5 14
    -3 5 15
    2 6 16
    -1 6 17
    2 -7 -16
    3 -7 -16
    -2 -7 -15
    2 -6 -14
    3 -6 -14
    4 -6 -14
    -2 -6 -13
    3 -5 -12
    4 -5 -12
    5 -5 -12
    -1 -5 -11
    -4 -5 -10
    -1 -4 -9
    -7 -4 -6
    0 -3 -7
    7 -3 -7
    -5 -3 -5
    1 -2 -5
    2 -2 -5
    6 -2 -5
    7 -2 -5
    -6 -2 -2
    3 -1 -3
    4 -1 -3
    5 -1 -3
    6 -1 -3
    -7 -1 1
    -3 0 1
    -5 0 2
    5 1 2
    6 1 2
    7 1 2
    -4 1 4
    -7 1 6
    0 2 5
    -3 2 6
    -5 2 7
    -6 2 8
    5 3 7
    -1 3 8
    -5 3 10
    -6 3 11
    1 4 10
    -2 4 11
    -5 4 13
    0 5 13
    1 5 13
    -2 5 14
    -4 5 15
    0 6 16
    1 6 16
    -2 6 17
    -1 -8 -17
    0 -8 -17
    -1 -7 -15
    0 -7 -15
    -4 -7 -14
    -1 -6 -13
    0 -6 -13
    -4 -6 -12
    0 -5 -11
    5 -5 -11
    -6 -5 -9
    0 -4 -9
    1 -4 -9
    5 -4 -9
    6 -4 -9
    1 -3 -7
    2 -3 -7
    3 -3 -7
    4 -3 -7
    5 -3 -7
    6 -3 -7
    -7 -3 -4
    3 -2 -5
    4 -2 -5
    5 -2 -5
    7 -1 -2
    -4 -1 -1
    -6 -1 0
    6 0 0
    7 0 0
    -7 0 3
    3 1 2
    4 1 2
    -2 1 3
    -6 1 5
    7 2 5
    3 3 7
    -4 3 9
    -6 3 10
    0 4 10
    -5 4 12
    -1 5 13
    -3 5 14
    2 6 15
    3 6 15
    -2 6 16
    -1 6 16
    1 -8 -17
    1 -7 -15
    2 -7 -15
    3 -7 -15
    1 -6 -13
    2 -6 -13
    3 -6 -13
    4 -6 -13
    5 -6 -13
    1 -5 -11
    2 -5 -11
    3 -5 -11
    4 -5 -11
    2 -4 -9
    3 -4 -9
    4 -4 -9
    -6 -4 -7
    7 -3 -6
    7 -2 -4
    -5 -2 -3
    -7 -2 -2
    6 -1 -2
    -7 -1 0
    4 0 0
    5 0 0
    -4 0 1
    -6 0 2
    -3 1 3
    -5 1 4
    -7 1 5
    6 2 5
    -5 2 6
    -4 2 6
    -6 2 7
    1 3 7
    2 3 7
    -6 3 9
    -5 3 9
    -2 4 10
    -1 4 10
    -5 4 11
    1 5 12
    2 5 12
    3 5 12
    -3 5 13
    -2 5 13
    -1 6 15
    0 6 15
    1 6 15
    -3 6 16
    -2 -8 -16
    -3 -7 -14
    -3 -6 -12
    5 -6 -12
    -3 -5 -10
    5 -5 -10
    6 -5 -10
    -3 -4 -8
    5 -4 -8
    6 -4 -8
    5 -3 -6
    6 -3 -6
    -6 -3 -5
    5 -2 -4
    6 -2 -4
    4 -1 -2
    5 -1 -2
    -5 -1 -1
    2 0 0
    3 0 0
    7 0 1
    -7 0 2
    -4 1 3
    7 1 3
    -6 1 4
    -3 2 5
    -6 2 6
    -7 2 7
    -1 3 7
    0 3 7
    -5 3 8
    -4 3 8
    -4 4 10
    -6 4 11
    -2 5 12
    -1 5 12
    0 5 12
    4 5 12
    -5 5 13
    -3 6 15
    -2 6 15
    -1 7 17
    0 7 17
    1 7 17
    -1 -8 -16
    0 -8 -16
    1 -8 -16
    2 -8 -16
    3 -8 -16
    -2 -7 -14
    -1 -7 -14
    0 -7 -14
    1 -7 -14
    2 -7 -14
    3 -7 -14
    4 -7 -14
    -2 -6 -12
    2 -6 -12
    3 -6 -12
    4 -6 -12
    3 -5 -10
    4 -5 -10
    3 -4 -8
    4 -4 -8
    7 -4 -7
    3 -3 -6
    4 -3 -6
    7 -3 -5
    3 -2 -4
    4 -2 -4
    -6 -2 -3
    7 -2 -3
    3 -1 -2
    -6 -1 -1
    7 -1 -1
    -5 0 1
    -5 1 3
    6 1 3
    -7 1 4
    -4 2 5
    5 2 5
    -7 2 6
    -3 3 7
    -6 3 8
    -1 4 9
    0 4 9
    1 4 9
    -5 4 10
    6 4 10
    -3 5 12
    -2 6 14
    -1 6 14
    0 6 14
    1 6 14
    2 6 14
    -4 6 15
    5 -7 -13
    -1 -6 -12
    0 -6 -12
    1 -6 -12
    5 -6 -11
    -2 -5 -10
    -1 -5 -10
    0 -5 -10
    1 -5 -10
    2 -5 -10
    6 -5 -9
    -2 -4 -8
    -1 -4 -8
    0 -4 -8
    1 -4 -8
    2 -4 -8
    6 -4 -7
    1 -3 -6
    2 -3 -6
    -7 -3 -5
    6 -3 -5
    1 -2 -4
    2 -2 -4
    -7 -2 -3
    6 -2 -3
    -2 -1 -2
    2 -1 -2
    -7 -1 -1
    6 -1 -1
    -1 0 0
    -6 0 1
    6 0 1
    -6 1 3
    5 1 3
    -6 2 5
    -5 2 5
    -5 3 7
    -4 3 7
    -4 4 9
    -2 4 9
    2 4 9
    -6 4 10
    -1 5 11
    -5 5 12
    -3 6 14
    3 6 14
    -3 7 16
    -2 7 16
    -1 7 16
    0 7 16
    1 7 16
    -1 -9 -17
    0 -9 -17
    1 -9 -17
    1 -8 -15
    2 -8 -15
    3 -8 -15
    3 -7 -13
    4 -7 -13
    3 -6 -11
    4 -6 -11
    4 -5 -9
    5 -5 -9
    5 -4 -7
    7 -4 -6
    -2 -3 -6
    -1 -3 -6
    0 -3 -6
    5 -3 -5
    0 -2 -4
    5 -2 -3
    -3 -1 -2
    5 -1 -1
    -3 0 0
    -2 0 0
    -7 0 1
    5 0 1
    -2 1 2
    -7 1 3
    7 1 4
    -7 2 5
    7 2 6
    -7 3 7
    -6 3 7
    -6 4 9
    -5 4 9
    -5 5 11
    -2 5 11
    0 5 11
    1 5 11
    -3 6 13
    -2 6 13
    -1 6 13
    0 6 13
    4 6 14
    2 7 16
    3 7 16
    -3 -8 -15
    -2 -8 -15
    -1 -8 -15
    0 -8 -15
    4 -8 -14
    0 -7 -13
    1 -7 -13
    2 -7 -13
    5 -7 -12
    2 -6 -11
    5 -6 -10
    6 -6 -10
    3 -5 -9
    6 -5 -8
    3 -4 -7
    4 -4 -7
    6 -4 -6
    4 -3 -5
    7 -3 -4
    -4 -2 -4
    -1 -2 -4
    4 -2 -3
    7 -2 -2
    -4 -1 -2
    4 -1 -1
    7 -1 0
    -5 0 0
    -4 0 0
    7 0 2
    -5 1 2
    -4 1 2
    -3 1 2
    -5 2 4
    -4 2 4
    -3 2 4
    -2 2 4
    -4 3 6
    -3 3 6
    -1 3 6
    3 4 9
    2 5 11
    -5 6 13
    1 6 13
    -3 7 15
    -2 7 15
    -1 7 15
    0 7 15
    1 -9 -16
    2 -9 -16
    2 -8 -14
    3 -8 -14
    -4 -7 -13
    -3 -7 -13
    -2 -7 -13
    -1 -7 -13
    3 -7 -12
    4 -7 -12
    0 -6 -11
    1 -6 -11
    4 -6 -10
    2 -5 -9
    5 -5 -8
    2 -4 -7
    5 -4 -6
    3 -3 -5
    6 -3 -4
    -5 -2 -4
    6 -2 -2
    -6 -1 -2
    -5 -1 -2
    6 -1 0
    -7 0 0
    -6 0 0
    4 0 1
    6 0 2
    -7 1 2
    -6 1 2
    4 1 3
    -7 2 4
    -6 2 4
    0 2 4
    6 2 6
    -7 3 6
    -6 3 6
    -5 3 6
    0 3 6
    -6 4 8
    -5 4 8
    -4 4 8
    -1 4 8
    -6 5 10
    -5 5 10
    -4 5 10
    -2 5 10
    -1 5 10
    3 5 11
    -5 6 12
    -3 6 12
    -2 6 12
    2 6 13
    1 7 15
    -1 8 17
    0 8 17
    1 8 17
    -1 -9 -16
    0 -9 -16
    3 -9 -15
    1 -8 -14
    4 -8 -13
    5 -8 -13
    2 -7 -12
    5 -7 -11
    -1 -6 -11
    3 -6 -10
    6 -6 -9
    1 -5 -9
    4 -5 -8
    6 -5 -7
    7 -4 -5
    2 -3 -5
    5 -3 -4
    7 -3 -3
    -7 -2 -4
    -6 -2 -4
    3 -2 -3
    5 -2 -2
    7 -2 -1
    -7 -1 -2
    3 -1 -1
    6 1 4
    0 4 8
    0 5 10
    -1 6 12
    0 6 12
    3 6 13
    -3 7 14
    -2 7 14
    -1 7 14
    2 7 15
    -3 8 16
    -2 8 16
    0 -10 -17
    1 -10 -17
    -2 -9 -16
    2 -9 -15
    -1 -8 -14
    0 -8 -14
    3 -8 -13
    1 -7 -12
    4 -7 -11
    6 -7 -10
    -2 -6 -11
    2 -6 -10
    5 -6 -9
    0 -5 -9
    3 -5 -8
    7 -5 -6
    1 -4 -7
    4 -4 -6
    6 -4 -5
    -6 -3 -6
    4 -3 -4
    5 -1 0
    7 -1 1
    3 0 1
    7 0 3
    -7 3 5
    -6 3 5
    -5 3 5
    -4 3 5
    1 3 6
    -7 4 7
    -6 4 7
    -5 4 7
    -4 4 7
    -3 4 7
    1 4 8
    -6 5 9
    -5 5 9
    -4 5 9
    1 5 10
    -5 6 11
    1 6 12
    -5 7 13
    0 7 14
    3 7 15
    -1 8 16
    0 8 16
    -1 -10 -17
    1 -9 -15
    4 -9 -14
    -2 -8 -14
    2 -8 -13
    5 -8 -12
    0 -7 -12
    3 -7 -11
    5 -7 -10
    -3 -6 -11
    1 -6 -10
    4 -6 -9
    6 -6 -8
    -1 -5 -9
    2 -5 -8
    5 -5 -7
    0 -4 -7
    3 -4 -6
    5 -4 -5
    7 -4 -4
    -7 -3 -6
    1 -3 -5
    6 -3 -3
    2 -2 -3
    4 -2 -2
    6 -2 -1
    5 0 2
    -7 1 1
    -6 1 1
    -5 1 1
    -4 1 1
    7 1 5
    -7 2 3
    -6 2 3
    -5 2 3
    -4 2 3
    -3 2 3
    1 2 4
    7 2 7
    -3 3 5
    -2 5 9
    -2 6 11
    -3 7 13
    -2 7 13
    1 7 14
    -3 8 15
    -2 8 15
    1 8 16
    1 -10 -16
    2 -10 -16
    0 -9 -15
    3 -9 -14
    -3 -8 -14
    1 -8 -13
    4 -8 -12
    -1 -7 -12
    2 -7 -11
    3 -6 -9
    5 -6 -8
    -2 -5 -9
    4 -5 -7
    6 -5 -6
    3 -3 -4
    5 -3 -3
    7 -3 -2
    2 -1 -1
    6 -1 1
    -7 0 -1
    -6 0 -1
    -5 0 -1
    -3 1 1
    3 1 3
    5 1 4
    -2 2 3
    -7 4 6
    -6 4 6
    -1 4 7
    -6 5 8
    -5 5 8
    -1 5 9
    2 5 10
    4 5 11
    -6 6 10
    -5 6 10
    -4 6 10
    -1 6 11
    2 6 12
    4 6 13
    -5 7 12
    -1 7 13
    2 7 14
    -1 8 15
    2 8 16
    -1 9 17
    0 -10 -16
    3 -10 -15
    -1 -9 -15
    2 -9 -14
    4 -9 -13
    -4 -8 -14
    0 -8 -13
    3 -8 -12
    5 -8 -11
    4 -7 -10
    6 -7 -9
    0 -6 -10
    6 -6 -7
    1 -5 -8
    5 -5 -6
    7 -5 -5
    -1 -4 -7
    2 -4 -6
    4 -4 -5
    6 -4 -4
    5 -2 -1
    7 -2 0
    -7 -1 -3
    -6 -1 -3
    4 -1 0
    7 -1 2
    -4 0 -1
    6 0 3
    -7 2 2
    -7 3 4
    -6 3 4
    -5 3 4
    -5 4 6
    -4 4 6
    2 4 8
    -4 5 8
    0 5 9
    0 6 11
    -3 7 12
    -2 7 12
    0 7 13
    -3 8 14
    -2 8 14
    0 8 15
    -2 9 16
    0 9 17
    2 -10 -15
    4 -10 -14
    -2 -9 -15
    1 -9 -14
    3 -9 -13
    5 -9 -12
    2 -8 -12
    4 -8 -11
    6 -8 -10
    -2 -7 -12
    1 -7 -11
    3 -7 -10
    5 -7 -9
    2 -6 -9
    4 -6 -8
    7 -6 -6
    3 -5 -7
    -6 -4 -8
    7 -4 -3
    6 -3 -2
    3 -2 -2
    -5 -1 -3
    -3 0 -1
    -7 1 0
    -2 1 1
    6 1 5
    -6 2 2
    -5 2 2
    5 2 6
    -4 3 4
    -3 4 6
    0 4 7
    -6 5 7
    -6 6 9
    -5 6 9
    -2 6 10
    1 6 11
    -5 7 11
    -1 7 12
    1 7 13
    3 7 14
    -5 8 13
    -1 8 14
    1 8 15
    -1 9 16
    1 9 17
    0 -11 -17
    2 -11 -16
    -1 -10 -16
    1 -10 -15
    -3 -9 -15
    0 -9 -14
    -1 -8 -13
    5 -8 -10
    -3 -7 -12
    0 -7 -11
    6 -7 -8
    -1 -6 -10
    5 -6 -7
    -3 -5 -9
    0 -5 -8
    4 -5 -6
    6 -5 -5
    7 -5 -4
    1 -4 -6
    3 -4 -5
    5 -4 -4
    2 -3 -4
    4 -3 -3
    7 -3 -1
    -7 -2 -5
    -6 -2 -5
    6 -2 0
    5 -1 1
    4 0 2
    7 0 4
    -6 1 0
    -4 2 2
    -7 3 3
    -3 3 4
    -7 4 5
    -6 4 5
    -5 5 7
    1 5 9
    -4 6 9
    -1 6 10
    3 6 12
    -3 8 13
    0 8 14
    -3 9 15
    -2 9 15
    0 9 16
    -2 -10 -16
    3 -10 -14
    2 -9 -13
    4 -9 -12
    -2 -8 -13
    1 -8 -12
    3 -8 -11
    6 -8 -9
    2 -7 -10
    4 -7 -9
    1 -6 -9
    3 -6 -8
    6 -6 -6
    2 -5 -7
    6 -4 -3
    5 -3 -2
    4 -2 -1
    7 -2 1
    -4 -1 -3
    -7 0 -2
    -6 0 -2
    2 0 1
    -5 1 0
    7 1 6
    -6 3 3
    0 3 5
    2 3 6
    -5 4 5
    -7 5 6
    -4 5 7
    -1 5 8
    -6 6 8
    -6 7 10
    -5 7 10
    -2 7 11
    0 7 12
    2 7 13
    -5 8 12
    -2 8 13
    2 8 15
    -1 9 15
    1 9 16
    -1 10 17
    1 -11 -16
    3 -11 -15
    0 -10 -15
    2 -10 -14
    4 -10 -13
    -1 -9 -14
    1 -9 -13
    3 -9 -12
    5 -9 -11
    6 -9 -10
    0 -8 -12
    2 -8 -11
    4 -8 -10
    -1 -7 -11
    3 -7 -9
    5 -7 -8
    -2 -6 -10
    4 -6 -7
    7 -6 -5
    5 -5 -5
    4 -4 -4
    7 -4 -2
    3 -3 -3
    6 -3 -1
    -5 -2 -5
    3 -1 0
    6 -1 2
    5 0 3
    -4 1 0
    -7 2 1
    -6 2 1
    -3 2 2
    6 2 7
    -5 3 3
    -2 3 4
    -7 4 4
    -4 4 5
    -1 4 6
    -6 5 6
    -3 5 7
    3 5 10
    -5 6 8
    -2 6 9
    0 6 10
    2 6 11
    -4 7 10
    -3 8 12
    -1 8 13
    1 8 14
    -3 9 14
    -2 10 16
    0 10 17
    0 -11 -16
    2 -11 -15
    4 -11 -14
    -1 -10 -15
    3 -10 -13
    5 -10 -12
    4 -9 -11
    5 -8 -9
    -4 -7 -12
    1 -7 -10
    6 -7 -7
    7 -7 -6
    0 -6 -9
    2 -6 -8
    5 -6 -6
    -1 -5 -8
    1 -5 -7
    3 -5 -6
    6 -5 -4
    7 -5 -3
    -2 -4 -7
    2 -4 -5
    5 -4 -3
    7 -3 0
    2 -2 -2
    5 -2 0
    -7 -1 -4
    7 -1 3
    -5 0 -2
    -7 1 -1
    4 1 4
    -5 2 1
    -7 3 2
    -4 3 3
    -6 4 4
    -3 4 5
    1 4 7
    -5 5 6
    0 5 8
    -4 6 8
    -6 7 9
    -1 7 11
    1 7 12
    4 7 14
    -5 8 11
    -2 8 12
    3 8 15
    -2 9 14
    0 9 15
    -3 10 15
    -1 10 16
    2 -12 -16
    3 -11 -14
    1 -10 -14
    4 -10 -12
    -2 -9 -14
    0 -9 -13
    2 -9 -12
    5 -9 -10
    -3 -8 -13
    3 -8 -10
    6 -8 -8
    4 -7 -8
    6 -6 -5
    4 -5 -5
    0 -4 -6
    6 -4 -2
    -1 -3 -5
    1 -3 -4
    4 -3 -2
    0 -2 -3
    6 -2 1
    -6 -1 -4
    4 -1 1
    6 0 4
    -6 1 -1
    -1 1 1
    -6 3 2
    -5 4 4
    -7 5 5
    -4 5 6
    -6 6 7
    -1 6 9
    5 6 13
    -5 7 9
    -2 7 10
    -6 8 10
    0 8 13
    -5 9 12
    -3 9 13
    -1 9 14
    2 9 16
    -2 10 15
    1 10 17
    3 -12 -15
    -1 -11 -16
    1 -11 -15
    4 -11 -13
    -2 -10 -15
    2 -10 -13
    5 -10 -11
    3 -9 -11
    6 -9 -9
    -1 -8 -12
    1 -8 -11
    4 -8 -9
    -2 -7 -11
    0 -7 -10
    2 -7 -9
    5 -7 -7
    6 -7 -6
    3 -6 -7
    7 -6 -4
    5 -5 -4
    3 -4 -4
    7 -4 -1
    -6 -3 -7
    7 -2 2
    -3 -1 -3
    -7 0 -3
    7 0 5
    -3 1 0
    -7 2 0
    -4 2 1
    -2 2 2
    0 2 3
    -3 3 3
    -7 4 3
    -4 4 4
    -6 5 5
    -3 5 6
    2 5 9
    -7 6 6
    -5 6 7
    1 6 10
    -6 7 8
    -4 7 9
    0 7 11
    3 7 13
    -5 8 10
    -1 8 12
    2 8 14
    -2 9 13
    1 9 15
    0 10 16
    1 -12 -16
    4 -12 -14
    2 -11 -14
    5 -11 -12
    0 -10 -14
    3 -10 -12
    6 -10 -10
    -3 -9 -14
    -1 -9 -13
    1 -9 -12
    4 -9 -10
    2 -8 -10
    5 -8 -8
    3 -7 -8
    7 -7 -5
    -3 -6 -10
    -1 -6 -9
    1 -6 -8
    4 -6 -6
    2 -5 -6
    6 -5 -3
    5 -3 -1
    -7 -2 -6
    3 -2 -1
    5 -1 2
    -4 0 -2
    3 0 2
    -5 1 -1
    5 1 5
    -6 2 0
    -5 3 2
    -6 4 3
    0 4 6
    -5 5 5
    -1 5 7
    -6 6 6
    -4 6 7
    4 6 12
    -5 7 8
    -1 7 10
    2 7 12
    -4 8 10
    -2 8 11
    1 8 13
    -3 9 12
    0 9 14
    -3 10 14
    -1 10 15
    -2 11 16
    2 -12 -15
    -2 -11 -16
    0 -11 -15
    3 -11 -13
    1 -10 -13
    4 -10 -11
    2 -9 -11
    5 -9 -9
    -4 -8 -13
    0 -8 -11
    3 -8 -9
    6 -8 -7
    7 -8 -6
    1 -7 -9
    4 -7 -7
    5 -6 -5
    6 -6 -4
    0 -5 -7
    3 -5 -5
    7 -5 -2
    1 -4 -5
    4 -4 -3
    2 -3 -3
    6 -3 0
    7 -3 1
    -5 -1 -4
    6 -1 3
    -6 0 -3
    -7 1 -2
    6 1 6
    -7 3 1
    -7 5 4
    0 6 9
    -6 8 9
    0 8 12
    -5 9 11
    -1 9 13
    2 9 15
    -2 10 14
    1 10 16
    -3 11 15
    0 11 17
    2 -13 -16
    0 -12 -16
    3 -12 -14
    1 -11 -14
    4 -11 -12
    -3 -10 -15
    -1 -10 -14
    5 -10 -10
    6 -10 -9
    6 -9 -8
    -2 -8 -12
    4 -8 -8
    5 -7 -6
    2 -6 -7
    7 -6 -3
    -2 -5 -8
    4 -5 -4
    5 -4 -2
    6 -4 -1
    -4 -2 -5
    4 -2 0
    7 -1 4
    7 1 7
    -5 2 0
    3 2 5
    -6 3 1
    -4 3 2
    -2 3 3
    1 3 5
    -7 4 2
    -5 4 3
    -3 4 4
    -6 5 4
    -4 5 5
    1 5 8
    -7 6 5
    -5 6 6
    -1 6 8
    3 6 11
    -6 7 7
    -4 7 8
    -2 7 9
    1 7 11
    -5 8 9
    -1 8 11
    -6 9 10
    -2 9 12
    1 9 14
    -5 10 12
    -3 10 13
    0 10 15
    -2 11 15
    -1 11 16
    3 -13 -15
    1 -12 -15
    4 -12 -13
    5 -12 -12
    -1 -11 -15
    2 -11 -13
    5 -11 -11
    2 -10 -12
    -2 -9 -13
    0 -9 -12
    3 -9 -10
    4 -9 -9
    1 -8 -10
    5 -8 -7
    -1 -7 -10
    2 -7 -8
    6 -7 -5
    7 -7 -4
    0 -6 -8
    3 -6 -6
    5 -5 -3
    2 -4 -4
    7 -4 0
    3 -3 -2
    -6 -2 -6
    5 -2 1
    6 -2 2
    -7 -1 -5
    2 -1 0
    4 0 3
    -6 1 -2
    -4 1 -1
    -7 2 -1
    -3 2 1
    -6 6 5
    -4 6 6
    -7 7 6
    -5 7 7
    0 7 10
    -6 8 8
    -4 8 9
    3 8 14
    -5 9 10
    0 9 13
    -1 10 14
    -3 11 14
    1 -13 -16
    -1 -12 -16
    2 -12 -14
    3 -11 -12
    0 -10 -13
    3 -10 -11
    4 -10 -10
    -4 -9 -14
    1 -9 -11
    5 -9 -8
    -1 -8 -11
    2 -8 -9
    6 -8 -6
    7 -8 -5
    -3 -7 -11
    3 -7 -7
    4 -6 -5
    1 -5 -6
    6 -5 -2
    7 -5 -1
    -1 -4 -6
    0 -3 -4
    4 -3 -1
    7 -2 3
    -5 0 -3
    5 0 4
    -6 4 2
    -4 4 3
    -7 5 3
    -5 5 4
    -3 5 5
    0 5 7
    2 6 10
    -5 8 8
    -2 8 10
    2 8 13
    -6 9 9
    -4 9 10
    -1 9 12
    -5 10 11
    -2 10 13
    1 10 15
    2 10 16
    -1 11 15
    0 11 16
    -2 12 16
    2 -13 -15
    3 -12 -13
    0 -11 -14
    4 -11 -11
    -2 -10 -14
    1 -10 -12
    5 -10 -9
    6 -10 -8
    2 -9 -10
    6 -9 -7
    3 -8 -8
    0 -7 -9
    4 -7 -6
    1 -6 -7
    5 -6 -4
    6 -6 -3
    7 -6 -2
    2 -5 -5
    3 -4 -3
    5 -3 0
    6 -3 1
    3 -1 1
    -7 0 -4
    6 0 5
    7 0 6
    -2 1 0
    -6 2 -1
    -7 3 0
    -5 3 1
    -3 3 2
    2 4 7
    -6 5 3
    -7 6 4
    -5 6 5
    1 6 9
    -6 7 6
    -4 7 7
    -1 7 9
    1 8 12
    -2 9 11
    -6 10 10
    -3 10 12
    0 10 14
    -5 11 12
    -2 11 14
    -3 12 15
    0 -13 -16
    3 -13 -14
    4 -13 -13
    0 -12 -15
    4 -12 -12
    5 -12 -11
    -2 -11 -15
    1 -11 -13
    5 -11 -10
    6 -11 -9
    2 -10 -11
    -1 -9 -12
    3 -9 -9
    -3 -8 -12
    4 -8 -7
    5 -7 -5
    6 -7 -4
    7 -7 -3
    -2 -6 -9
    4 -4 -2
    7 -3 2
    -6 -1 -5
    -3 0 -2
    -7 1 -3
    -4 2 0
    0 3 4
    -7 4 1
    -5 4 2
    -4 5 4
    -1 5 6
    -3 6 6
    -7 7 5
    -5 7 6
    3 7 12
    4 7 13
    -6 8 7
    -4 8 8
    0 8 11
    -5 9 9
    2 9 14
    3 9 15
    -1 10 13
    -3 11 13
    1 11 16
    -2 12 15
    -1 12 16
    1 -13 -15
    5 -13 -12
    -2 -12 -16
    1 -12 -14
    2 -11 -12
    -1 -10 -13
    3 -10 -10
    4 -9 -8
    5 -9 -7
    0 -8 -10
    5 -8 -6
    6 -8 -5
    7 -8 -4
    1 -7 -8
    2 -6 -6
    -1 -5 -7
    3 -5 -4
    4 -5 -3
    5 -4 -1
    6 -4 0
    7 -4 1
    2 -2 -1
    4 -1 2
    5 -1 3
    7 -1 5
    -5 1 -2
    -6 3 0
    -7 5 2
    -6 6 4
    -4 6 5
    0 6 8
    2 7 11
    -7 8 6
    -1 8 10
    -6 9 8
    0 9 12
    1 9 13
    -5 10 10
    -2 10 12
    -1 11 14
    0 11 15
    -3 12 14
    1 -14 -16
    2 -13 -14
    -1 -12 -15
    2 -12 -13
    3 -12 -12
    -1 -11 -14
    3 -11 -11
    4 -11 -10
    4 -10 -9
    5 -10 -8
    6 -10 -7
    -3 -9 -13
    0 -9 -11
    6 -9 -6
    7 -9 -5
    1 -8 -9
    -2 -7 -10
    2 -7 -7
    3 -6 -5
    5 -5 -2
    6 -5 -1
    7 -5 0
    0 -4 -5
    3 -2 0
    -4 -1 -4
    6 -1 4
    -6 0 -4
    -7 2 -2
    -4 3 1
    -6 4 1
    -3 4 3
    1 4 6
    -5 5 3
    -7 6 3
    -1 6 7
    -6 7 5
    1 7 10
    -5 8 7
    -2 8 9
    -4 9 9
    -1 9 11
    -6 10 9
    2 10 15
    -5 11 11
    -2 11 13
    0 12 16
    -3 13 15
    -2 13 16
    2 -14 -15
    3 -14 -14
    -1 -13 -16
    3 -13 -13
    4 -13 -12
    4 -12 -11
    5 -12 -10
    6 -12 -9
    0 -11 -13
    5 -11 -9
    6 -11 -8
    -3 -10 -14
    0 -10 -12
    1 -9 -10
    -2 -8 -11
    2 -8 -8
    3 -7 -6
    -1 -6 -8
    4 -6 -4
    5 -6 -3
    6 -6 -2
    7 -6 -1
    2 -3 -2
    -7 -2 -7
    4 -2 1
    7 -2 4
    -3 1 -1
    -5 2 -1
    -2 2 1
    -7 3 -1
    -6 5 2
    -3 5 4
    -5 6 4
    -7 7 4
    -4 7 6
    0 7 9
    -6 8 6
    3 8 13
    4 8 14
    -5 9 8
    -2 9 10
    -4 10 10
    0 10 13
    1 10 14
    -3 11 12
    -5 12 12
    -2 12 14
    -1 12 15
    4 -14 -13
    0 -13 -15
    5 -13 -11
    0 -12 -14
    -3 -11 -15
    1 -11 -12
    1 -10 -11
    -2 -9 -12
    2 -9 -9
    3 -8 -7
    4 -8 -6
    -1 -7 -9
    4 -7 -5
    5 -7 -4
    6 -7 -3
    7 -7 -2
    0 -5 -6
    1 -4 -4
    5 -2 2
    6 -2 3
    -7 -1 -6
    -6 1 -3
    -5 3 0
    -7 4 0
    -4 4 2
    0 4 5
    2 5 8
    -6 6 3
    -5 7 5
    -1 7 8
    -7 8 5
    -4 8 7
    1 8 11
    2 8 12
    -6 9 7
    -5 10 9
    -2 10 11
    -1 10 12
    0 11 14
    1 11 15
    2 11 16
    -3 12 13
    -2 13 15
    -1 13 16
    0 -14 -16
    1 -14 -15
    1 -13 -14
    1 -12 -13
    2 -12 -12
    2 -11 -11
    -2 -10 -13
    2 -10 -10
    3 -10 -9
    3 -9 -8
    4 -9 -7
    5 -9 -6
    6 -9 -5
    7 -9 -4
    -1 -8 -10
    5 -8 -5
    6 -8 -4
    7 -8 -3
    0 -6 -7
    1 -5 -5
    2 -4 -3
    3 -3 -1
    4 -3 0
    5 -3 1
    6 -3 2
    7 -3 3
    -5 -2 -6
    -4 0 -3
    -6 2 -2
    -2 3 2
    -5 4 1
    -7 5 1
    -4 5 3
    1 5 7
    -3 6 5
    -6 7 4
    -5 8 6
    -1 8 9
    0 8 10
    -4 9 8
    -6 10 8
    -6 11 9
    -5 11 10
    -2 11 12
    -1 11 13
    -5 12 11
    1 12 16
    -3 13 14
    1 -15 -16
    2 -15 -15
    2 -14 -14
    -2 -13 -16
    2 -13 -13
    3 -13 -12
    -2 -12 -15
    3 -12 -11
    4 -12 -10
    5 -12 -9
    -2 -11 -14
    3 -11 -10
    4 -11 -9
    5 -11 -8
    6 -11 -7
    4 -10 -8
    5 -10 -7
    6 -10 -6
    7 -10 -5
    -1 -9 -11
    -4 -7 -11
    0 -7 -8
    3 -4 -2
    4 -4 -1
    5 -4 0
    6 -4 1
    7 -4 2
    -7 0 -5
    6 1 7
    -3 2 0
    -6 3 -1
    -5 5 2
    0 5 6
    -7 6 2
    -4 6 4
    -3 7 6
    -6 8 5
    -5 9 7
    0 9 11
    1 9 12
    2 9 13
    3 9 14
    -4 10 9
    -3 11 11
    -2 12 13
    -1 12 14
    0 12 15
    -5 13 12
    3 -15 -14
    4 -15 -13
    3 -14 -13
    4 -14 -12
    5 -14 -11
    4 -13 -11
    5 -13 -10
    6 -13 -9
    -1 -12 -14
    6 -12 -8
    -1 -11 -13
    -1 -10 -12
    -4 -8 -12
    0 -8 -9
    1 -7 -7
    1 -6 -6
    2 -6 -5
    7 -6 0
    2 -5 -4
    3 -5 -3
    4 -5 -2
    5 -5 -1
    6 -5 0
    7 -5 1
    -5 -1 -5
    7 0 7
    -7 1 -4
    -4 1 -2
    5 1 6
    -7 2 -3
    -3 3 1
    -6 4 0
    -2 4 3
    -5 6 3
    2 6 9
    3 6 10
    -7 7 3
    -4 7 5
    -7 8 4
    -3 8 7
    -6 9 6
    -2 9 9
    -1 9 10
    -5 10 8
    0 10 12
    1 10 13
    2 10 14
    3 10 15
    -5 11 9
    -3 12 12
    -2 13 14
    -1 13 15
    0 13 16
    -1 -14 -16
    -1 -13 -15
    0 -12 -13
    0 -11 -12
    0 -10 -11
    -4 -9 -13
    0 -9 -10
    1 -9 -9
    1 -8 -8
    7 -8 -2
    2 -7 -6
    3 -7 -5
    5 -7 -3
    6 -7 -2
    7 -7 -1
    3 -6 -4
    4 -6 -3
    5 -6 -2
    6 -6 -1
    -3 -5 -8
    -5 0 -4
    6 0 6
    2 1 3
    4 1 5
    -4 2 -1
    -7 3 -2
    -6 5 1
    0 6 7
    1 6 8
    4 6 11
    -5 7 4
    -4 8 6
    -7 9 5
    -6 10 7
    -2 10 10
    -1 10 11
    -6 11 8
    1 11 14
    -5 12 10
    -3 13 13
    -2 14 15
    -1 14 16
    0 -15 -16
    1 -15 -15
    0 -14 -15
    1 -14 -14
    0 -13 -14
    1 -13 -13
    1 -12 -12
    1 -11 -11
    2 -11 -10
    -4 -10 -14
    1 -10 -10
    2 -10 -9
    6 -10 -5
    7 -10 -4
    2 -9 -8
    3 -9 -7
    4 -9 -6
    5 -9 -5
    6 -9 -4
    7 -9 -3
    2 -8 -7
    3 -8 -6
    4 -8 -5
    5 -8 -4
    6 -8 -3
    4 -7 -4
    -6 -3 -8
    7 -1 6
    5 0 5
    -5 1 -3
    3 1 4
    -4 3 0
    -7 4 -1
    -3 4 2
    -7 5 0
    -6 6 2
    -1 6 6
    -6 7 3
    1 7 9
    2 7 10
    -5 8 5
    -4 9 7
    -4 10 8
    -2 11 11
    -1 11 12
    0 11 13
    2 11 15
    -6 12 9
    -5 13 11
    -3 14 14
    2 -16 -15
    3 -16 -14
    3 -15 -13
    2 -13 -12
    6 -13 -8
    2 -12 -11
    4 -12 -9
    5 -12 -8
    3 -11 -9
    4 -11 -8
    6 -11 -6
    3 -10 -8
    4 -10 -7
    5 -10 -6
    -3 -6 -9
    -2 -3 -5
    -6 -2 -7
    7 -2 5
    6 -1 5
    -5 2 -2
    -3 5 3
    0 7 8
    3 7 11
    -6 8 4
    -5 9 6
    -2 12 12
    -1 12 13
    0 12 14
    1 12 15
    2 12 16
    -1 13 14
    -6 -1 -6
    4 0 4
    5 6 12
    4 7 12
    5 7 13
    -2 1 14
    0 -4 -16
    5 5 10
    7 5 4
    2 4 15
    3 4 11
    7 4 -1
    -1 1 9
    4 1 -7
    -3 0 12
    2 0 -6
    4 0 -11
    -3 -1 6
    2 -1 -10
    -4 -2 5
    -5 -3 4
    1 -3 -15
    -6 -4 3
    -5 -4 -1
    -1 -5 -17
    -6 -6 -6
    -6 -7 -10
    -5 -7 -13
    4 5 14
    5 5 11
    6 5 8
    6 5 7
    7 5 5
    2 4 16
    3 4 12
    4 4 8
    5 4 5
    6 4 2
    7 4 0
    1 3 13
    2 3 9
    4 3 3
    5 3 0
    6 3 -3
    7 3 -5
    1 2 7
    4 2 -2
    5 2 -5
    6 2 -7
    3 1 -4
    5 1 -9
    6 1 -11
    1 0 -3
    5 0 -13
    -4 -1 10
    -2 -1 2
    -5 -2 9
    -6 -3 8
    -5 -3 3
    -3 -3 -4
    -2 -3 -7
    -1 -3 -10
    -7 -4 7
    -6 -4 2
    -4 -4 -5
    -3 -4 -8
    -2 -4 -11
    -6 -5 -2
    -5 -5 -6
    -4 -5 -9
    -3 -5 -12
    -7 -6 -3
    -6 -6 -7
    -5 -6 -10
    -4 -6 -13
    5 5 12
    6 5 9
    7 5 6
    4 4 9
    5 4 6
    6 4 3
    7 4 1
    3 3 6
    5 3 1
    6 3 -2
    7 3 -4
    2 2 4
    3 2 1
    5 2 -4
    6 2 -6
    -2 1 13
    2 1 -1
    4 1 -6
    5 1 -8
    6 1 -10
    -3 0 11
    -2 0 7
    3 0 -8
    4 0 -10
    5 0 -12
    -4 -1 9
    -3 -1 5
    3 -1 -12
    4 -1 -14
    -5 -2 8
    -4 -2 4
    -2 -2 -3
    -1 -2 -6
    -6 -3 7
    -6 -3 6
    -5 -3 2
    -4 -3 -1
    2 -3 -17
    -7 -4 6
    -7 -4 5
    -5 -4 -2
    -6 -5 -3
    -5 -5 -7
    -4 -5 -10
    -2 -5 -15
    -7 -6 -4
    -6 -6 -8
    -5 -6 -11
    -3 -6 -16
    5 5 13
    6 5 10
    2 4 17
    3 4 13
    4 4 10
    5 4 7
    6 4 5
    6 4 4
    7 4 2
    1 3 14
    2 3 10
    3 3 7
    4 3 4
    5 3 2
    6 3 -1
    7 3 -2
    7 3 -3
    0 2 11
    4 2 -1
    5 2 -3
    6 2 -5
    7 2 -7
    1 1 2
    3 1 -3
    6 1 -9
    -4 0 15
    -1 0 3
    -5 -1 13
    -6 -2 11
    -5 -2 7
    -4 -2 3
    -6 -3 5
    -4 -3 -2
    -3 -3 -5
    -7 -4 4
    -5 -4 -3
    -4 -4 -6
    -3 -4 -9
    -1 -4 -14
    -7 -5 -1
    -6 -5 -4
    -3 -5 -13
    -7 -6 -5
    -4 -6 -14
    3 4 14
    4 4 11
    5 4 8
    6 4 6
    7 4 4
    7 4 3
    3 3 8
    4 3 5
    5 3 3
    6 3 1
    6 3 0
    7 3 -1
    -1 2 15
    2 2 5
    3 2 2
    4 2 0
    5 2 -2
    6 2 -4
    7 2 -6
    -2 1 12
    4 1 -5
    5 1 -7
    -4 0 14
    -3 0 10
    -2 0 6
    2 0 -5
    3 0 -7
    4 0 -9
    5 0 -11
    -5 -1 12
    -4 -1 8
    -3 -1 4
    -1 -1 -2
    1 -1 -7
    2 -1 -9
    3 -1 -11
    4 -1 -13
    -6 -2 10
    -5 -2 6
    -4 -2 2
    -3 -2 -1
    -2 -2 -4
    1 -2 -11
    2 -2 -13
    3 -2 -15
    -6 -3 4
    -2 -3 -8
    -7 -4 3
    -6 -4 -1
    -5 -4 -4
    -4 -4 -7
    -2 -4 -12
    -7 -5 -2
    -6 -5 -5
    -5 -5 -8
    -4 -5 -11
    -7 -6 -6
    -6 -6 -9
    -5 -6 -12
    3 4 15
    4 4 12
    5 4 9
    6 4 7
    7 4 5
    2 3 11
    4 3 6
    5 3 4
    6 3 2
    7 3 0
    1 2 8
    3 2 3
    5 2 -1
    6 2 -3
    7 2 -5
    -3 1 16
    3 1 -2
    4 1 -4
    5 1 -6
    6 1 -8
    -4 0 13
    -3 0 9
    5 0 -10
    -5 -1 11
    -4 -1 7
    -6 -2 9
    -6 -2 8
    -5 -2 5
    -7 -3 7
    -6 -3 3
    -4 -3 -3
    -3 -3 -6
    -7 -4 2
    -6 -4 -2
    -5 -4 -5
    -3 -4 -10
    -7 -5 -3
    -6 -5 -6
    -5 -5 -9
    -3 -5 -14
    -2 -5 -16
    -6 -6 -10
    -5 -6 -13
    3 4 16
    4 4 13
    5 4 11
    5 4 10
    6 4 9
    6 4 8
    7 4 6
    1 3 15
    2 3 12
    3 3 9
    4 3 7
    5 3 5
    6 3 3
    7 3 1
    4 2 1
    6 2 -2
    7 2 -4
    -3 1 15
    5 1 -5
    6 1 -7
    -4 0 12
    3 0 -6
    4 0 -8
    6 0 -11
    -5 -1 10
    -4 -1 6
    -3 -1 3
    4 -1 -12
    -6 -2 7
    -5 -2 4
    -3 -2 -2
    -7 -3 6
    -7 -3 5
    -6 -3 2
    -5 -3 -1
    -4 -3 -4
    -6 -4 -3
    -5 -4 -6
    -4 -4 -8
    -7 -5 -4
    -6 -5 -7
    -5 -5 -10
    -4 -5 -12
    4 4 14
    5 4 12
    6 4 10
    3 3 10
    4 3 8
    5 3 6
    6 3 4
    7 3 3
    7 3 2
    2 2 6
    3 2 4
    4 2 2
    5 2 0
    6 2 -1
    7 2 -2
    7 2 -3
    -2 1 11
    -1 1 8
    3 1 -1
    4 1 -3
    6 1 -6
    7 1 -7
    -4 0 11
    -3 0 8
    -2 0 5
    2 0 -4
    5 0 -9
    6 0 -10
    -5 -1 9
    -4 -1 5
    3 -1 -10
    5 -1 -13
    -6 -2 6
    -5 -2 3
    -2 -2 -5
    -1 -2 -7
    3 -2 -14
    4 -2 -15
    -7 -3 4
    -5 -3 -2
    -3 -3 -7
    -2 -3 -9
    -1 -3 -11
    2 -3 -16
    -7 -4 -1
    -6 -4 -4
    -4 -4 -9
    -3 -4 -11
    -2 -4 -13
    -7 -5 -5
    -7 -5 -6
    -6 -5 -8
    -4 -5 -13
    -3 -5 -15
    4 4 15
    5 4 13
    1 3 16
    2 3 13
    3 3 11
    4 3 9
    5 3 7
    6 3 5
    7 3 4
    4 2 3
    5 2 1
    6 2 0
    7 2 -1
    -3 1 14
    1 1 3
    2 1 1
    4 1 -2
    5 1 -4
    6 1 -5
    7 1 -6
    1 0 -2
    4 0 -7
    5 0 -8
    6 0 -9
    -6 -1 11
    -5 -1 8
    -3 -1 2
    2 -1 -8
    4 -1 -11
    5 -1 -12
    -6 -2 5
    -5 -2 2
    -4 -2 -1
    -3 -2 -3
    0 -2 -9
    -7 -3 3
    -5 -3 -3
    -4 -3 -5
    -7 -4 -2
    -6 -4 -5
    -5 -4 -7
    -1 -4 -15
    -6 -5 -9
    -5 -5 -11
    -2 -5 -17
    4 3 10
    5 3 8
    6 3 7
    6 3 6
    7 3 6
    7 3 5
    1 2 9
    2 2 7
    3 2 5
    4 2 4
    5 2 2
    6 2 1
    7 2 0
    -3 1 13
    3 1 0
    5 1 -3
    6 1 -4
    7 1 -5
    -5 0 13
    -4 0 10
    -3 0 7
    -1 0 2
    3 0 -5
    4 0 -6
    5 0 -7
    6 0 -8
    -6 -1 10
    -6 -1 9
    -5 -1 7
    -5 -1 6
    -4 -1 4
    -1 -1 -3
    3 -1 -9
    -7 -2 7
    -6 -2 4
    2 -2 -12
    3 -2 -13
    -7 -3 2
    -6 -3 -1
    -5 -3 -4
    -4 -3 -6
    -3 -3 -8
    0 -3 -13
    -7 -4 -3
    -7 -4 -4
    -6 -4 -6
    -5 -4 -8
    -4 -4 -10
    -3 -4 -12
    -6 -5 -10
    -5 -5 -12
    -4 -5 -14
    -3 -5 -16
    2 3 14
    3 3 12
    4 3 11
    5 3 9
    6 3 8
    -2 2 17
    3 2 6
    5 2 3
    6 2 2
    7 2 1
    -2 1 10
    2 1 2
    4 1 -1
    5 1 -2
    6 1 -3
    7 1 -4
    -5 0 12
    -4 0 9
    -3 0 6
    -2 0 4
    2 0 -3
    6 0 -7
    -6 -1 8
    -5 -1 5
    -4 -1 3
    4 -1 -10
    5 -1 -11
    -7 -2 6
    -7 -2 5
    -6 -2 3
    -4 -2 -2
    -3 -2 -4
    -2 -2 -6
    4 -2 -14
    -6 -3 -2
    -5 -3 -5
    -2 -3 -10
    -7 -4 -5
    -6 -4 -7
    -5 -4 -9
    -4 -4 -11
    -2 -4 -14
    -5 -5 -13
    1 3 17
    2 3 15
    3 3 13
    4 3 12
    5 3 11
    5 3 10
    6 3 10
    6 3 9
    -1 2 14
    2 2 8
    4 2 5
    5 2 4
    6 2 3
    7 2 3
    7 2 2
    -4 1 15
    -3 1 12
    3 1 1
    4 1 0
    5 1 -1
    6 1 -2
    7 1 -2
    7 1 -3
    -5 0 11
    -4 0 8
    3 0 -4
    4 0 -5
    5 0 -6
    7 0 -7
    -6 -1 7
    -4 -1 2
    4 -1 -9
    5 -1 -10
    6 -1 -11
    -7 -2 4
    -6 -2 2
    -5 -2 -1
    -4 -2 -3
    -7 -3 -1
    -6 -3 -3
    -4 -3 -7
    -3 -3 -9
    -7 -4 -6
    -6 -4 -8
    -5 -4 -10
    -3 -4 -13
    2 3 16
    3 3 14
    4 3 13
    5 3 12
    1 2 10
    3 2 7
    4 2 6
    5 2 5
    6 2 5
    6 2 4
    7 2 4
    -4 1 14
    -3 1 11
    -2 1 9
    1 1 4
    4 1 1
    5 1 0
    6 1 -1
    7 1 -1
    -5 0 10
    -5 0 9
    -4 0 7
    -3 0 5
    -2 0 3
    4 0 -4
    5 0 -5
    6 0 -6
    7 0 -6
    -6 -1 6
    -5 -1 4
    -2 -1 -2
    1 -1 -6
    2 -1 -7
    3 -1 -8
    5 -1 -9
    6 -1 -10
    -7 -2 3
    -5 -2 -2
    -3 -2 -5
    -1 -2 -8
    3 -2 -12
    4 -2 -13
    -7 -3 -2
    -6 -3 -4
    -5 -3 -6
    -4 -3 -8
    -2 -3 -11
    -1 -3 -12
    2 -3 -15
    3 -3 -16
    -6 -4 -9
    -4 -4 -12
    -1 -4 -16
    3 3 15
    4 3 14
    5 3 13
    -2 2 16
    2 2 9
    3 2 8
    4 2 7
    5 2 6
    6 2 6
    7 2 6
    7 2 5
    -4 1 13
    -1 1 7
    2 1 3
    3 1 2
    5 1 1
    6 1 0
    7 1 0
    -6 0 11
    -5 0 8
    -4 0 6
    2 0 -2
    3 0 -3
    5 0 -4
    6 0 -5
    7 0 -5
    -7 -1 7
    -6 -1 5
    -5 -1 3
    4 -1 -8
    6 -1 -9
    -7 -2 2
    -6 -2 -1
    -4 -2 -4
    -2 -2 -7
    2 -2 -11
    4 -2 -12
    5 -2 -13
    -7 -3 -3
    -7 -3 -4
    -6 -3 -5
    -5 -3 -7
    -3 -3 -10
    -6 -4 -10
    -5 -4 -11
    -3 -4 -14
    -2 -4 -15
    2 3 17
    3 3 16
    4 3 15
    3 2 9
    4 2 8
    5 2 8
    5 2 7
    6 2 7
    7 2 7
    -4 1 12
    -3 1 10
    3 1 3
    4 1 2
    5 1 2
    6 1 2
    6 1 1
    7 1 1
    -6 0 10
    -6 0 9
    -5 0 7
    -3 0 4
    4 0 -3
    5 0 -3
    6 0 -4
    7 0 -4
    -7 -1 6
    -7 -1 5
    -6 -1 4
    -6 -1 3
    -5 -1 2
    3 -1 -7
    5 -1 -8
    6 -1 -8
    -6 -2 -2
    -5 -2 -3
    -4 -2 -5
    -3 -2 -6
    5 -2 -12
    -7 -3 -5
    -6 -3 -6
    -5 -3 -8
    -4 -3 -9
    -5 -4 -12
    -4 -4 -13
    -2 2 15
    1 2 11
    2 2 10
    4 2 9
    5 2 9
    6 2 9
    6 2 8
    -5 1 13
    -4 1 11
    -3 1 9
    -2 1 8
    2 1 4
    4 1 3
    5 1 3
    6 1 3
    7 1 3
    7 1 2
    -6 0 8
    -5 0 6
    -4 0 5
    -3 0 3
    -2 0 2
    3 0 -2
    4 0 -2
    6 0 -3
    7 0 -2
    7 0 -3
    -7 -1 4
    -6 -1 2
    -4 -1 -1
    -3 -1 -2
    -2 -1 -3
    -1 -1 -4
    4 -1 -7
    5 -1 -7
    6 -1 -7
    7 -1 -7
    -7 -2 -1
    -6 -2 -3
    -5 -2 -4
    1 -2 -10
    3 -2 -11
    4 -2 -11
    -7 -3 -6
    -6 -3 -7
    -5 -3 -9
    -4 -3 -10
    -3 -3 -11
    -2 -3 -12
    1 -3 -14
    3 -3 -15
    4 -3 -15
    -5 -4 -13
    -4 -4 -14
    -3 -4 -15
    -3 2 16
    2 2 11
    3 2 10
    4 2 10
    5 2 10
    6 2 10
    -5 1 12
    -4 1 10
    1 1 5
    3 1 4
    4 1 4
    5 1 4
    6 1 4
    7 1 4
    -6 0 7
    -5 0 5
    -4 0 4
    2 0 -1
    5 0 -2
    6 0 -1
    6 0 -2
    7 0 -1
    -7 -1 3
    2 -1 -6
    3 -1 -6
    5 -1 -6
    6 -1 -6
    7 -1 -6
    -7 -2 -2
    -7 -2 -3
    -6 -2 -4
    -5 -2 -5
    -4 -2 -6
    -3 -2 -7
    -2 -2 -8
    5 -2 -11
    6 -2 -11
    -6 -3 -8
    -2 -4 -16
    -3 2 15
    -2 2 14
    3 2 11
    4 2 11
    5 2 12
    5 2 11
    -5 1 11
    -5 1 10
    -4 1 9
    -3 1 8
    -2 1 7
    2 1 5
    3 1 5
    4 1 5
    5 1 5
    6 1 5
    7 1 6
    7 1 5
    -7 0 7
    -6 0 6
    -6 0 5
    -5 0 4
    -4 0 3
    -3 0 2
    3 0 -1
    4 0 -1
    5 0 -1
    6 0 0
    7 0 0
    -7 -1 2
    -5 -1 -1
    -4 -1 -2
    -3 -1 -3
    -2 -1 -4
    4 -1 -6
    6 -1 -5
    7 -1 -5
    -7 -2 -4
    -6 -2 -5
    -5 -2 -6
    -4 -2 -7
    -1 -2 -9
    2 -2 -10
    3 -2 -10
    4 -2 -10
    5 -2 -10
    6 -2 -10
    -6 -3 -9
    -5 -3 -10
    -4 -3 -11
    -3 -3 -12
    -1 -3 -13
    2 -3 -14
    3 -3 -14
    4 -3 -14
    -4 -4 -15
    -3 -4 -16
    -1 -4 -17
    -1 2 13
    1 2 12
    2 2 12
    3 2 12
    4 2 13
    4 2 12
    5 2 13
    -6 1 11
    -5 1 9
    -4 1 8
    -1 1 6
    4 1 6
    5 1 6
    6 1 7
    6 1 6
    7 1 7
    -7 0 6
    -7 0 5
    -6 0 4
    -5 0 3
    -4 0 2
    3 0 0
    4 0 0
    5 0 0
    6 0 1
    7 0 2
    7 0 1
    -6 -1 -1
    -5 -1 -2
    -4 -1 -3
    3 -1 -5
    4 -1 -5
    5 -1 -5
    6 -1 -4
    7 -1 -4
    -7 -2 -5
    -6 -2 -6
    -5 -2 -7
    -3 -2 -8
    5 -2 -9
    6 -2 -9
    -6 -3 -10
    -5 -3 -11
    -4 -3 -12
    -2 -3 -13
    -4 2 15
    -3 2 14
    -2 2 13
    2 2 13
    3 2 13
    4 2 14
    -6 1 10
    -6 1 9
    -5 1 8
    -4 1 7
    -3 1 7
    2 1 6
    3 1 6
    4 1 7
    5 1 7
    6 1 8
    -7 0 4
    -6 0 3
    -5 0 2
    4 0 1
    5 0 1
    6 0 2
    7 0 3
    -7 -1 -1
    -6 -1 -2
    -5 -1 -3
    -4 -1 -4
    -3 -1 -4
    0 -1 -5
    1 -1 -5
    2 -1 -5
    5 -1 -4
    6 -1 -3
    7 -1 -2
    7 -1 -3
    -7 -2 -6
    -6 -2 -7
    -5 -2 -8
    -4 -2 -8
    -3 -2 -9
    -2 -2 -9
    4 -2 -9
    6 -2 -8
    7 -2 -7
    -5 -3 -12
    -3 -3 -13
    4 -3 -13
    5 -3 -13
    -2 -4 -17
    -4 2 14
    -3 2 13
    1 2 13
    3 2 14
    4 2 15
    -6 1 8
    -5 1 7
    -3 1 6
    -2 1 6
    1 1 6
    3 1 7
    4 1 8
    5 1 9
    5 1 8
    6 1 10
    6 1 9
    -7 0 3
    -6 0 2
    3 0 1
    5 0 2
    6 0 3
    7 0 5
    7 0 4
    -7 -1 -2
    -7 -1 -3
    -6 -1 -3
    -5 -1 -4
    -2 -1 -5
    -1 -1 -5
    3 -1 -4
    4 -1 -4
    5 -1 -3
    6 -1 -2
    7 -1 -1
    -7 -2 -7
    -6 -2 -8
    -4 -2 -9
    3 -2 -9
    5 -2 -8
    6 -2 -7
    7 -2 -6
    -5 -3 -13
    -4 -3 -13
    3 -3 -13
    5 -3 -12
    -5 2 13
    -4 2 13
    2 2 14
    3 2 15
    -7 1 7
    -6 1 7
    -6 1 6
    -5 1 6
    -4 1 6
    2 1 7
    4 1 9
    5 1 10
    -7 0 2
    2 0 1
    4 0 2
    5 0 3
    6 0 5
    6 0 4
    7 0 6
    -7 -1 -4
    -6 -1 -4
    -5 -1 -5
    -4 -1 -5
    -3 -1 -5
    4 -1 -3
    5 -1 -2
    6 -1 -1
    7 -1 0
    -6 -2 -9
    -5 -2 -9
    -3 -2 -10
    -2 -2 -10
    2 -2 -9
    4 -2 -8
    5 -2 -7
    6 -2 -6
    7 -2 -5
    -4 -3 -14
    -3 -3 -14
    -2 -3 -14
    -1 -3 -14
    4 -3 -12
    6 -3 -11
    2 -4 -17
    -5 2 12
    -4 2 12
    -3 2 12
    -2 2 12
    2 2 15
    3 2 16
    -7 1 6
    -6 1 5
    -5 1 5
    -4 1 5
    -3 1 5
    -2 1 5
    3 1 8
    4 1 10
    5 1 11
    -5 0 -1
    3 0 2
    4 0 3
    5 0 4
    6 0 6
    7 0 7
    -7 -1 -5
    -6 -1 -5
    -5 -1 -6
    -4 -1 -6
    -3 -1 -6
    2 -1 -4
    3 -1 -3
    4 -1 -2
    5 -1 -1
    6 -1 0
    7 -1 2
    7 -1 1
    -6 -2 -10
    -5 -2 -10
    -4 -2 -10
    -1 -2 -10
    3 -2 -8
    4 -2 -7
    5 -2 -6
    6 -2 -5
    7 -2 -4
    2 -3 -13
    5 -3 -11
    6 -3 -10
    -6 2 11
    -6 2 10
    -5 2 11
    -5 2 10
    -4 2 11
    -3 2 11
    0 2 13
    1 2 14
    2 2 16
    -7 1 5
    -7 1 4
    -6 1 4
    -5 1 4
    -4 1 4
    -3 1 4
    2 1 8
    3 1 9
    4 1 11
    5 1 13
    5 1 12
    -7 0 -1
    -7 0 -2
    -6 0 -1
    -6 0 -2
    -5 0 -2
    3 0 3
    4 0 4
    5 0 6
    5 0 5
    6 0 8
    6 0 7
    -7 -1 -6
    -6 -1 -6
    -2 -1 -6
    5 -1 0
    6 -1 1
    7 -1 3
    -5 -2 -11
    -4 -2 -11
    -3 -2 -11
    5 -2 -5
    6 -2 -4
    7 -2 -3
    -4 -3 -15
    -3 -3 -15
    3 -3 -12
    4 -3 -11
    5 -3 -10
    6 -3 -9
    7 -3 -7
    3 -4 -16
    4 -4 -15
    -6 2 9
    -5 2 9
    -4 2 10
    -3 2 10
    -2 2 11
    -1 2 12
    -7 1 3
    -6 1 3
    -5 1 3
    -4 1 3
    -1 1 5
    1 1 7
    3 1 10
    4 1 12
    -7 0 -3
    -6 0 -3
    -5 0 -3
    -4 0 -2
    -3 0 -2
    2 0 2
    4 0 5
    5 0 7
    6 0 9
    -7 -1 -7
    -6 -1 -7
    -6 -1 -8
    -5 -1 -7
    -4 -1 -7
    -3 -1 -7
    4 -1 -1
    5 -1 1
    6 -1 3
    6 -1 2
    7 -1 5
    7 -1 4
    -5 -2 -12
    -2 -2 -11
    1 -2 -9
    2 -2 -8
    3 -2 -7
    4 -2 -6
    6 -2 -3
    7 -2 -1
    7 -2 -2
    -2 -3 -15
    0 -3 -14
    5 -3 -9
    6 -3 -8
    7 -3 -6
    -7 2 7
    -6 2 8
    -5 2 8
    -4 2 9
    1 2 15
    2 2 17
    -7 1 2
    -6 1 2
    -5 1 2
    -4 1 2
    -3 1 3
    -2 1 4
    0 1 6
    2 1 9
    3 1 11
    4 1 13
    -7 0 -4
    -6 0 -4
    -4 0 -3
    -2 0 -2
    3 0 4
    4 0 6
    5 0 8
    6 0 11
    6 0 10
    -6 -1 -9
    -5 -1 -8
    -4 -1 -8
    -1 -1 -6
    2 -1 -3
    4 -1 0
    5 -1 2
    6 -1 4
    7 -1 6
    -5 -2 -13
    -4 -2 -12
    -3 -2 -12
    4 -2 -5
    5 -2 -4
    6 -2 -2
    7 -2 0
    -3 -3 -16
    3 -3 -11
    4 -3 -10
    6 -3 -7
    7 -3 -5
    4 -4 -14
    5 -4 -13
    6 -4 -11
    -7 2 6
    -6 2 7
    -6 2 6
    -5 2 7
    -4 2 8
    -3 2 9
    -2 2 10
    3 1 12
    4 1 15
    4 1 14
    -7 0 -5
    -6 0 -5
    -5 0 -4
    -4 0 -4
    -3 0 -3
    2 0 3
    3 0 5
    4 0 7
    5 0 10
    5 0 9
    -6 -1 -10
    -5 -1 -9
    -3 -1 -8
    1 -1 -4
    3 -1 -1
    4 -1 1
    5 -1 3
    6 -1 5
    7 -1 7
    -4 -2 -13
    3 -2 -6
    5 -2 -3
    6 -2 -1
    7 -2 2
    7 -2 1
    -1 -3 -15
    2 -3 -12
    4 -3 -9
    5 -3 -8
    6 -3 -6
    7 -3 -4
    2 -4 -16
    3 -4 -15
    5 -4 -12
    -5 3 13
    -4 3 15
    -3 3 16
    -7 2 5
    -7 2 4
    -6 2 5
    -5 2 6
    -4 2 7
    -3 2 8
    1 2 16
    -7 1 -1
    -7 1 -2
    -6 1 -1
    -3 1 2
    -2 1 3
    1 1 8
    2 1 10
    3 1 13
    -7 0 -6
    -7 0 -7
    -6 0 -6
    -5 0 -5
    4 0 8
    5 0 11
    -5 -1 -10
    -4 -1 -9
    4 -1 2
    5 -1 4
    6 -1 7
    6 -1 6
    -3 -2 -13
    -2 -2 -12
    -1 -2 -11
    4 -2 -4
    5 -2 -2
    6 -2 1
    6 -2 0
    7 -2 3
    -2 -3 -16
    1 -3 -13
    5 -3 -7
    6 -3 -5
    7 -3 -3
    4 -4 -13
    6 -4 -10
    -6 3 11
    -6 3 10
    -5 3 12
    -4 3 14
    -4 3 13
    -7 2 3
    -6 2 4
    -5 2 5
    -4 2 6
    -7 1 -3
    -6 1 -2
    -5 1 -1
    2 1 11
    3 1 14
    -6 0 -7
    -5 0 -6
    -4 0 -5
    -3 0 -4
    -2 0 -3
    2 0 4
    3 0 6
    4 0 9
    5 0 13
    5 0 12
    -5 -1 -11
    -4 -1 -10
    -3 -1 -9
    -2 -1 -8
    2 -1 -2
    3 -1 0
    5 -1 5
    6 -1 8
    -4 -2 -14
    0 -2 -10
    2 -2 -7
    3 -2 -5
    4 -2 -3
    5 -2 -1
    6 -2 2
    7 -2 5
    7 -2 4
    3 -3 -10
    4 -3 -8
    5 -3 -6
    6 -3 -4
    7 -3 -1
    7 -3 -2
    1 -4 -17
    3 -4 -14
    5 -4 -11
    6 -4 -9
    7 -4 -6
    7 -4 -7
    -7 3 7
    -6 3 9
    -5 3 11
    -5 3 10
    -4 3 12
    -3 3 15
    -7 2 2
    -6 2 3
    -6 2 2
    -5 2 4
    -4 2 5
    -2 2 9
    1 2 17
    -7 1 -4
    -6 1 -3
    -5 1 -2
    -2 1 2
    -1 1 4
    3 1 15
    -6 0 -8
    -5 0 -7
    -4 0 -6
    -3 0 -5
    1 0 2
    3 0 7
    4 0 10
    -5 -1 -12
    -4 -1 -11
    -1 -1 -7
    3 -1 1
    4 -1 3
    5 -1 7
    5 -1 6
    6 -1 10
    6 -1 9
    -4 -2 -15
    -3 -2 -14
    5 -2 0
    6 -2 3
    7 -2 7
    7 -2 6
    -2 -3 -17
    5 -3 -5
    6 -3 -3
    7 -3 0
    4 -4 -12
    5 -4 -10
    6 -4 -8
    7 -4 -5
    -7 3 6
    -6 3 8
    -6 3 7
    -5 3 9
    -4 3 11
    -3 3 14
    -2 3 17
    -5 2 3
    -4 2 4
    -3 2 6
    -1 2 11
    0 2 14
    -7 1 -5
    -6 1 -4
    -5 1 -3
    -4 1 -2
    1 1 9
    2 1 12
    3 1 16
    -6 0 -9
    -5 0 -8
    -4 0 -7
    -2 0 -4
    -1 0 -2
    2 0 5
    3 0 8
    4 0 12
    4 0 11
    -3 -1 -10
    2 -1 -1
    4 -1 4
    5 -1 8
    -2 -2 -13
    3 -2 -4
    4 -2 -2
    5 -2 1
    6 -2 5
    6 -2 4
    2 -3 -11
    3 -3 -9
    4 -3 -7
    5 -3 -4
    6 -3 -1
    6 -3 -2
    7 -3 2
    7 -3 1
    5 -4 -9
    6 -4 -7
    7 -4 -4
    -7 3 5
    -7 3 4
    -6 3 6
    -5 3 8
    -4 3 10
    -3 3 13
    -7 2 -1
    -7 2 -2
    -5 2 2
    -4 2 3
    -2 2 8
    -7 1 -6
    -7 1 -7
    -6 1 -5
    -5 1 -4
    2 1 13
    -6 0 -10
    -5 0 -9
    -3 0 -6
    3 0 9
    4 0 13
    -5 -1 -13
    -4 -1 -12
    -2 -1 -9
    3 -1 2
    4 -1 5
    5 -1 9
    -3 -2 -15
    -1 -2 -12
    2 -2 -6
    4 -2 -1
    5 -2 2
    6 -2 6
    -1 -3 -16
    4 -3 -6
    5 -3 -3
    6 -3 0
    7 -3 3
    2 -4 -15
    3 -4 -13
    4 -4 -11
    5 -4 -8
    6 -4 -6
    7 -4 -3
    4 -5 -15
    5 -5 -13
    6 -5 -10
    -7 3 3
    -6 3 5
    -5 3 7
    -4 3 9
    -3 3 12
    -2 3 16
    -7 2 -3
    -6 2 -1
    -3 2 5
    -6 1 -6
    -6 1 -7
    -5 1 -5
    -4 1 -3
    2 1 14
    -6 0 -11
    -5 0 -10
    -4 0 -8
    2 0 6
    3 0 10
    4 0 15
    4 0 14
    -4 -1 -13
    -3 -1 -11
    1 -1 -3
    3 -1 3
    4 -1 6
    5 -1 11
    5 -1 10
    -2 -2 -14
    1 -2 -8
    3 -2 -3
    4 -2 0
    5 -2 4
    5 -2 3
    6 -2 8
    6 -2 7
    3 -3 -8
    5 -3 -2
    6 -3 1
    7 -3 5
    7 -3 4
    4 -4 -10
    6 -4 -5
    7 -4 -1
    7 -4 -2
    5 -5 -12
    7 -5 -6
    -6 4 11
    -6 4 10
    -5 4 13
    -7 3 2
    -6 3 4
    -6 3 3
    -5 3 6
    -4 3 8
    -7 2 -4
    -6 2 -2
    -6 2 -3
    -5 2 -1
    -4 2 2
    -3 2 4
    -2 2 7
    -6 1 -8
    -5 1 -6
    -4 1 -4
    -3 1 -2
    1 1 10
    2 1 15
    -5 0 -11
    -4 0 -9
    -3 0 -7
    -2 0 -5
    1 0 3
    3 0 11
    -3 -1 -12
    -2 -1 -10
    4 -1 8
    4 -1 7
    5 -1 13
    5 -1 12
    -3 -2 -16
    4 -2 1
    5 -2 5
    6 -2 10
    6 -2 9
    4 -3 -5
    5 -3 -1
    6 -3 2
    7 -3 6
    3 -4 -12
    5 -4 -7
    6 -4 -3
    6 -4 -4
    7 -4 0
    4 -5 -14
    6 -5 -9
    7 -5 -5
    -7 4 7
    -7 4 6
    -6 4 9
    -5 4 12
    -6 3 2
    -5 3 5
    -5 3 4
    -4 3 7
    -3 3 11
    -2 3 15
    -7 2 -5
    -7 2 -6
    -6 2 -4
    -5 2 -2
    -6 1 -9
    -5 1 -7
    -4 1 -5
    -1 1 3
    2 1 16
    -4 0 -10
    2 0 7
    3 0 12
    -4 -1 -14
    -1 -1 -8
    3 -1 4
    4 -1 9
    2 -2 -5
    3 -2 -2
    4 -2 2
    5 -2 6
    2 -3 -10
    3 -3 -7
    4 -3 -4
    5 -3 0
    6 -3 4
    6 -3 3
    4 -4 -9
    5 -4 -6
    6 -4 -2
    7 -4 2
    7 -4 1
    3 -5 -16
    5 -5 -11
    6 -5 -8
    7 -5 -4
    -7 4 5
    -7 4 4
    -6 4 8
    -6 4 7
    -5 4 11
    -5 4 10
    -4 4 15
    -7 3 -1
    -7 3 -2
    -5 3 3
    -4 3 6
    -3 3 10
    -2 3 14
    -7 2 -7
    -6 2 -5
    -5 2 -3
    -3 2 3
    -2 2 6
    -1 2 10
    -6 1 -10
    -5 1 -8
    -3 1 -3
    1 1 11
    2 1 17
    -5 0 -12
    -3 0 -8
    -2 0 -6
    -1 0 -3
    2 0 8
    3 0 13
    -4 -1 -15
    -3 -1 -13
    2 -1 1
    3 -1 5
    4 -1 10
    -2 -2 -15
    3 -2 -1
    4 -2 3
    5 -2 8
    5 -2 7
    -1 -3 -17
    4 -3 -3
    5 -3 1
    6 -3 5
    2 -4 -14
    5 -4 -5
    6 -4 -1
    7 -4 4
    7 -4 3
    4 -5 -13
    5 -5 -10
    6 -5 -6
    6 -5 -7
    7 -5 -2
    7 -5 -3
    -7 4 3
    -6 4 6
    -5 4 9
    -4 4 14
    -4 4 13
    -7 3 -3
    -6 3 -1
    -5 3 2
    -4 3 5
    -3 3 9
    -6 2 -6
    -5 2 -4
    -3 2 2
    0 2 15
    -5 1 -9
    -4 1 -6
    -3 1 -4
    -5 0 -13
    -4 0 -11
    -3 0 -9
    3 0 14
    -2 -1 -11
    3 -1 6
    4 -1 11
    4 -2 4
    5 -2 9
    3 -3 -6
    5 -3 2
    6 -3 7
    6 -3 6
    3 -4 -11
    4 -4 -8
    5 -4 -4
    6 -4 0
    7 -4 6
    7 -4 5
    5 -5 -9
    6 -5 -5
    7 -5 -1
    6 -6 -10
    -7 4 2
    -6 4 5
    -6 4 4
    -5 4 8
    -4 4 12
    -7 3 -4
    -7 3 -5
    -6 3 -2
    -4 3 4
    -3 3 8
    -2 3 13
    -6 2 -7
    -5 2 -5
    -4 2 -2
    -2 2 5
    -5 1 -10
    -4 1 -7
    1 1 12
    -4 0 -12
    1 0 4
    2 0 9
    3 0 16
    3 0 15
    -3 -1 -14
    1 -1 -2
    2 -1 2
    3 -1 7
    4 -1 13
    4 -1 12
    2 -2 -4
    3 -2 0
    4 -2 5
    5 -2 11
    5 -2 10
    2 -3 -9
    4 -3 -2
    5 -3 3
    6 -3 9
    6 -3 8
    4 -4 -7
    5 -4 -3
    6 -4 2
    6 -4 1
    3 -5 -15
    4 -5 -12
    5 -5 -8
    6 -5 -4
    7 -5 1
    7 -5 0
    5 -6 -13
    6 -6 -9
    7 -6 -5
    7 -6 -6
    -7 5 6
    -6 5 10
    -6 4 3
    -5 4 7
    -4 4 11
    -7 3 -6
    -6 3 -3
    -6 2 -8
    -5 2 -6
    -4 2 -3
    -4 1 -8
    -3 1 -5
    -3 0 -10
    -2 0 -7
    2 0 10
    -2 -1 -12
    -1 -1 -9
    3 -1 8
    4 -1 15
    4 -1 14
    -2 -2 -16
    3 -2 1
    4 -2 6
    5 -2 13
    5 -2 12
    0 -3 -15
    1 -3 -12
    3 -3 -5
    4 -3 -1
    5 -3 4
    6 -3 10
    3 -4 -10
    4 -4 -6
    5 -4 -2
    6 -4 3
    4 -5 -11
    5 -5 -7
    6 -5 -3
    7 -5 2
    5 -6 -12
    6 -6 -8
    7 -6 -4
    -7 5 5
    -7 5 4
    -6 5 9
    -6 5 8
    -5 5 13
    -7 4 -1
    -7 4 -2
    -6 4 2
    -5 4 6
    -5 4 5
    -4 4 10
    -3 4 16
    -6 3 -4
    -5 3 -1
    -4 3 3
    -3 3 7
    -2 3 12
    -6 2 -9
    -5 2 -7
    -2 2 4
    -5 1 -11
    -4 1 -9
    -2 1 -2
    -1 1 2
    1 1 13
    -4 0 -13
    -1 0 -4
    -3 -1 -15
    2 -1 3
    2 -2 -3
    4 -2 7
    4 -3 0
    5 -3 6
    5 -3 5
    2 -4 -13
    5 -4 -1
    6 -4 5
    6 -4 4
    3 -5 -14
    6 -5 -2
    7 -5 4
    7 -5 3
    4 -6 -15
    5 -6 -11
    6 -6 -7
    7 -6 -2
    7 -6 -3
    -7 5 3
    -6 5 7
    -5 5 12
    -7 4 -3
    -5 4 4
    -4 4 9
    -3 4 15
    -6 3 -5
    -6 3 -6
    -5 3 -2
    -4 3 2
    -3 3 6
    -6 2 -10
    -5 2 -8
    -4 2 -4
    -1 2 9
    0 2 16
    -5 1 -12
    -3 1 -6
    -4 0 -14
    -3 0 -11
    -2 0 -8
    1 0 5
    2 0 11
    3 -1 10
    3 -1 9
    -2 -2 -17
    -1 -2 -14
    1 -2 -7
    3 -2 2
    4 -2 8
    2 -3 -8
    3 -3 -4
    4 -3 1
    5 -3 7
    3 -4 -9
    4 -4 -5
    5 -4 0
    6 -4 6
    4 -5 -10
    5 -5 -6
    6 -5 0
    6 -5 -1
    7 -5 6
    7 -5 5
    6 -6 -6
    7 -6 -1
    -7 5 2
    -6 5 6
    -6 5 5
    -5 5 11
    -5 5 10
    -7 4 -4
    -7 4 -5
    -6 4 -1
    -5 4 3
    -4 4 8
    -3 4 14
    -6 3 -7
    -5 3 -3
    -3 3 5
    -2 3 11
    -4 2 -5
    -5 1 -13
    -4 1 -10
    -3 1 -7
    -2 1 -3
    1 1 14
    -4 0 -15
    2 0 12
    -3 -1 -16
    -2 -1 -13
    2 -1 4
    3 -1 11
    3 -2 3
    4 -2 10
    4 -2 9
    3 -3 -3
    4 -3 2
    5 -3 9
    5 -3 8
    4 -4 -4
    5 -4 1
    6 -4 8
    6 -4 7
    2 -5 -17
    4 -5 -9
    5 -5 -5
    6 -5 1
    4 -6 -14
    5 -6 -10
    6 -6 -5
    7 -6 1
    7 -6 0
    6 -7 -10
    7 -7 -5
    7 -7 -6
    -7 6 6
    -6 5 4
    -5 5 9
    -7 4 -6
    -6 4 -2
    -5 4 2
    -4 4 7
    -3 4 13
    -6 3 -8
    -5 3 -4
    -5 2 -9
    -4 2 -6
    -3 2 -2
    -2 2 3
    -4 1 -11
    -3 0 -12
    2 0 13
    3 -1 12
    2 -2 -2
    3 -2 4
    4 -2 11
    4 -3 3
    5 -3 11
    5 -3 10
    3 -4 -8
    4 -4 -3
    5 -4 3
    5 -4 2
    6 -4 10
    6 -4 9
    3 -5 -13
    5 -5 -4
    6 -5 3
    6 -5 2
    4 -6 -13
    5 -6 -9
    6 -6 -4
    7 -6 3
    7 -6 2
    6 -7 -9
    7 -7 -4
    -7 6 5
    -7 6 4
    -6 6 10
    -7 5 -1
    -7 5 -2
    -6 5 3
    -6 5 2
    -5 5 8
    -4 5 15
    -4 5 14
    -6 4 -3
    -6 4 -4
    -4 4 6
    -3 4 12
    -6 3 -9
    -5 3 -5
    -3 3 4
    -2 3 10
    -5 2 -10
    -4 2 -7
    -4 1 -12
    -3 1 -8
    -2 1 -4
    0 1 7
    1 1 15
    -3 0 -13
    -2 0 -9
    -1 0 -5
    1 0 6
    2 0 14
    -2 -1 -14
    -1 -1 -10
    2 -1 5
    3 -1 13
    4 -2 13
    4 -2 12
    2 -3 -7
    3 -3 -2
    4 -3 4
    5 -3 13
    5 -3 12
    1 -4 -16
    2 -4 -12
    4 -4 -2
    5 -4 4
    4 -5 -8
    5 -5 -3
    6 -5 4
    5 -6 -8
    6 -6 -2
    6 -6 -3
    7 -6 4
    5 -7 -13
    6 -7 -8
    7 -7 -2
    7 -7 -3
    -7 6 3
    -6 6 9
    -6 6 8
    -7 5 -3
    -7 5 -4
    -5 5 7
    -5 5 6
    -4 5 13
    -6 4 -5
    -5 4 -1
    -4 4 5
    -3 4 11
    -6 3 -10
    -5 3 -6
    -4 3 -2
    -3 3 3
    -5 2 -11
    -3 2 -3
    -2 2 2
    0 2 17
    2 0 15
    2 -1 6
    3 -1 15
    3 -1 14
    -1 -2 -15
    2 -2 -1
    3 -2 5
    4 -2 14
    4 -3 5
    3 -4 -7
    5 -4 5
    3 -5 -12
    4 -5 -7
    5 -5 -1
    5 -5 -2
    6 -5 6
    6 -5 5
    4 -6 -12
    5 -6 -7
    6 -6 -1
    7 -6 6
    7 -6 5
    5 -7 -12
    6 -7 -7
    7 -7 -1
    7 -8 -6
    -7 6 2
    -6 6 7
    -6 6 6
    -5 6 13
    -7 5 -5
    -5 5 5
    -4 5 12
    -6 4 -6
    -5 4 -2
    -4 4 4
    -3 4 10
    -5 3 -7
    -4 3 -3
    -3 3 2
    -2 3 9
    -5 2 -12
    -4 2 -8
    -3 2 -4
    -1 2 8
    -4 1 -13
    -3 1 -9
    1 1 16
    -3 0 -14
    -2 0 -10
    2 0 16
    3 -1 16
    3 -2 6
    4 -2 15
    3 -3 -1
    4 -3 7
    4 -3 6
    4 -4 -1
    5 -4 7
    5 -4 6
    2 -5 -16
    5 -5 0
    6 -5 8
    6 -5 7
    3 -6 -16
    5 -6 -6
    6 -6 0
    5 -7 -11
    6 -7 -6
    7 -7 1
    7 -7 0
    7 -8 -5
    -7 7 6
    -7 6 -1
    -6 6 5
    -5 6 12
    -7 5 -6
    -6 5 -1
    -6 5 -2
    -5 5 4
    -4 5 11
    -4 5 10
    -6 4 -7
    -5 4 -3
    -4 4 3
    -3 4 9
    -5 3 -8
    -4 3 -4
    -5 2 -13
    -4 2 -9
    -4 1 -14
    -3 1 -10
    -2 1 -5
    1 1 17
    1 0 7
    2 0 17
    -2 -1 -15
    2 -1 7
    0 -2 -11
    1 -2 -6
    3 -2 7
    2 -3 -6
    3 -3 0
    4 -3 8
    3 -4 -6
    4 -4 0
    5 -4 9
    5 -4 8
    3 -5 -11
    4 -5 -6
    5 -5 1
    6 -5 10
    6 -5 9
    4 -6 -11
    5 -6 -5
    6 -6 2
    6 -6 1
    5 -7 -10
    6 -7 -4
    6 -7 -5
    7 -7 3
    7 -7 2
    6 -8 -10
    7 -8 -4
    -7 7 5
    -7 7 4
    -7 6 -2
    -6 6 4
    -6 6 3
    -5 6 11
    -5 6 10
    -6 5 -3
    -5 5 3
    -5 5 2
    -4 5 9
    -6 4 -8
    -6 4 -9
    -5 4 -4
    -4 4 2
    -3 4 8
    -5 3 -9
    -4 3 -5
    -2 3 8
    -4 2 -10
    -3 2 -5
    -4 1 -15
    -3 0 -15
    -1 -1 -11
    2 -1 8
    3 -2 8
    3 -3 1
    4 -3 9
    2 -4 -11
    4 -4 1
    5 -4 11
    5 -4 10
    4 -5 -5
    5 -5 2
    4 -6 -10
    5 -6 -4
    6 -6 4
    6 -6 3
    6 -7 -3
    7 -7 5
    7 -7 4
    6 -8 -9
    7 -8 -2
    7 -8 -3
    -7 7 3
    -6 7 10
    -6 7 9
    -7 6 -3
    -7 6 -4
    -6 6 2
    -5 6 9
    -6 5 -4
    -4 5 8
    -6 4 -10
    -5 4 -5
    -5 3 -10
    -2 3 7
    -4 2 -11
    -3 2 -6
    -3 1 -11
    -2 1 -6
    -2 0 -11
    -1 0 -6
    -2 -1 -16
    0 -1 -6
    2 -2 1
    3 -2 9
    4 -3 11
    4 -3 10
    3 -4 -5
    4 -4 2
    5 -4 13
    5 -4 12
    3 -5 -10
    4 -5 -4
    5 -5 4
    5 -5 3
    3 -6 -15
    5 -6 -3
    6 -6 5
    4 -7 -14
    5 -7 -9
    6 -7 -2
    7 -7 6
    6 -8 -8
    7 -8 0
    7 -8 -1
    -7 7 2
    -6 7 8
    -7 6 -5
    -5 6 8
    -5 6 7
    -6 5 -5
    -6 5 -6
    -4 5 7
    -5 4 -6
    -3 4 7
    -2 4 17
    -5 3 -11
    -4 3 -6
    -1 2 7
    -3 0 -16
    1 0 8
    2 -1 9
    -1 -2 -16
    3 -2 11
    3 -2 10
    2 -3 -5
    3 -3 2
    4 -3 13
    4 -3 12
    3 -4 -4
    4 -4 4
    4 -4 3
    2 -5 -15
    4 -5 -3
    5 -5 5
    4 -6 -9
    5 -6 -2
    6 -6 7
    6 -6 6
    5 -7 -8
    6 -7 0
    6 -7 -1
    5 -8 -13
    6 -8 -6
    6 -8 -7
    7 -8 2
    7 -8 1
    7 -9 -5
    -7 8 6
    -7 7 -1
    -6 7 7
    -6 7 6
    -7 6 -6
    -6 6 -1
    -5 6 6
    -4 6 15
    -6 5 -7
    -5 5 -1
    -4 5 6
    -3 5 16
    -5 4 -7
    -3 4 6
    -5 3 -12
    -4 3 -7
    -2 3 6
    -4 2 -12
    -3 2 -7
    -3 1 -12
    -2 1 -7
    -2 0 -12
    2 -1 10
    2 -2 2
    3 -2 12
    3 -3 3
    4 -3 15
    4 -3 14
    2 -4 -10
    4 -4 5
    3 -5 -9
    4 -5 -2
    5 -5 7
    5 -5 6
    3 -6 -14
    4 -6 -8
    5 -6 -1
    6 -6 9
    6 -6 8
    4 -7 -13
    5 -7 -7
    6 -7 1
    5 -8 -12
    6 -8 -5
    7 -8 4
    7 -8 3
    7 -9 -3
    7 -9 -4
    -7 8 5
    -7 8 4
    -7 7 -2
    -7 7 -3
    -6 7 5
    -6 7 4
    -5 7 13
    -6 6 -2
    -6 6 -3
    -5 6 5
    -5 6 4
    -4 6 14
    -6 5 -8
    -5 5 -2
    -5 5 -3
    -4 5 5
    -3 5 15
    -5 4 -8
    -4 4 -2
    -3 4 5
    -2 4 16
    -5 3 -13
    -4 3 -8
    -3 3 -2
    -4 2 -13
    -3 2 -8
    -3 1 -13
    1 0 9
    -2 -1 -17
    -1 -1 -12
    2 -1 11
    3 -2 13
    0 -3 -16
    2 -3 -4
    3 -3 4
    3 -4 -3
    4 -4 6
    4 -5 -1
    5 -5 9
    5 -5 8
    4 -6 -7
    5 -6 1
    5 -6 0
    6 -6 10
    4 -7 -12
    5 -7 -6
    6 -7 3
    6 -7 2
    5 -8 -11
    6 -8 -4
    7 -8 5
    6 -9 -9
    6 -9 -10
    7 -9 -2
    -7 8 3
    -7 8 2
    -7 7 -4
    -6 7 3
    -5 7 12
    -5 7 11
    -6 6 -4
    -5 6 3
    -4 6 13
    -4 6 12
    -6 5 -9
    -6 5 -10
    -5 5 -4
    -4 5 4
    -4 5 3
    -3 5 14
    -5 4 -9
    -4 4 -3
    -3 4 4
    -2 4 15
    -4 3 -9
    -3 3 -3
    -2 3 5
    -4 2 -14
    -2 2 -2
    -2 1 -8
    -2 0 -13
    -1 0 -7
    2 -1 12
    1 -2 -5
    2 -2 3
    3 -2 15
    3 -2 14
    3 -3 5
    3 -4 -2
    4 -4 8
    4 -4 7
    3 -5 -8
    4 -5 0
    5 -5 11
    5 -5 10
    3 -6 -13
    4 -6 -6
    5 -6 2
    5 -7 -5
    6 -7 5
    6 -7 4
    5 -8 -10
    6 -8 -2
    6 -8 -3
    6 -9 -8
    7 -9 0
    7 -9 -1
    -6 8 10
    -6 8 9
    -7 7 -5
    -7 7 -6
    -6 7 2
    -5 7 10
    -6 6 -5
    -5 6 2
    -4 6 11
    -5 5 -5
    -4 5 2
    -3 5 13
    -3 5 12
    -5 4 -10
    -4 4 -4
    -3 4 3
    -4 3 -10
    -4 2 -15
    -3 2 -9
    -1 2 6
    -3 1 -14
    1 0 10
    2 -1 13
    3 -2 16
    3 -3 6
    2 -4 -9
    4 -4 9
    2 -5 -14
    4 -5 1
    5 -5 13
    5 -5 12
    5 -6 4
    5 -6 3
    4 -7 -11
    5 -7 -3
    5 -7 -4
    6 -7 7
    6 -7 6
    5 -8 -9
    6 -8 -1
    6 -9 -7
    7 -9 2
    7 -9 1
    7 -10 -5
    -7 8 -1
    -6 8 8
    -6 8 7
    -6 7 -1
    -5 7 9
    -5 7 8
    -6 6 -6
    -6 6 -7
    -4 6 10
    -4 6 9
    -5 5 -6
    -3 5 11
    -5 4 -11
    -4 4 -5
    -4 3 -11
    -3 3 -4
    -2 3 4
    -3 2 -10
    -2 2 -3
    -2 1 -9
    -2 0 -14
    1 -1 2
    2 -1 14
    2 -2 4
    2 -3 -3
    3 -3 7
    3 -4 -1
    4 -4 11
    4 -4 10
    3 -5 -7
    4 -5 2
    3 -6 -12
    4 -6 -5
    5 -6 5
    4 -7 -10
    5 -7 -2
    6 -7 9
    6 -7 8
    5 -8 -8
    6 -8 1
    6 -8 0
    6 -9 -6
    7 -9 4
    7 -9 3
    7 -10 -3
    7 -10 -4
    -7 9 5
    -7 9 4
    -7 8 -2
    -7 8 -3
    -6 8 6
    -6 8 5
    -6 7 -2
    -5 7 7
    -5 7 6
    -6 6 -8
    -5 6 -1
    -4 6 8
    -5 5 -7
    -3 5 10
    -5 4 -12
    -4 4 -6
    -3 4 2
    -2 4 13
    -3 3 -5
    -3 1 -15
    -1 1 -2
    1 0 11
    -1 -1 -13
    2 -1 15
    2 -2 5
    3 -3 8
    3 -4 0
    4 -4 13
    4 -4 12
    3 -5 -6
    4 -5 3
    4 -6 -4
    5 -6 7
    5 -6 6
    5 -7 -1
    6 -7 10
    5 -8 -7
    6 -8 3
    6 -8 2
    5 -9 -12
    6 -9 -4
    6 -9 -5
    7 -9 5
    6 -10 -10
    7 -10 -1
    7 -10 -2
    -7 9 3
    -7 9 2
    -7 8 -4
    -7 8 -5
    -6 8 4
    -6 8 3
    -6 7 -3
    -6 7 -4
    -5 7 5
    -6 6 -9
    -5 6 -2
    -4 6 7
    -5 5 -8
    -3 5 9
    -5 4 -13
    -4 4 -7
    -2 4 12
    -4 3 -12
    -2 3 3
    -3 2 -11
    -2 2 -4
    -3 1 -16
    -1 0 -8
    1 0 12
    2 -1 17
    2 -1 16
    2 -3 -2
    3 -3 10
    3 -3 9
    2 -4 -8
    3 -4 1
    4 -4 15
    4 -4 14
    2 -5 -13
    4 -5 4
    3 -6 -11
    4 -6 -3
    5 -6 9
    5 -6 8
    3 -7 -16
    4 -7 -9
    5 -7 0
    4 -8 -14
    5 -8 -6
    6 -8 4
    6 -9 -3
    6 -10 -9
    7 -10 1
    7 -10 0
    -6 9 10
    -6 8 2
    -5 8 13
    -6 7 -5
    -5 7 4
    -5 7 3
    -6 6 -10
    -5 6 -3
    -5 6 -4
    -4 6 6
    -5 5 -9
    -4 5 -2
    -3 5 8
    -4 4 -8
    -4 3 -13
    -3 3 -6
    -2 3 2
    -3 2 -12
    -1 2 5
    -2 1 -10
    -2 0 -15
    1 -1 3
    1 -2 -4
    2 -2 6
    3 -3 11
    3 -4 2
    3 -5 -5
    4 -5 6
    4 -5 5
    4 -6 -2
    5 -6 11
    5 -6 10
    4 -7 -8
    5 -7 2
    5 -7 1
    4 -8 -13
    5 -8 -5
    6 -8 7
    6 -8 6
    6 -8 5
    5 -9 -11
    6 -9 -1
    6 -9 -2
    6 -10 -8
    7 -10 3
    7 -10 2
    7 -11 -4
    -7 9 -1
    -7 9 -2
    -6 9 9
    -6 9 8
    -5 8 12
    -5 8 11
    -6 7 -6
    -5 7 2
    -5 6 -5
    -4 6 5
    -4 6 4
    -5 5 -10
    -4 5 -3
    -3 5 7
    -4 4 -9
    -2 4 11
    -4 3 -14
    -3 3 -7
    -2 2 -5
    1 0 13
    2 -2 7
    2 -3 -1
    3 -3 13
    3 -3 12
    2 -4 -7
    3 -4 3
    3 -5 -4
    4 -5 7
    2 -6 -17
    3 -6 -10
    4 -6 -1
    5 -6 13
    5 -6 12
    3 -7 -15
    4 -7 -7
    5 -7 3
    5 -8 -4
    6 -8 9
    6 -8 8
    5 -9 -10
    6 -9 0
    6 -10 -6
    6 -10 -7
    7 -10 5
    7 -10 4
    7 -11 -2
    7 -11 -3
    -7 10 5
    -7 10 4
    -7 9 -3
    -6 9 7
    -6 9 6
    -6 8 -1
    -6 8 -2
    -5 8 10
    -5 8 9
    -6 7 -7
    -6 7 -8
    -4 7 14
    -4 7 13
    -5 6 -6
    -4 6 3
    -5 5 -11
    -4 5 -4
    -3 5 6
    -4 4 -10
    -2 4 10
    -4 3 -15
    -3 3 -8
    -3 2 -13
    -2 1 -11
    -1 1 -3
    -2 0 -16
    -1 0 -9
    1 0 14
    -1 -1 -14
    2 -2 8
    3 -3 14
    3 -4 4
    2 -5 -12
    4 -5 9
    4 -5 8
    4 -6 0
    4 -7 -6
    5 -7 5
    5 -7 4
    4 -8 -12
    5 -8 -2
    5 -8 -3
    6 -8 10
    5 -9 -9
    6 -9 2
    6 -9 1
    6 -10 -5
    7 -11 0
    7 -11 -1
    -7 10 3
    -7 10 2
    -7 9 -4
    -7 9 -5
    -6 9 5
    -6 9 4
    -6 8 -3
    -5 8 8
    -5 8 7
    -6 7 -9
    -4 7 12
    -4 7 11
    -5 6 -7
    -4 6 2
    -5 5 -12
    -4 5 -5
    -3 5 5
    -3 4 -2
    -2 4 9
    -2 2 -6
    -1 2 4
    1 -1 4
    2 -2 9
    3 -3 16
    3 -3 15
    3 -4 5
    3 -5 -3
    4 -5 11
    4 -5 10
    3 -6 -9
    4 -6 2
    4 -6 1
    3 -7 -14
    4 -7 -5
    5 -7 7
    5 -7 6
    4 -8 -11
    5 -8 -1
    5 -9 -7
    5 -9 -8
    6 -9 4
    6 -9 3
    6 -10 -3
    6 -10 -4
    6 -11 -9
    7 -11 2
    7 -11 1
    -6 9 3
    -6 9 2
    -6 8 -4
    -6 8 -5
    -5 8 6
    -6 7 -10
    -5 7 -2
    -4 7 10
    -5 6 -8
    -3 6 16
    -3 6 15
    -5 5 -13
    -4 5 -6
    -3 5 4
    -4 4 -11
    -3 4 -3
    -3 3 -9
    -3 2 -14
    -2 1 -12
    -2 0 -17
    1 0 15
    0 -2 -12
    2 -2 10
    2 -3 1
    2 -4 -6
    3 -4 6
    3 -5 -2
    4 -5 13
    4 -5 12
    3 -6 -8
    4 -6 3
    4 -7 -4
    5 -7 9
    5 -7 8
    4 -8 -10
    5 -8 0
    5 -9 -6
    6 -9 6
    6 -9 5
    5 -10 -12
    6 -10 -2
    6 -11 -8
    7 -11 4
    7 -11 3
    7 -12 -3
    7 -12 -4
    -7 10 -1
    -7 10 -2
    -6 10 10
    -6 10 9
    -6 8 -6
    -5 8 5
    -5 8 4
    -5 7 -3
    -4 7 9
    -4 7 8
    -5 6 -9
    -3 6 14
    -4 5 -7
    -3 5 3
    -4 4 -12
    -3 4 -4
    -2 4 8
    -3 3 -10
    -3 2 -15
    -2 2 -7
    1 0 16
    1 -2 -3
    2 -2 11
    1 -3 -9
    3 -4 7
    2 -5 -11
    3 -5 -1
    4 -5 14
    2 -6 -16
    4 -6 4
    3 -7 -13
    4 -7 -3
    5 -7 12
    5 -7 11
    5 -7 10
    4 -8 -9
    5 -8 2
    5 -8 1
    5 -9 -5
    6 -9 9
    6 -9 8
    6 -9 7
    5 -10 -11
    6 -10 0
    6 -10 -1
    6 -11 -7
    7 -12 -2
    -7 11 4
    -7 11 3
    -7 10 -3
    -7 10 -4
    -6 10 8
    -6 10 7
    -5 9 12
    -6 8 -7
    -6 8 -8
    -5 8 3
    -5 8 2
    -5 7 -4
    -5 7 -5
    -4 7 7
    -5 6 -10
    -3 6 13
    -3 6 12
    -4 5 -8
    -3 5 2
    -4 4 -13
    -3 4 -5
    -2 4 7
    -2 1 -13
    -1 1 -4
    -1 0 -10
    1 0 17
    -1 -1 -15
    1 -1 5
    2 -2 12
    2 -3 2
    2 -4 -5
    3 -4 9
    3 -4 8
    3 -5 0
    3 -6 -7
    4 -6 6
    4 -6 5
    4 -7 -2
    5 -7 13
    5 -8 4
    5 -8 3
    4 -9 -14
    5 -9 -4
    6 -9 10
    5 -10 -10
    6 -10 2
    6 -10 1
    6 -11 -5
    6 -11 -6
    7 -12 1
    7 -12 0
    7 -12 -1
    -7 11 2
    -7 10 -5
    -6 10 6
    -6 10 5
    -6 9 -2
    -6 9 -3
    -5 9 11
    -5 9 10
    -6 8 -9
    -5 7 -6
    -4 7 6
    -4 7 5
    -5 6 -11
    -5 6 -12
    -4 6 -2
    -4 6 -3
    -3 6 11
    -4 5 -9
    -4 4 -14
    -3 3 -11
    -3 2 -16
    -2 2 -8
    -1 2 3
    2 -2 14
    2 -2 13
    2 -3 3
    3 -4 10
    3 -5 1
    3 -6 -6
    4 -6 8
    4 -6 7
    3 -7 -12
    4 -7 -1
    4 -8 -8
    5 -8 6
    5 -8 5
    4 -9 -13
    5 -9 -3
    5 -10 -9
    6 -10 4
    6 -10 3
    6 -11 -4
    7 -12 3
    7 -12 2
    -7 11 -1
    -6 10 4
    -6 10 3
    -6 9 -4
    -5 9 9
    -5 9 8
    -6 8 -10
    -5 7 -7
    -4 7 4
    -5 6 -13
    -4 6 -4
    -3 6 10
    -4 5 -10
    -4 4 -15
    -3 4 -6
    -2 4 6
    -3 3 -12
    -2 3 -2
    -2 1 -14
    0 1 9
    1 -1 6
    2 -2 15
    2 -4 -4
    3 -4 12
    3 -4 11
    2 -5 -10
    3 -5 2
    2 -6 -15
    4 -6 9
    3 -7 -11
    4 -7 0
    4 -8 -7
    5 -8 8
    5 -8 7
    4 -9 -12
    5 -9 -1
    5 -9 -2
    5 -10 -8
    6 -10 6
    6 -10 5
    6 -11 -2
    6 -11 -3
    6 -12 -8
    6 -12 -9
    7 -13 -3
    -7 11 -2
    -7 11 -3
    -6 10 2
    -6 9 -5
    -6 9 -6
    -5 9 7
    -5 9 6
    -5 8 -2
    -4 8 14
    -4 8 13
    -5 7 -8
    -4 7 3
    -4 6 -5
    -3 6 9
    -4 5 -11
    -3 4 -7
    -2 4 5
    -2 3 -3
    -1 3 13
    -2 2 -9
    -1 1 -5
    -1 0 -11
    -1 -1 -16
    1 -2 -2
    2 -2 17
    2 -2 16
    2 -3 4
    3 -4 14
    3 -4 13
    3 -5 3
    3 -6 -5
    4 -6 12
    4 -6 11
    4 -6 10
    4 -7 1
    3 -8 -16
    4 -8 -6
    5 -8 10
    5 -8 9
    5 -9 0
    5 -10 -7
    6 -10 9
    6 -10 8
    6 -10 7
    5 -11 -12
    6 -11 0
    6 -11 -1
    6 -12 -7
    7 -13 -1
    7 -13 -2
    -7 12 4
    -7 12 3
    -7 12 2
    -7 11 -4
    -6 11 9
    -6 11 8
    -6 9 -7
    -5 9 5
    -5 9 4
    -5 8 -3
    -4 8 12
    -4 8 11
    -5 7 -9
    -5 7 -10
    -4 7 2
    -4 6 -6
    -3 6 8
    -3 6 7
    -4 5 -12
    -2 5 17
    -3 4 -8
    -3 3 -13
    -1 2 2
    -2 1 -15
    1 -1 7
    2 -3 5
    2 -4 -3
    3 -4 16
    3 -4 15
    2 -5 -9
    3 -5 4
    3 -6 -4
    4 -6 14
    4 -6 13
    3 -7 -10
    4 -7 3
    4 -7 2
    3 -8 -15
    4 -8 -5
    5 -8 12
    5 -8 11
    4 -9 -11
    5 -9 2
    5 -9 1
    5 -10 -5
    5 -10 -6
    5 -11 -11
    6 -11 2
    6 -11 1
    6 -12 -5
    6 -12 -6
    7 -13 2
    7 -13 1
    7 -13 0
    -6 11 7
    -6 11 6
    -6 10 -2
    -6 10 -3
    -6 9 -8
    -6 9 -9
    -5 9 3
    -5 9 2
    -5 8 -4
    -5 8 -5
    -4 8 10
    -4 8 9
    -5 7 -11
    -4 6 -7
    -3 6 6
    -3 5 -2
    -2 5 16
    -2 4 4
    -3 3 -14
    -2 3 -4
    -2 2 -10
    1 -3 -8
    2 -3 6
    3 -5 5
    3 -6 -3
    4 -7 4
    4 -8 -4
    4 -9 -10
    5 -9 4
    5 -9 3
    5 -10 -4
    5 -11 -10
    6 -11 4
    6 -11 3
    6 -12 -4
    7 -13 3
    -6 11 5
    -6 11 4
    -6 10 -4
    -5 10 12
    -5 10 11
    -6 9 -10
    -5 8 -6
    -4 8 8
    -5 7 -12
    -4 6 -8
    -3 6 5
    -4 5 -13
    -3 5 -3
    -3 4 -9
    -2 4 3
    -3 3 -15
    -2 1 -16
    1 -2 -1
    2 -3 7
    2 -4 -2
    3 -5 6
    2 -6 -14
    4 -7 6
    4 -7 5
    4 -8 -3
    4 -9 -9
    5 -9 6
    5 -9 5
    5 -10 -2
    5 -10 -3
    5 -11 -9
    6 -11 7
    6 -11 6
    6 -11 5
    6 -12 -2
    6 -12 -3
    6 -13 -9
    7 -14 -2
    -5 10 10
    -4 7 -2
    -4 5 -14
    -3 4 -10
    -2 2 -11
    2 -5 -8
    5 -9 7
    4 -10 -14
    6 -12 -1
    7 -14 0
    0 14 16
    1 15 15
    1 14 14
    0 -12 -15
    1 13 13
    0 7 8
    1 12 12
    0 -13 -16
    1 11 11
    0 -10 -12
    3 13 11
    2 11 10
    1 10 10
    4 13 10
    -2 13 16
    4 12 9
    -2 12 15
    3 11 9
    -2 11 14
    2 10 9
    -1 10 12
    -6 4 10
    -5 3 8
    7 1 -7
    -2 0 2
    -6 -5 0
    5 -6 -13
    -6 -10 -6
    -2 -11 -11
    -3 -11 -10
    -4 -11 -9
    -5 -11 -8
    6 13 8
    6 12 7
    5 12 8
    -1 12 14
    5 11 7
    4 11 8
    -1 11 13
    4 10 7
    3 10 8
    2 9 8
    7 7 0
    -5 6 11
    -5 5 10
    5 3 -2
    -4 3 7
    4 2 -2
    3 1 -2
    -7 0 6
    6 -1 -8
    -7 -1 5
    6 -2 -9
    5 -2 -8
    -6 -2 3
    -7 -2 4
    5 -3 -9
    -6 -3 2
    4 -4 -9
    -5 -4 0
    2 -5 -8
    -4 -5 -2
    -5 -5 -1
    -1 -6 -6
    -2 -6 -5
    -3 -6 -4
    4 -8 -14
    -7 -8 -3
    3 -9 -14
    -6 -9 -5
    1 -10 -13
    -5 -10 -7
    -1 14 16
    -1 13 15
    6 11 6
    6 10 5
    5 10 6
    5 9 5
    4 9 6
    3 9 7
    1 9 9
    4 8 5
    3 8 6
    -5 8 13
    -5 7 12
    -4 6 10
    -4 5 9
    7 4 -3
    -4 4 8
    7 3 -4
    6 3 -3
    -3 3 6
    6 2 -4
    5 2 -3
    -3 2 5
    5 1 -4
    4 1 -3
    -2 1 3
    -7 1 7
    3 0 -3
    2 0 -2
    -6 0 5
    -6 -1 4
    -5 -2 2
    6 -3 -10
    -5 -3 1
    5 -4 -10
    -4 -4 -1
    4 -5 -10
    3 -5 -9
    -3 -5 -3
    1 -6 -8
    -7 -6 -1
    -6 -7 -3
    -7 -7 -2
    -6 -8 -4
    -5 -9 -6
    2 -10 -14
    -3 -10 -9
    -4 -10 -8
    -4 -14 -13
    7 10 4
    7 9 3
    6 9 4
    -4 9 13
    7 8 2
    6 8 3
    5 8 4
    2 8 7
    -4 8 12
    6 7 2
    5 7 3
    4 7 4
    3 7 5
    -4 7 11
    -3 5 8
    -3 4 7
    -6 3 8
    7 2 -5
    -2 2 4
    -6 2 7
    7 1 -6
    6 1 -5
    -1 1 2
    -6 1 6
    6 0 -6
    5 0 -5
    4 0 -4
    -5 0 4
    3 -1 -4
    2 -1 -3
    -5 -1 3
    -4 -3 0
    -7 -3 2
    6 -4 -11
    -3 -4 -2
    -7 -4 1
    5 -5 -11
    -2 -5 -4
    -7 -5 0
    4 -6 -11
    3 -6 -10
    2 -6 -9
    -6 -6 -2
    -5 -8 -5
    -4 -9 -7
    3 -10 -15
    -2 -10 -10
    -6 -11 -8
    -6 -12 -9
    -4 -13 -12
    -5 -13 -11
    -3 -14 -14
    -4 10 14
    7 7 1
    2 7 6
    -3 7 10
    6 6 1
    5 6 2
    4 6 3
    3 6 4
    -3 6 9
    5 5 1
    4 5 2
    -6 5 10
    -6 4 9
    -2 3 5
    -5 2 6
    -5 1 5
    7 0 -7
    6 -1 -7
    5 -1 -6
    4 -1 -5
    1 -1 -2
    -4 -1 2
    -7 -1 4
    5 -2 -7
    4 -2 -6
    3 -2 -5
    -4 -2 1
    -7 -2 3
    -3 -3 -1
    -6 -4 0
    -6 -5 -1
    5 -6 -12
    -5 -6 -3
    4 -7 -12
    3 -7 -11
    2 -7 -10
    -5 -7 -4
    -4 -8 -6
    -7 -8 -4
    -3 -9 -8
    -7 -9 -5
    -6 -10 -7
    2 -11 -15
    1 -11 -14
    -5 -12 -10
    -2 -14 -15
    5 14 11
    0 12 13
    -3 10 13
    -3 9 12
    1 8 8
    -3 8 11
    2 6 5
    3 5 3
    -5 5 9
    4 4 1
    -2 4 6
    -5 4 8
    7 3 -3
    6 3 -2
    -5 3 7
    -7 2 7
    -4 1 4
    -7 1 6
    -4 0 3
    -7 0 5
    6 -2 -8
    2 -2 -4
    -3 -2 0
    -6 -2 2
    6 -3 -9
    5 -3 -8
    4 -3 -7
    -6 -3 1
    -2 -4 -3
    -5 -5 -2
    -7 -6 -2
    5 -7 -13
    1 -7 -9
    -4 -7 -5
    -7 -7 -3
    4 -8 -13
    -6 -9 -6
    -5 -11 -9
    -4 -12 -11
    -3 -13 -13
    4 15 13
    4 14 12
    5 13 10
    0 13 14
    6 12 8
    5 12 9
    -3 12 15
    6 11 7
    5 11 8
    -3 11 14
    7 10 5
    6 10 6
    7 9 4
    6 9 5
    -5 8 12
    -5 7 11
    -2 6 8
    -5 6 10
    2 5 4
    -2 5 7
    3 4 2
    3 3 1
    -4 3 6
    7 2 -4
    6 2 -3
    5 2 -2
    -1 2 3
    -4 2 5
    7 1 -5
    6 1 -4
    -6 1 5
    -6 0 4
    -3 -1 1
    -6 -1 3
    3 -3 -6
    -5 -3 0
    6 -4 -10
    5 -4 -9
    4 -4 -8
    -5 -4 -1
    -7 -4 0
    -7 -5 -1
    -4 -6 -4
    -6 -7 -4
    3 -8 -12
    2 -8 -11
    -3 -8 -7
    -6 -8 -5
    4 -9 -14
    -2 -9 -9
    -5 -9 -7
    -5 -10 -8
    0 -11 -13
    -4 -11 -10
    2 -12 -16
    0 15 16
    0 14 15
    4 13 11
    4 12 10
    4 11 9
    5 10 7
    5 9 6
    7 8 3
    6 8 4
    5 8 5
    7 7 2
    6 7 3
    -2 7 9
    7 6 1
    -4 5 8
    -6 5 9
    2 4 3
    -4 4 7
    -6 4 8
    -6 3 7
    -6 2 6
    5 1 -3
    4 1 -2
    7 0 -6
    6 0 -5
    5 0 -4
    -3 0 2
    7 -1 -7
    6 -1 -6
    -5 -1 2
    -7 -1 3
    1 -2 -3
    -5 -2 1
    -7 -2 2
    2 -3 -5
    -2 -3 -2
    -7 -3 1
    3 -4 -7
    5 -5 -10
    4 -5 -9
    -1 -5 -5
    -4 -5 -3
    -6 -5 -2
    -6 -6 -3
    -3 -7 -6
    -5 -8 -6
    3 -9 -13
    -4 -10 -9
    -6 -11 -9
    1 -12 -15
    -3 -12 -12
    3 15 14
    3 14 13
    4 10 8
    -2 10 12
    4 9 7
    -2 9 11
    -4 9 12
    -2 8 10
    -4 8 11
    5 7 4
    1 7 7
    -4 7 10
    6 6 2
    5 6 3
    -4 6 9
    -6 6 10
    6 5 1
    7 3 -2
    -1 3 4
    -7 2 6
    -3 1 3
    -5 1 4
    -7 1 5
    4 0 -3
    -5 0 3
    -7 0 4
    5 -1 -5
    6 -2 -7
    5 -2 -6
    -2 -2 -1
    -4 -3 -1
    -6 -3 0
    2 -4 -6
    -4 -4 -2
    -6 -4 -1
    3 -5 -8
    5 -6 -11
    4 -6 -10
    -3 -6 -5
    5 -7 -12
    -5 -7 -5
    -7 -7 -4
    1 -8 -10
    -7 -8 -5
    2 -9 -12
    3 -10 -14
    -6 -10 -8
    -5 -12 -11
    -2 -13 -14
    3 13 12
    -2 13 15
    3 12 11
    -2 12 14
    3 11 10
    -2 11 13
    -4 11 14
    -4 10 13
    4 8 6
    4 7 5
    5 5 2
    5 4 1
    -1 4 5
    -5 4 7
    2 3 2
    -3 3 5
    -5 3 6
    -7 3 7
    7 2 -3
    6 2 -2
    -3 2 4
    -5 2 5
    7 1 -4
    3 0 -2
    4 -1 -4
    -6 -1 2
    4 -2 -5
    -4 -2 0
    -6 -2 1
    6 -3 -8
    5 -3 -7
    6 -4 -9
    -7 -4 -1
    -5 -5 -3
    -7 -5 -2
    3 -6 -9
    -5 -6 -4
    -7 -6 -3
    4 -7 -11
    5 -8 -13
    -2 -8 -8
    -6 -8 -6
    -4 -9 -8
    -6 -9 -7
    3 -11 -15
    -3 -11 -11
    -5 -11 -10
    6 12 9
    6 11 8
    6 10 7
    3 10 9
    7 9 5
    3 9 8
    -5 9 12
    7 8 4
    -5 8 11
    7 7 3
    -5 7 10
    4 6 4
    1 6 6
    -5 6 9
    4 5 3
    -3 5 7
    -5 5 8
    -3 4 6
    -6 2 5
    6 1 -3
    -6 1 4
    7 0 -5
    6 0 -4
    -4 0 2
    -6 0 3
    7 -1 -6
    3 -1 -3
    -4 -1 1
    -7 -2 1
    4 -3 -6
    1 -3 -4
    -7 -3 0
    5 -4 -8
    -5 -4 -2
    6 -5 -10
    2 -5 -7
    -3 -5 -4
    3 -7 -10
    -6 -7 -5
    4 -8 -12
    -4 -8 -7
    2 -10 -13
    -5 -10 -9
    1 -13 -16
    -4 -13 -13
    5 13 11
    5 12 10
    5 11 9
    6 9 6
    6 8 5
    3 8 7
    -3 8 10
    6 7 4
    -3 7 9
    7 6 2
    6 6 3
    -3 6 8
    -6 6 9
    7 5 1
    -1 5 6
    -6 5 8
    4 4 2
    -6 4 7
    4 3 1
    -6 3 6
    -4 2 4
    -7 2 5
    5 1 -2
    -4 1 3
    -7 1 4
    5 0 -3
    -2 0 1
    -7 0 3
    6 -1 -5
    -7 -1 2
    7 -2 -7
    6 -2 -6
    3 -2 -4
    -5 -2 0
    -5 -3 -1
    4 -4 -7
    -1 -4 -4
    -3 -4 -3
    5 -5 -9
    -6 -5 -3
    5 -6 -10
    2 -6 -8
    -6 -6 -4
    -2 -7 -7
    -4 -7 -6
    -7 -7 -5
    3 -8 -11
    4 -9 -13
    1 -9 -11
    -5 -9 -8
    -3 -10 -10
    2 -11 -14
    -4 -12 -12
    -3 13 15
    -3 12 14
    -3 11 13
    5 10 8
    -3 10 12
    5 9 7
    -3 9 11
    5 8 6
    3 7 6
    -6 7 10
    3 6 5
    -1 6 7
    6 5 2
    6 4 1
    -4 4 6
    -7 4 7
    -4 3 5
    -7 3 6
    7 2 -2
    7 1 -3
    -2 1 2
    -5 0 2
    5 -1 -4
    -5 -1 1
    6 -3 -7
    3 -3 -5
    -3 -3 -2
    -6 -3 -1
    -6 -4 -2
    4 -5 -8
    -7 -5 -3
    -4 -6 -5
    -7 -6 -4
    5 -7 -11
    0 -7 -8
    -5 -8 -7
    -3 -9 -9
    4 -10 -14
    -6 -10 -9
    -4 -11 -11
    -2 -12 -13
    7 8 5
    -4 8 10
    5 7 5
    -1 7 8
    -4 7 9
    5 6 4
    -4 6 8
    5 5 3
    3 5 4
    1 5 5
    -4 5 7
    -5 3 5
    -2 2 3
    -5 2 4
    6 1 -2
    -5 1 3
    7 0 -4
    4 0 -2
    -6 0 2
    7 -1 -5
    -6 -1 1
    5 -2 -5
    -3 -2 -1
    -6 -2 0
    -7 -2 0
    5 -3 -6
    -7 -3 -1
    6 -4 -8
    3 -4 -6
    1 -4 -5
    -4 -4 -3
    -7 -4 -2
    6 -5 -9
    -4 -5 -4
    4 -6 -9
    -5 -6 -5
    2 -7 -9
    -5 -7 -6
    5 -8 -12
    -6 -8 -7
    3 -9 -12
    -6 -9 -8
    2 -12 -15
    -5 -12 -12
    4 14 13
    2 14 14
    4 13 12
    4 12 11
    -4 12 14
    6 11 9
    4 11 10
    -4 11 13
    6 10 8
    4 10 9
    -4 10 12
    -1 9 10
    -4 9 11
    -1 8 9
    7 7 4
    -5 7 9
    7 6 3
    -5 6 8
    7 5 2
    -5 5 7
    7 4 1
    5 4 2
    3 4 3
    -5 4 6
    5 3 1
    3 3 2
    -2 3 4
    -6 3 5
    -6 2 4
    -6 1 3
    -7 1 3
    6 0 -3
    -3 0 1
    -7 0 2
    6 -1 -4
    4 -1 -3
    2 -1 -2
    -3 -1 0
    -7 -1 1
    7 -2 -6
    7 -3 -7
    -4 -3 -2
    5 -4 -7
    3 -5 -7
    -5 -5 -4
    6 -6 -10
    -2 -6 -6
    -6 -6 -5
    4 -7 -10
    -6 -7 -6
    4 -8 -11
    2 -8 -10
    -3 -8 -8
    3 -10 -13
    1 -10 -12
    -4 -10 -10
    -5 -11 -11
    -3 -13 -14
    -1 12 13
    2 11 11
    -1 11 12
    -1 10 11
    -5 10 12
    6 9 7
    4 9 8
    -5 9 11
    6 8 6
    4 8 7
    -5 8 10
    -6 8 10
    6 7 5
    4 7 6
    -6 7 9
    6 6 4
    -6 6 8
    -6 5 7
    1 4 4
    -2 4 5
    -6 4 6
    -7 4 6
    -7 3 5
    -7 2 4
    7 1 -2
    -3 1 2
    -4 -1 0
    6 -2 -5
    4 -2 -4
    2 -2 -3
    -4 -2 -1
    6 -3 -6
    4 -3 -5
    -1 -3 -3
    -5 -3 -2
    -5 -4 -3
    5 -5 -8
    1 -5 -6
    -6 -5 -4
    5 -6 -9
    3 -6 -8
    -7 -6 -5
    -3 -7 -7
    -7 -7 -6
    4 -9 -12
    -4 -9 -9
    -5 -10 -10
    3 -11 -14
    -2 -11 -12
    2 -13 -16
    -1 14 15
    2 10 10
    4 6 5
    -2 6 7
    6 5 3
    4 5 4
    -2 5 6
    6 4 2
    6 3 1
    -3 3 4
    -3 2 3
    -4 1 2
    7 0 -3
    5 0 -2
    -4 0 1
    7 -1 -4
    5 -1 -3
    -5 -1 0
    -5 -2 -1
    -6 -2 -1
    2 -3 -4
    -6 -3 -2
    -7 -3 -2
    6 -4 -7
    4 -4 -6
    -6 -4 -3
    -7 -4 -3
    6 -5 -8
    -2 -5 -5
    -7 -5 -4
    5 -7 -10
    3 -7 -9
    -4 -8 -8
    2 -9 -11
    -5 -9 -9
    4 -10 -13
    1 -11 -13
    3 -12 -15
    -3 -12 -13
    5 12 11
    5 11 10
    5 10 9
    5 9 8
    2 9 9
    -2 9 10
    5 8 7
    2 8 8
    -2 8 9
    7 7 5
    -2 7 8
    7 6 4
    -3 5 6
    4 4 3
    -3 4 5
    4 3 2
    1 3 3
    -4 3 4
    -4 2 3
    -5 1 2
    -5 0 1
    -6 0 1
    -7 0 1
    3 -1 -2
    -6 -1 0
    -7 -1 0
    7 -2 -5
    5 -2 -4
    -7 -2 -1
    7 -3 -6
    5 -3 -5
    -2 -4 -4
    4 -5 -7
    6 -6 -9
    -3 -6 -6
    -4 -7 -7
    -5 -7 -7
    5 -8 -11
    3 -8 -10
    -5 -8 -8
    -6 -8 -8
    5 -9 -12
    -6 -9 -9
    4 -11 -14
    -4 -12 -13
    -2 14 15
    -2 13 14
    -2 12 13
    -2 11 12
    -2 10 11
    -3 9 10
    -3 8 9
    5 7 6
    2 7 7
    -3 7 8
    5 6 5
    -3 6 7
    -4 6 7
    7 5 3
    5 5 4
    -4 5 6
    -5 5 6
    7 4 2
    -4 4 5
    -5 4 5
    -6 4 5
    -7 4 5
    7 3 1
    -5 3 4
    -6 3 4
    -7 3 4
    -5 2 3
    -6 2 3
    -7 2 3
    -6 1 2
    -7 1 2
    6 0 -2
    6 -1 -3
    6 -2 -4
    3 -2 -3
    -1 -2 -2
    7 -4 -7
    5 -4 -6
    2 -4 -5
    -3 -5 -5
    -4 -5 -5
    4 -6 -8
    1 -6 -7
    -4 -6 -6
    -5 -6 -6
    -6 -6 -6
    -7 -6 -6
    6 -7 -10
    4 -7 -9
    -6 -7 -7
    3 -9 -11
    2 -10 -12
    -2 -10 -11
    -3 -11 -12
    3 14 14
    3 13 13
    -3 13 14
    3 12 12
    -3 12 13
    -4 12 13
    3 11 11
    -3 11 12
    -4 11 12
    -5 11 12
    6 10 9
    -3 10 11
    -4 10 11
    -5 10 11
    6 9 8
    -4 9 10
    -5 9 10
    -6 9 10
    6 8 7
    -4 8 9
    -5 8 9
    -6 8 9
    6 7 6
    -4 7 8
    -5 7 8
    -6 7 8
    2 6 6
    -5 6 7
    -6 6 7
    2 5 5
    -6 5 6
    -7 5 6
    5 4 3
    5 3 2
    5 2 1
    1 2 2
    7 0 -2
    7 -1 -3
    4 -1 -2
    6 -3 -5
    3 -3 -4
    -2 -3 -3
    6 -4 -6
    -3 -4 -4
    -4 -4 -4
    -5 -4 -4
    -6 -4 -4
    -7 -4 -4
    5 -5 -7
    2 -5 -6
    -5 -5 -5
    -6 -5 -5
    -7 -5 -5
    5 -6 -8
    4 -8 -10
    2 -11 -13
    -4 -11 -12
    -5 -11 -12
    1 -12 -14
    3 10 10
    3 9 9
    3 8 8
    6 6 5
    6 5 4
    6 4 3
    2 4 4
    6 3 2
    -7 -1 -1
    7 -2 -4
    4 -2 -3
    -2 -2 -2
    -5 -2 -2
    -6 -2 -2
    -7 -2 -2
    7 -3 -5
    -3 -3 -3
    -4 -3 -3
    -5 -3 -3
    -6 -3 -3
    -7 -3 -3
    3 -4 -5
    6 -5 -7
    6 -6 -8
    2 -6 -7
    5 -7 -9
    1 -7 -8
    5 -8 -10
    4 -9 -11
    -6 -9 -10
    3 -10 -12
    -3 -10 -11
    -4 -10 -11
    -5 -10 -11
    4 13 13
    4 12 12
    4 11 11
    4 10 10
    4 9 9
    7 7 6
    3 7 7
    7 6 5
    3 6 6
    7 5 4
    3 5 5
    7 4 3
    7 3 2
    2 3 3
    -7 3 3
    6 2 1
    -7 2 2
    -6 1 1
    -7 1 1
    -5 0 0
    -6 0 0
    -7 0 0
    5 -1 -2
    -1 -1 -1
    -2 -1 -1
    -3 -1 -1
    -4 -1 -1
    -5 -1 -1
    -6 -1 -1
    5 -2 -3
    -3 -2 -2
    -4 -2 -2
    4 -3 -4
    7 -4 -6
    4 -4 -5
    3 -5 -6
    6 -7 -9
    6 -8 -10
    -6 -8 -9
    5 -9 -11
    -2 -9 -10
    -3 -9 -10
    -4 -9 -10
    -5 -9 -10
    4 -10 -12
    3 -11 -13
    2 -12 -14
    1 -13 -15
    5 12 12
    5 11 11
    5 10 10
    4 8 8
    4 7 7
    4 6 6
    -6 6 6
    -7 6 6
    -6 5 5
    -7 5 5
    3 4 4
    -6 4 4
    -7 4 4
    3 3 3
    -5 3 3
    -6 3 3
    7 2 1
    2 2 2
    -5 2 2
    -6 2 2
    -4 1 1
    -5 1 1
    -3 0 0
    -4 0 0
    6 -1 -2
    6 -2 -3
    5 -3 -4
    5 -4 -5
    4 -5 -6
    -7 -5 -6
    3 -6 -7
    -6 -6 -7
    2 -7 -8
    -5 -7 -8
    -6 -7 -8
    1 -8 -9
    -4 -8 -9
    -5 -8 -9
    5 -10 -12
    4 -11 -13
    3 -12 -14
    2 -13 -15
    -6 10 10
    6 9 9
    5 9 9
    -5 9 9
    -6 9 9
    6 8 8
    5 8 8
    -5 8 8
    -6 8 8
    5 7 7
    -5 7 7
    -6 7 7
    5 6 6
    -5 6 6
    5 5 5
    4 5 5
    -5 5 5
    4 4 4
    -4 4 4
    -5 4 4
    4 3 3
    -4 3 3
    3 2 2
    -3 2 2
    -4 2 2
    -2 1 1
    -3 1 1
    7 -1 -2
    7 -2 -3
    -7 -2 -3
    7 -3 -4
    6 -3 -4
    -7 -3 -4
    6 -4 -5
    -6 -4 -5
    -7 -4 -5
    6 -5 -6
    5 -5 -6
    -6 -5 -6
    5 -6 -7
    4 -6 -7
    -5 -6 -7
    4 -7 -8
    3 -7 -8
    -4 -7 -8
    2 -8 -9
    -2 -8 -9
    -3 -8 -9
    4 -12 -14
    3 -13 -15
    1 -14 -16
    -4 13 13
    -4 12 12
    -5 12 12
    -4 11 11
    -5 11 11
    -4 10 10
    -5 10 10
    -4 9 9
    -4 8 8
    6 7 7
    -4 7 7
    7 6 6
    6 6 6
    -4 6 6
    7 5 5
    6 5 5
    -4 5 5
    6 4 4
    5 4 4
    -3 4 4
    6 3 3
    5 3 3
    -3 3 3
    5 2 2
    4 2 2
    -2 2 2
    -7 2 1
    -7 1 0
    -7 0 -1
    -7 -1 -2
    -6 -2 -3
    -6 -3 -4
    7 -4 -5
    -5 -4 -5
    7 -5 -6
    -5 -5 -6
    6 -6 -7
    -4 -6 -7
    6 -7 -8
    5 -7 -8
    -3 -7 -8
    5 -8 -9
    4 -8 -9
    3 -8 -9
    2 -9 -10
    1 -9 -10
    -3 -13 -15
    -3 14 14
    -3 13 13
    -3 12 12
    -3 11 11
    -3 10 10
    -3 9 9
    -3 8 8
    -3 7 7
    -7 7 6
    -3 6 6
    -7 6 5
    -7 5 4
    7 4 4
    -2 4 4
    -7 4 3
    7 3 3
    -2 3 3
    -7 3 2
    7 2 2
    6 2 2
    -6 2 1
    -6 1 0
    -6 0 -1
    -6 -1 -2
    4 -2 -2
    3 -2 -2
    -5 -2 -3
    -5 -3 -4
    -4 -4 -5
    -4 -5 -6
    -3 -6 -7
    -2 -7 -8
    6 -8 -9
    -6 -8 -10
    6 -9 -10
    5 -9 -10
    4 -9 -10
    3 -9 -10
    3 -10 -11
    -5 -10 -12
    -4 -11 -13
    -6 7 6
    -2 6 6
    -6 6 5
    -2 5 5
    -6 5 4
    -6 4 3
    -6 3 2
    -1 2 2
    -5 1 0
    -5 0 -1
    -5 -1 -2
    7 -2 -2
    6 -2 -2
    5 -2 -2
    2 -2 -2
    7 -3 -3
    6 -3 -3
    5 -3 -3
    4 -3 -3
    3 -3 -3
    -4 -3 -4
    -7 -3 -5
    -7 -4 -6
    -3 -5 -6
    -6 -6 -8
    -6 -7 -9
    -1 -8 -9
    -5 -8 -10
    -5 -9 -11
    5 -10 -11
    4 -10 -11
    2 -10 -11
    -4 -10 -12
    5 -11 -12
    4 -11 -12
    3 -11 -12
    -3 -12 -14
    -2 -13 -15
    -2 15 15
    -2 14 14
    -2 13 13
    -2 12 12
    -2 11 11
    -2 10 10
    -6 10 9
    -2 9 9
    -6 9 8
    -2 8 8
    -6 8 7
    -2 7 7
    -5 5 4
    -5 4 3
    -1 3 3
    -5 3 2
    -5 2 1
    -7 0 -2
    -4 -1 -2
    -7 -1 -3
    1 -2 -2
    -4 -2 -3
    -7 -2 -4
    2 -3 -3
    7 -4 -4
    6 -4 -4
    5 -4 -4
    4 -4 -4
    3 -4 -4
    -3 -4 -5
    -6 -4 -6
    7 -5 -5
    6 -5 -5
    5 -5 -5
    4 -5 -5
    -6 -5 -7
    7 -6 -6
    6 -6 -6
    5 -6 -6
    -2 -6 -7
    -5 -7 -9
    -4 -9 -11
    1 -10 -11
    2 -11 -12
    -3 -11 -13
    4 -12 -13
    3 -12 -13
    -5 13 12
    -5 12 11
    5 11 12
    -5 11 10
    5 10 11
    -5 10 9
    6 9 10
    5 9 10
    -5 9 8
    6 8 9
    5 8 9
    -5 8 7
    6 7 8
    5 7 8
    -5 7 6
    6 6 7
    5 6 7
    -5 6 5
    -7 6 4
    7 5 6
    6 5 6
    5 5 6
    -7 5 3
    7 4 5
    6 4 5
    -1 4 4
    -7 4 2
    7 3 4
    6 3 4
    -7 3 1
    -4 2 1
    -7 2 0
    -4 1 0
    -7 1 -1
    -4 0 -1
    -6 -1 -3
    -6 -2 -4
    -3 -3 -4
    -6 -3 -5
    2 -4 -4
    3 -5 -5
    -5 -5 -7
    4 -6 -6
    3 -6 -6
    -5 -6 -8
    6 -7 -7
    5 -7 -7
    4 -7 -7
    6 -8 -8
    5 -8 -8
    -4 -8 -10
    2 -12 -13
    3 -13 -14
    -1 15 15
    -1 14 14
    4 12 13
    4 11 12
    4 10 11
    4 9 10
    4 8 9
    -7 8 6
    4 7 8
    -7 7 5
    4 6 7
    -1 6 6
    -4 6 5
    4 5 6
    -1 5 5
    -4 5 4
    5 4 5
    4 4 5
    -4 4 3
    5 3 4
    4 3 4
    -4 3 2
    7 2 3
    6 2 3
    5 2 3
    -6 2 0
    7 1 2
    6 1 2
    5 1 2
    -6 1 -1
    -6 0 -2
    -3 -1 -2
    7 -2 -1
    -3 -2 -3
    1 -3 -3
    -5 -3 -5
    -5 -4 -6
    2 -5 -5
    -2 -5 -6
    3 -7 -7
    -4 -7 -9
    4 -8 -8
    6 -9 -9
    5 -9 -9
    6 -10 -10
    -3 -10 -12
    1 -11 -12
    -2 -12 -14
    -4 14 13
    3 13 14
    -1 13 13
    -4 13 12
    3 12 13
    -1 12 12
    -4 12 11
    3 11 12
    -1 11 11
    -4 11 10
    -6 11 9
    3 10 11
    -1 10 10
    -4 10 9
    -6 10 8
    3 9 10
    -1 9 9
    -4 9 8
    -6 9 7
    3 8 9
    -1 8 8
    -4 8 7
    -6 8 6
    3 7 8
    -1 7 7
    -4 7 6
    -6 7 5
    3 6 7
    -6 6 4
    3 5 6
    -6 5 3
    -6 4 2
    -6 3 1
    4 2 3
    4 1 2
    -3 1 0
    -3 0 -1
    -5 -1 -3
    -7 -1 -4
    6 -2 -1
    5 -2 -1
    -5 -2 -4
    -7 -2 -5
    7 -3 -2
    6 -3 -2
    -7 -3 -6
    7 -4 -3
    6 -4 -3
    -2 -4 -5
    7 -5 -4
    2 -6 -6
    -4 -6 -8
    -6 -6 -9
    -6 -7 -10
    3 -8 -8
    4 -9 -9
    -3 -9 -11
    5 -10 -10
    4 -10 -10
    5 -11 -11
    2 -13 -14
    3 4 5
    3 3 4
    -3 3 2
    -7 3 0
    3 2 3
    -3 2 1
    -5 2 0
    -7 2 -1
    -5 1 -1
    -7 1 -2
    -5 0 -2
    -7 0 -3
    5 -3 -2
    -2 -3 -4
    5 -4 -3
    1 -4 -4
    -4 -4 -6
    -6 -4 -7
    6 -5 -4
    5 -5 -4
    -4 -5 -7
    -6 -5 -8
    7 -6 -5
    6 -6 -5
    7 -7 -6
    6 -7 -6
    2 -7 -7
    3 -9 -9
    -5 -9 -12
    4 -11 -11
    5 -12 -12
    1 -12 -13
    2 -14 -15
    -3 15 14
    -3 14 13
    -3 13 12
    -5 13 11
    -3 12 11
    -5 12 10
    -3 11 10
    -5 11 9
    -3 10 9
    -5 10 8
    -3 9 8
    -5 9 7
    6 8 10
    -3 8 7
    -5 8 6
    -7 8 5
    6 7 9
    -3 7 6
    -5 7 5
    -7 7 4
    6 6 8
    -3 6 5
    -5 6 4
    -7 6 3
    6 5 7
    -3 5 4
    -5 5 3
    -7 5 2
    7 4 6
    -3 4 3
    -5 4 2
    -7 4 1
    7 3 5
    -5 3 1
    7 2 4
    7 1 3
    3 1 2
    7 0 2
    -6 -1 -4
    -6 -2 -5
    4 -3 -2
    -4 -3 -5
    -6 -3 -6
    4 -4 -3
    4 -5 -4
    1 -5 -5
    5 -6 -5
    5 -7 -6
    -5 -7 -10
    6 -8 -7
    2 -8 -8
    -3 -8 -10
    -5 -8 -11
    6 -9 -8
    3 -10 -10
    3 -11 -11
    -2 -11 -13
    -4 -11 -14
    4 -12 -12
    4 -13 -13
    2 9 10
    2 8 9
    2 7 8
    2 6 7
    6 4 6
    6 3 5
    -6 3 0
    6 2 4
    -6 2 -1
    6 1 3
    -6 1 -2
    6 0 2
    -4 0 -2
    -6 0 -3
    -2 -1 -2
    -4 -1 -3
    3 -2 -1
    -2 -2 -3
    -4 -2 -4
    -7 -2 -6
    7 -3 -1
    3 -3 -2
    7 -4 -2
    7 -5 -3
    -5 -5 -8
    4 -6 -5
    -5 -6 -9
    4 -7 -6
    -3 -7 -9
    5 -8 -7
    5 -9 -8
    2 -9 -9
    6 -10 -9
    -4 -10 -13
    3 -12 -12
    1 -13 -14
    -6 12 9
    -6 11 8
    5 10 12
    2 10 11
    -6 10 7
    5 9 11
    -6 9 6
    5 8 10
    -6 8 5
    5 7 9
    -6 7 4
    5 6 8
    -6 6 3
    5 5 7
    2 5 6
    -6 5 2
    5 4 6
    2 4 5
    -6 4 1
    5 3 5
    2 3 4
    -4 3 1
    5 2 4
    -4 2 0
    -7 2 -2
    5 1 3
    -4 1 -1
    -7 1 -3
    5 0 2
    -2 0 -1
    -7 0 -4
    -7 -1 -5
    6 -3 -1
    -5 -3 -6
    6 -4 -2
    3 -4 -3
    -5 -4 -7
    6 -5 -3
    7 -6 -4
    1 -6 -6
    -3 -6 -8
    -6 -6 -10
    7 -7 -5
    7 -8 -6
    4 -8 -7
    -4 -9 -12
    5 -10 -9
    2 -10 -10
    5 -11 -10
    3 -13 -13
    -2 16 15
    -2 15 14
    -4 15 13
    -4 14 12
    -4 13 11
    -4 12 10
    -4 11 9
    -4 10 8
    -4 9 7
    -7 9 5
    -4 8 6
    -7 8 4
    -4 7 5
    -7 7 3
    -4 6 4
    -7 6 2
    -4 5 3
    -7 5 1
    -4 4 2
    -7 4 0
    -7 3 -1
    2 2 3
    -2 2 1
    2 1 2
    -5 0 -3
    -5 -1 -4
    -5 -2 -5
    5 -4 -2
    -3 -4 -6
    -6 -4 -8
    3 -5 -4
    -3 -5 -7
    -6 -5 -9
    6 -6 -4
    3 -6 -5
    6 -7 -5
    6 -8 -6
    -4 -8 -11
    4 -9 -8
    4 -10 -9
    2 -11 -11
    5 -12 -11
    5 -13 -12
    3 -14 -14
    -2 14 13
    -2 13 12
    -2 12 11
    4 11 13
    -2 11 10
    4 10 12
    4 9 11
    4 8 10
    4 7 9
    4 6 8
    4 5 7
    -2 5 4
    4 4 6
    -2 4 3
    -5 4 1
    7 3 6
    4 3 5
    -2 3 2
    -5 3 0
    7 2 5
    4 2 4
    -5 2 -1
    7 1 4
    4 1 3
    -5 1 -2
    7 0 3
    4 0 2
    7 -1 2
    -6 -1 -5
    -6 -2 -6
    -3 -3 -5
    -6 -3 -7
    7 -4 -1
    5 -5 -3
    5 -6 -4
    -4 -6 -9
    5 -7 -5
    3 -7 -6
    1 -7 -7
    -4 -7 -10
    3 -8 -7
    6 -9 -7
    6 -10 -8
    6 -11 -9
    4 -11 -10
    4 -12 -11
    2 -12 -12
    -3 -12 -15
    -5 14 11
    -5 13 10
    -5 12 9
    -5 11 8
    -2 10 9
    -5 10 7
    -2 9 8
    -5 9 6
    -2 8 7
    -5 8 5
    6 7 10
    -2 7 6
    -5 7 4
    6 6 9
    -2 6 5
    -5 6 3
    6 5 8
    -5 5 2
    6 4 7
    6 3 6
    -6 3 -1
    6 2 5
    -6 2 -2
    6 1 4
    -6 1 -3
    6 0 3
    -6 0 -4
    -7 0 -5
    6 -1 2
    -3 -1 -3
    -7 -1 -6
    2 -2 -1
    -3 -2 -4
    -7 -2 -7
    4 -3 -1
    2 -3 -2
    7 -5 -2
    -4 -5 -8
    7 -6 -3
    7 -7 -4
    -5 -7 -11
    7 -8 -5
    5 -8 -6
    1 -8 -8
    -5 -8 -12
    5 -9 -7
    3 -9 -8
    -2 -9 -11
    -3 -11 -14
    4 -13 -12
    2 -13 -13
    -3 16 14
    -3 15 13
    -6 13 9
    -6 12 8
    -6 11 7
    -6 10 6
    -6 9 5
    -6 8 4
    -6 7 3
    -6 6 2
    -7 6 1
    -6 5 1
    -7 5 0
    -6 4 0
    -7 4 -1
    -7 3 -2
    -7 2 -3
    -3 1 -1
    -7 1 -4
    -3 0 -2
    -4 -3 -6
    6 -4 -1
    4 -4 -2
    2 -4 -3
    -4 -4 -7
    6 -5 -2
    4 -5 -3
    -5 -5 -9
    6 -6 -3
    4 -6 -4
    -5 -6 -10
    5 -10 -8
    3 -10 -9
    5 -11 -9
    4 -14 -13
    -3 14 12
    -3 13 11
    -3 12 10
    -3 11 9
    -3 10 8
    -7 10 5
    -3 9 7
    -7 9 4
    5 8 11
    -3 8 6
    -7 8 3
    5 7 10
    -3 7 5
    -7 7 2
    5 6 9
    -3 6 4
    5 5 8
    -3 5 3
    5 4 7
    -3 4 2
    5 3 6
    -3 3 1
    7 2 6
    5 2 5
    -3 2 0
    7 1 5
    5 1 4
    7 0 4
    5 0 3
    -4 0 -3
    7 -1 3
    5 -1 2
    -4 -1 -4
    7 -2 2
    -4 -2 -5
    -5 -3 -7
    -5 -4 -8
    -6 -4 -9
    2 -5 -4
    -1 -5 -6
    -6 -5 -10
    6 -7 -4
    4 -7 -5
    6 -8 -5
    4 -8 -6
    -2 -8 -10
    6 -9 -6
    1 -9 -9
    6 -10 -7
    -3 -10 -13
    3 -11 -10
    5 -12 -10
    3 -12 -11
    5 -13 -11
    2 -14 -14
    -4 16 13
    -4 15 12
    -4 14 11
    -4 13 10
    -4 12 9
    5 9 12
    3 9 11
    3 8 10
    3 7 9
    3 6 8
    3 5 7
    3 4 6
    -4 4 1
    3 3 5
    -4 3 0
    3 2 4
    -4 2 -1
    3 1 3
    -4 1 -2
    3 0 2
    -5 0 -4
    -5 -1 -5
    -6 -1 -6
    -5 -2 -6
    -6 -2 -7
    -6 -3 -8
    5 -4 -1
    7 -5 -1
    5 -5 -2
    7 -6 -2
    5 -6 -3
    2 -6 -5
    7 -7 -3
    2 -7 -6
    -2 -7 -9
    4 -9 -7
    -3 -9 -12
    4 -10 -8
    1 -10 -10
    -4 -10 -14
    6 -11 -8
    6 -12 -9
    3 -13 -12
    2 -15 -15
    -1 16 15
    -5 15 11
    -5 14 10
    -5 13 9
    -5 12 8
    3 11 13
    -4 11 8
    -5 11 7
    3 10 12
    -4 10 7
    -5 10 6
    -4 9 6
    -5 9 5
    -4 8 5
    -5 8 4
    -4 7 4
    -5 7 3
    6 6 10
    -4 6 3
    -5 6 2
    6 5 9
    -4 5 2
    -5 5 1
    6 4 8
    -5 4 0
    -6 4 -1
    6 3 7
    -5 3 -1
    -6 3 -2
    -7 3 -3
    6 2 6
    -5 2 -2
    -6 2 -3
    -7 2 -4
    6 1 5
    -5 1 -3
    -6 1 -4
    -7 1 -5
    6 0 4
    -6 0 -5
    -7 0 -6
    6 -1 3
    -7 -1 -7
    6 -2 2
    3 -3 -1
    3 -4 -2
    5 -7 -4
    7 -8 -4
    5 -8 -5
    2 -8 -7
    -3 -8 -11
    7 -9 -5
    5 -9 -6
    -4 -9 -13
    4 -11 -9
    4 -12 -10
    3 -14 -13
    -1 15 14
    3 13 15
    -6 13 8
    3 12 14
    -6 12 7
    -6 11 6
    -6 10 5
    -7 10 4
    -6 9 4
    -7 9 3
    -6 8 3
    -7 8 2
    -6 7 2
    -7 7 1
    -6 6 1
    -7 6 0
    -6 5 0
    -7 5 -1
    -7 4 -2
    4 3 6
    4 2 5
    -1 -4 -5
    6 -5 -1
    3 -5 -3
    6 -6 -2
    3 -6 -4
    -2 -6 -8
    6 -7 -3
    -3 -7 -10
    -4 -7 -11
    -5 -7 -12
    -4 -8 -12
    2 -9 -8
    5 -10 -7
    5 -11 -8
    1 -11 -11
    4 -13 -11
    4 -14 -12
    3 -15 -14
    -2 17 15
    -1 14 13
    4 8 11
    4 7 10
    4 6 9
    4 5 8
    4 4 7
    7 2 7
    7 1 6
    4 1 4
    7 0 5
    4 0 3
    7 -1 4
    4 -1 2
    7 -2 3
    4 -4 -1
    -6 -4 -10
    -2 -5 -7
    -3 -5 -8
    -4 -5 -9
    -5 -5 -10
    7 -6 -1
    -3 -6 -9
    -4 -6 -10
    -5 -6 -11
    3 -7 -5
    6 -8 -4
    3 -8 -6
    6 -9 -5
    6 -10 -6
    2 -10 -9
    6 -11 -7
    5 -12 -9
    1 -12 -12
    5 -13 -10
    5 -14 -11
    4 -15 -13
    -3 17 14
    -2 16 14
    -3 16 13
    -2 15 13
    -1 13 12
    -1 12 11
    4 11 14
    4 10 13
    4 9 12
    5 4 8
    5 3 7
    5 2 6
    5 1 5
    -7 1 -6
    5 0 4
    -7 0 -7
    5 -1 3
    -6 -1 -7
    5 -2 2
    -6 -2 -8
    -1 -3 -4
    -4 -3 -7
    -5 -3 -8
    -6 -3 -9
    -2 -4 -6
    -3 -4 -7
    -4 -4 -8
    -5 -4 -9
    4 -5 -2
    4 -6 -3
    7 -7 -2
    4 -7 -4
    7 -8 -3
    4 -8 -5
    7 -9 -4
    3 -9 -7
    7 -10 -5
    3 -10 -8
    2 -11 -10
    6 -12 -8
    2 -12 -11
    6 -13 -9
    -4 16 12
    -5 16 11
    -3 15 12
    -4 15 11
    -5 15 10
    -2 14 12
    -3 14 11
    -4 14 10
    -5 14 9
    -6 14 8
    -2 13 11
    -3 13 10
    -5 13 8
    -6 13 7
    -2 12 10
    -6 12 6
    -1 11 10
    -6 11 5
    -7 11 4
    -7 10 3
    -7 9 2
    5 8 12
    -7 8 1
    5 7 11
    -7 7 0
    5 6 10
    -6 6 0
    -7 6 -1
    5 5 9
    -6 5 -1
    -7 5 -2
    -6 4 -2
    -7 4 -3
    -6 3 -3
    -7 3 -4
    -5 2 -3
    -6 2 -4
    -7 2 -5
    -5 1 -4
    -6 1 -5
    6 0 5
    -4 0 -4
    -5 0 -5
    -6 0 -6
    6 -1 4
    -4 -1 -5
    -5 -1 -6
    -2 -2 -4
    -3 -2 -5
    -4 -2 -6
    -5 -2 -7
    -2 -3 -5
    -3 -3 -6
    5 -5 -1
    5 -6 -2
    5 -7 -3
    5 -8 -4
    4 -9 -6
    4 -10 -7
    3 -11 -9
    3 -12 -10
    2 -13 -12
    1 -13 -13
    -4 13 9
    -3 12 9
    -4 12 8
    -5 12 7
    -2 11 9
    -3 11 8
    -4 11 7
    -5 11 6
    -1 10 9
    -2 10 8
    -3 10 7
    -4 10 6
    -5 10 5
    -6 10 4
    -1 9 8
    -2 9 7
    -3 9 6
    -4 9 5
    -5 9 4
    -6 9 3
    -4 8 4
    -5 8 3
    -6 8 2
    -4 7 3
    -5 7 2
    -6 7 1
    -4 6 2
    -5 6 1
    6 5 10
    -4 5 1
    -5 5 0
    6 4 9
    -4 4 0
    -5 4 -1
    6 3 8
    -4 3 -1
    -5 3 -2
    6 2 7
    -4 2 -2
    6 1 6
    -3 1 -2
    -2 0 -2
    -3 0 -3
    7 -1 5
    -1 -1 -2
    -2 -1 -3
    -3 -1 -4
    7 -2 4
    6 -2 3
    7 -3 3
    6 -6 -1
    6 -7 -2
    6 -8 -3
    6 -9 -4
    5 -9 -5
    5 -10 -6
    5 -11 -7
    4 -11 -8
    4 -12 -9
    4 -13 -10
    3 -13 -11
    -2 -13 -16
    2 -14 -13
    1 -14 -14
    -1 8 7
    -2 8 6
    -3 8 5
    -3 7 4
    -2 6 4
    -3 6 3
    -2 5 3
    -2 4 2
    -3 4 1
    1 3 4
    7 1 7
    1 1 2
    7 0 6
    7 -7 -1
    -5 -7 -13
    7 -8 -2
    7 -9 -3
    -4 -9 -14
    7 -10 -4
    6 -10 -5
    6 -11 -6
    -3 -11 -15
    6 -12 -7
    5 -12 -8
    6 -13 -8
    5 -13 -9
    5 -14 -10
    4 -14 -11
    3 -14 -12
    4 -15 -12
    3 -15 -13
    2 -15 -14
    -7 12 4
    -7 11 3
    -7 10 2
    -7 9 1
    -7 8 0
    -7 7 -1
    -7 6 -2
    1 5 6
    -1 5 4
    -7 5 -3
    2 4 6
    1 4 5
    -1 4 3
    -7 4 -4
    2 3 5
    -1 3 2
    -7 3 -5
    2 2 4
    -1 2 1
    -7 2 -6
    3 1 4
    2 1 3
    -7 1 -7
    3 0 3
    2 0 2
    3 -1 2
    -6 -1 -8
    1 -2 -1
    -6 -2 -9
    -6 -3 -10
    -5 -5 -11
    -5 -6 -12
    -4 -8 -13
    -3 -10 -14
    -2 -12 -15
    5 -15 -11
    1 -15 -15
    4 -16 -13
    3 -16 -14
    2 -16 -15
    -5 16 10
    -5 15 9
    -6 15 8
    -6 14 7
    -6 13 6
    -6 12 5
    -6 11 4
    -6 10 3
    -6 9 2
    -6 8 1
    -6 7 0
    2 6 8
    -6 6 -1
    3 5 8
    2 5 7
    -6 5 -2
    4 4 8
    3 4 7
    -6 4 -3
    4 3 7
    3 3 6
    -6 3 -4
    4 2 6
    3 2 5
    -6 2 -5
    5 1 6
    4 1 5
    -6 1 -6
    5 0 5
    4 0 4
    -6 0 -7
    5 -1 4
    5 -2 3
    4 -2 2
    -5 -2 -8
    1 -3 -2
    -5 -3 -9
    3 -4 -1
    2 -4 -2
    -5 -4 -10
    4 -5 -1
    2 -5 -3
    5 -6 -1
    4 -6 -2
    3 -6 -3
    -4 -6 -11
    -4 -7 -12
    -3 -9 -13
    -3 17 13
    -4 17 12
    -4 16 11
    -4 15 10
    -5 14 8
    -5 13 7
    -5 12 6
    -5 11 5
    -5 10 4
    -5 9 3
    -5 8 2
    4 7 11
    3 7 10
    2 7 9
    5 6 11
    4 6 10
    3 6 9
    5 5 10
    4 5 9
    -5 5 -1
    6 4 10
    5 4 9
    -5 4 -2
    6 3 9
    5 3 8
    -5 3 -3
    6 2 8
    5 2 7
    -5 2 -4
    6 1 7
    -5 1 -5
    7 0 7
    6 0 6
    -5 0 -6
    7 -1 6
    6 -1 5
    -5 -1 -7
    7 -2 5
    6 -2 4
    7 -3 4
    6 -3 3
    7 -4 3
    1 -4 -3
    -4 -4 -9
    1 -5 -4
    -4 -5 -10
    2 -6 -4
    7 -7 0
    6 -7 -1
    5 -7 -2
    4 -7 -3
    3 -7 -4
    2 -7 -5
    7 -8 -1
    6 -8 -2
    5 -8 -3
    4 -8 -4
    3 -8 -5
    -3 -8 -12
    7 -9 -2
    6 -9 -3
    5 -9 -4
    4 -9 -5
    3 -9 -6
    7 -10 -3
    6 -10 -4
    5 -10 -5
    4 -10 -6
    6 -11 -5
    5 -11 -6
    -2 -11 -14
    -3 16 12
    -3 15 11
    -4 14 9
    -4 13 8
    -4 12 7
    -4 11 6
    4 9 13
    3 9 12
    4 8 12
    3 8 11
    2 8 10
    5 7 12
    1 7 8
    -5 7 1
    -5 6 0
    -7 3 -6
    -7 2 -7
    -4 -1 -6
    -4 -2 -7
    -4 -3 -8
    1 -6 -5
    -3 -7 -11
    2 -8 -6
    2 -9 -7
    3 -10 -7
    7 -11 -4
    4 -11 -7
    3 -11 -8
    6 -12 -6
    5 -12 -7
    4 -12 -8
    6 -13 -7
    5 -13 -8
    4 -13 -9
    6 -14 -8
    5 -14 -9
    -2 17 14
    -2 16 13
    -6 15 7
    -3 14 10
    -3 13 9
    -7 12 3
    -7 11 2
    4 10 14
    3 10 13
    -4 10 5
    -7 10 1
    2 9 11
    -4 9 4
    -7 9 0
    -4 8 3
    -7 8 -1
    -4 7 2
    -7 7 -2
    -4 6 1
    -7 6 -3
    -4 5 0
    -7 5 -4
    -4 4 -1
    -7 4 -5
    -4 3 -2
    -4 2 -3
    -4 1 -4
    -4 0 -5
    -6 -1 -9
    -6 -2 -10
    -3 -5 -9
    -3 -6 -10
    1 -7 -6
    2 -10 -8
    -2 -10 -13
    2 -11 -9
    3 -12 -9
    3 -13 -10
    4 -14 -10
    3 -14 -11
    5 -15 -10
    4 -15 -11
    5 -16 -11
    4 -16 -12
    -1 17 15
    -5 17 10
    -2 15 12
    -6 14 6
    -6 13 5
    -3 12 8
    -6 12 4
    3 11 14
    -3 11 7
    -6 11 3
    2 10 12
    -3 10 6
    -6 10 2
    -6 9 1
    -6 8 0
    -6 7 -1
    -6 6 -2
    -6 5 -3
    -6 4 -4
    -6 3 -5
    -6 2 -6
    -6 1 -7
    -6 0 -8
    -3 -3 -7
    7 -4 4
    -3 -4 -8
    7 -5 3
    -5 -5 -12
    -5 -6 -13
    7 -8 0
    1 -8 -7
    1 -9 -8
    -2 -9 -12
    2 -12 -10
    2 -13 -11
    3 -15 -12
    -4 18 12
    -1 16 14
    -5 16 9
    -5 15 8
    -2 14 11
    -5 14 7
    -2 13 10
    -5 13 6
    3 12 15
    -5 12 5
    2 11 13
    -3 9 5
    -3 8 4
    -3 7 3
    -3 6 2
    -3 5 1
    -3 4 0
    -3 3 -1
    6 2 9
    -3 2 -2
    6 1 8
    -3 1 -3
    6 0 7
    5 0 6
    -3 0 -4
    7 -1 7
    6 -1 6
    5 -1 5
    -3 -1 -5
    7 -2 6
    6 -2 5
    5 -2 4
    -3 -2 -6
    -5 -2 -9
    7 -3 5
    6 -3 4
    5 -3 3
    -5 -3 -10
    6 -4 3
    -5 -4 -11
    6 -7 0
    5 -7 -1
    6 -8 -1
    5 -8 -2
    7 -9 -1
    6 -9 -2
    5 -9 -3
    7 -10 -2
    6 -10 -3
    5 -10 -4
    1 -10 -9
    7 -11 -3
    6 -11 -4
    7 -12 -4
    6 -12 -5
    6 -13 -6
    2 -14 -12
    3 -16 -13
    3 -17 -14
    -4 17 11
    -4 16 10
    -7 13 3
    -2 12 9
    -7 12 2
    -2 11 8
    -5 11 4
    -7 11 1
    -5 10 3
    -7 10 0
    -5 9 2
    -7 9 -1
    -5 8 1
    -7 8 -2
    -5 7 0
    -7 7 -3
    -5 6 -1
    -7 6 -4
    -5 5 -2
    -7 5 -5
    5 4 10
    -5 4 -3
    -7 4 -6
    6 3 10
    5 3 9
    -5 3 -4
    5 2 8
    -5 2 -5
    5 1 7
    4 1 6
    -5 1 -6
    4 0 5
    -5 0 -7
    4 -1 4
    -5 -1 -8
    4 -2 3
    4 -6 -1
    4 -7 -2
    -4 -7 -13
    4 -8 -3
    -2 -8 -11
    -4 -8 -14
    4 -9 -4
    4 -10 -5
    5 -11 -5
    1 -11 -10
    5 -12 -6
    5 -13 -7
    6 -14 -7
    5 -14 -8
    6 -15 -8
    5 -15 -9
    2 -15 -13
    -3 18 13
    -6 16 7
    -1 15 13
    -4 15 9
    -6 15 6
    -4 14 8
    -6 14 5
    -4 13 7
    -6 13 4
    -2 10 7
    -2 9 6
    5 6 12
    5 5 11
    4 4 9
    4 3 8
    4 2 7
    -6 -1 -10
    3 -5 -1
    -4 -5 -11
    -2 -6 -9
    -4 -6 -12
    -2 -7 -10
    4 -11 -6
    4 -12 -7
    1 -12 -11
    4 -13 -8
    -1 -13 -15
    4 -14 -9
    5 -16 -10
    2 -16 -14
    2 -17 -15
    -5 18 10
    -3 17 12
    -3 16 11
    -1 14 12
    -4 12 6
    -6 12 3
    -4 11 5
    -6 11 2
    -4 10 4
    -6 10 1
    -4 9 3
    -6 9 0
    -2 8 5
    -4 8 2
    -6 8 -1
    5 7 13
    -2 7 4
    -6 7 -2
    4 6 11
    -6 6 -3
    4 5 10
    -6 5 -4
    -6 4 -5
    -6 3 -6
    -6 2 -7
    3 1 5
    -6 1 -8
    3 0 4
    -6 0 -9
    3 -1 3
    -4 -1 -7
    7 -2 7
    3 -2 2
    -4 -2 -8
    7 -3 6
    -4 -3 -9
    7 -4 5
    -4 -4 -10
    7 -5 4
    -2 -5 -8
    7 -6 3
    3 -6 -2
    3 -7 -3
    3 -8 -4
    7 -9 0
    3 -9 -5
    7 -10 -1
    3 -10 -6
    7 -11 -2
    3 -11 -7
    7 -12 -3
    1 -13 -12
    4 -15 -10
    4 -16 -11
    4 -17 -12
    -5 17 9
    -5 16 8
    -3 15 10
    -5 15 7
    -5 14 6
    -1 13 11
    -7 13 2
    -7 12 1
    -7 11 0
    -7 10 -1
    -7 9 -2
    4 8 13
    -7 8 -3
    4 7 12
    -4 7 1
    -7 7 -4
    -2 6 3
    -4 6 0
    -7 6 -5
    -2 5 2
    -4 5 -1
    -7 5 -6
    3 4 8
    -2 4 1
    -4 4 -2
    3 3 7
    -4 3 -3
    3 2 6
    -4 2 -4
    -4 1 -5
    6 0 8
    -4 0 -6
    6 -1 7
    6 -2 6
    -2 -2 -5
    6 -3 5
    -2 -3 -6
    6 -4 4
    -2 -4 -7
    6 -5 3
    -5 -5 -13
    6 -8 0
    6 -9 -1
    6 -10 -2
    -3 -10 -15
    6 -11 -3
    6 -12 -4
    3 -12 -8
    6 -13 -5
    3 -13 -9
    6 -14 -6
    3 -14 -10
    1 -14 -13
    6 -15 -7
    -4 19 12
    -2 18 14
    -6 17 7
    -3 14 9
    -3 13 8
    -5 13 5
    -1 12 10
    -3 12 7
    -5 12 4
    -5 11 3
    -5 10 2
    4 9 14
    -5 9 1
    3 5 9
    6 2 10
    -2 2 -1
    6 1 9
    -2 1 -2
    5 -1 6
    -2 -1 -4
    -5 -1 -9
    5 -2 5
    -5 -2 -10
    5 -3 4
    -5 -3 -11
    5 -4 3
    -5 -4 -12
    5 -7 0
    5 -8 -1
    5 -9 -2
    -3 -9 -14
    5 -10 -3
    5 -11 -4
    5 -12 -5
    5 -13 -6
    5 -14 -7
    5 -15 -8
    3 -15 -11
    3 -16 -12
    -4 18 11
    -2 17 13
    -4 17 10
    -4 16 9
    -6 16 6
    -6 15 5
    -6 14 4
    -6 13 3
    -6 12 2
    -1 11 9
    -3 11 6
    -3 10 5
    -5 8 0
    3 7 11
    -5 7 -1
    3 6 10
    -5 6 -2
    -5 5 -3
    -5 4 -4
    -5 3 -5
    5 2 9
    -5 2 -6
    5 1 8
    -5 1 -7
    5 0 7
    -5 0 -8
    2 -1 2
    2 -4 -1
    7 -5 5
    2 -5 -2
    7 -6 4
    2 -6 -3
    7 -7 3
    2 -7 -4
    -3 -7 -12
    2 -8 -5
    -3 -8 -13
    2 -9 -6
    7 -10 0
    7 -11 -1
    7 -12 -2
    7 -13 -3
    5 -16 -9
    5 -17 -10
    3 -17 -13
    -5 18 9
    -2 16 12
    -4 15 8
    -4 14 7
    -7 14 2
    -7 13 1
    -7 12 0
    -6 11 1
    -7 11 -1
    -1 10 8
    -6 10 0
    -7 10 -2
    -3 9 4
    -6 9 -1
    3 8 12
    -3 8 3
    -6 8 -2
    -3 7 2
    -6 7 -3
    -6 6 -4
    5 5 12
    -6 5 -5
    5 4 11
    -6 4 -6
    5 3 10
    -6 3 -7
    -6 2 -8
    2 1 4
    -6 1 -9
    2 0 3
    -6 0 -10
    4 -1 5
    4 -2 4
    4 -3 3
    7 -4 6
    -3 -5 -10
    -3 -6 -11
    4 -7 -1
    4 -8 -2
    6 -9 0
    4 -9 -3
    6 -10 -1
    4 -10 -4
    2 -10 -7
    6 -11 -2
    4 -11 -5
    2 -11 -8
    6 -12 -3
    4 -12 -6
    2 -12 -9
    6 -13 -4
    4 -13 -7
    6 -14 -5
    4 -14 -8
    -3 19 13
    -5 17 8
    -5 16 7
    -2 15 11
    -5 15 6
    -4 13 6
    -4 12 5
    -4 11 4
    -4 10 3
    3 9 13
    -1 9 7
    -7 9 -3
    -7 8 -4
    -7 7 -5
    5 6 13
    -3 6 1
    -7 6 -6
    -3 5 0
    -3 4 -1
    2 3 6
    -3 3 -2
    4 2 8
    2 2 5
    -3 2 -3
    4 1 7
    -3 1 -4
    4 0 6
    -3 0 -5
    6 -1 8
    -3 -1 -6
    6 -2 7
    -3 -2 -7
    6 -3 6
    -3 -3 -8
    6 -4 5
    -3 -4 -9
    6 -5 4
    6 -6 3
    -4 -6 -13
    -4 -7 -14
    2 -13 -10
    2 -14 -11
    6 -15 -6
    4 -15 -9
    6 -16 -7
    4 -16 -10
    4 -17 -11
    4 -18 -12
    -3 18 12
    -3 17 11
    -6 17 6
    -6 16 5
    -6 15 4
    -2 14 10
    -5 14 5
    -2 13 9
    -5 13 4
    -5 12 3
    -5 11 2
    3 10 14
    -4 9 2
    -1 8 6
    -4 8 1
    -4 7 0
    -4 6 -1
    -4 5 -2
    4 4 10
    2 4 7
    4 3 9
    6 1 10
    6 0 9
    -4 -2 -9
    -4 -3 -10
    -4 -4 -11
    -4 -5 -12
    5 -8 0
    5 -9 -1
    5 -10 -2
    7 -11 0
    5 -11 -3
    7 -12 -1
    5 -12 -4
    7 -13 -2
    5 -13 -5
    5 -14 -6
    5 -15 -7
    2 -15 -12
    2 -16 -13
    -4 19 11
    -1 18 15
    -3 16 10
    -6 14 3
    -7 14 1
    -6 13 2
    -7 13 0
    -2 12 8
    -6 12 1
    -7 12 -1
    -6 11 0
    -5 10 1
    -6 10 -1
    -5 9 0
    -6 9 -2
    -5 8 -1
    -5 7 -2
    -5 6 -3
    4 5 11
    2 5 8
    -5 5 -4
    -4 4 -3
    -5 4 -5
    -4 3 -4
    -5 3 -6
    -4 2 -5
    -5 2 -7
    -4 1 -6
    -5 1 -8
    -4 0 -7
    -5 0 -9
    -6 0 -11
    5 -1 7
    -4 -1 -8
    -5 -1 -10
    5 -2 6
    -5 -2 -11
    5 -3 5
    -5 -3 -12
    5 -4 4
    -5 -4 -13
    7 -5 6
    5 -5 3
    7 -6 5
    3 -6 -1
    7 -7 4
    3 -7 -2
    3 -8 -3
    3 -9 -4
    3 -10 -5
    3 -11 -6
    3 -12 -7
    3 -13 -8
    5 -16 -8
    5 -17 -9
    2 -17 -14
    5 -18 -10
    -5 19 9
    -4 18 10
    -4 17 9
    -3 15 9
    -3 14 8
    3 11 15
    -2 11 7
    -7 11 -2
    -7 10 -3
    -7 9 -4
    -6 8 -3
    -7 8 -5
    4 7 13
    -1 7 5
    -6 7 -4
    -7 7 -6
    4 6 12
    -6 6 -5
    -6 5 -6
    -6 4 -7
    -6 3 -8
    -6 2 -9
    5 1 9
    -6 1 -10
    5 0 8
    3 0 5
    3 -1 4
    3 -2 3
    6 -6 4
    6 -7 3
    6 -10 0
    6 -11 -1
    6 -12 -2
    6 -13 -3
    6 -14 -4
    3 -14 -9
    6 -15 -5
    3 -15 -10
    6 -16 -6
    3 -16 -11
    6 -17 -7
    3 -17 -12
    -5 18 8
    -6 18 6
    -1 17 14
    -5 17 7
    -4 16 8
    -5 16 6
    -4 15 7
    -4 14 6
    -3 13 7
    -3 12 6
    -2 10 6
    -2 9 5
    4 8 14
    2 6 9
    -1 6 4
    5 4 12
    5 3 11
    5 2 10
    3 2 7
    3 1 6
    6 -2 8
    6 -3 7
    6 -4 6
    6 -5 5
    4 -7 0
    4 -8 -1
    4 -9 -2
    4 -10 -3
    4 -11 -4
    7 -12 0
    4 -12 -5
    7 -13 -1
    4 -13 -6
    7 -14 -2
    4 -14 -7
    4 -15 -8
    4 -16 -9
    3 -18 -13
    -2 19 14
    -6 17 5
    -1 16 13
    -6 16 4
    -5 15 5
    -6 15 3
    -5 14 4
    -6 14 2
    -7 14 0
    -4 13 5
    -5 13 3
    -4 12 4
    -3 11 5
    -3 10 4
    -2 8 4
    2 7 10
    5 5 13
    -1 5 3
    3 3 8
    6 0 10
    6 -1 9
    4 -2 5
    4 -3 4
    4 -4 3
    7 -6 6
    7 -7 5
    7 -8 4
    7 -11 1
    5 -11 -2
    5 -12 -3
    -2 -12 -16
    5 -13 -4
    5 -14 -5
    5 -15 -6
    4 -17 -10
    4 -18 -11
    4 -19 -12
    -3 20 13
    -3 19 12
    -2 18 13
    -6 13 1
    -7 13 -1
    -5 12 2
    -6 12 0
    -7 12 -2
    -4 11 3
    -5 11 1
    -6 11 -1
    -7 11 -3
    -4 10 2
    -5 10 0
    -6 10 -2
    -7 10 -4
    -3 9 3
    -4 9 1
    -5 9 -1
    -6 9 -3
    -7 9 -5
    -3 8 2
    -4 8 0
    -6 8 -4
    -2 7 3
    -6 7 -5
    -2 6 2
    -6 6 -6
    3 4 9
    -1 4 2
    4 0 7
    4 -1 6
    5 -5 4
    5 -6 3
    1 -6 -4
    1 -7 -5
    5 -9 0
    5 -10 -1
    -2 -11 -15
    5 -16 -7
    5 -17 -8
    5 -18 -9
    -4 20 11
    -5 20 9
    -4 19 10
    -5 19 8
    -6 19 6
    -3 18 11
    -2 17 12
    -1 15 12
    2 8 11
    -5 8 -2
    -3 7 1
    -4 7 -1
    -5 7 -3
    -3 6 0
    -4 6 -2
    -5 6 -4
    3 5 10
    -2 5 1
    -3 5 -1
    -4 5 -3
    -5 5 -5
    -6 5 -7
    -3 4 -2
    -4 4 -4
    -5 4 -6
    -6 4 -8
    -1 3 1
    -4 3 -5
    -5 3 -7
    -6 3 -9
    4 2 9
    -5 2 -8
    -6 2 -10
    4 1 8
    -5 1 -9
    -5 0 -10
    -5 -1 -11
    5 -2 7
    -5 -2 -12
    5 -3 6
    -4 -3 -11
    -5 -3 -13
    5 -4 5
    1 -4 -2
    -4 -4 -12
    1 -5 -3
    -4 -5 -13
    6 -6 5
    -4 -6 -14
    6 -7 4
    -3 -7 -13
    -3 -8 -14
    -3 -9 -15
    1 -10 -8
    -2 -10 -14
    6 -11 0
    1 -11 -9
    6 -12 -1
    1 -12 -10
    6 -13 -2
    6 -14 -3
    6 -15 -4
    6 -16 -5
    6 -17 -6
    -4 18 9
    -5 18 7
    -6 18 5
    -3 17 10
    -4 17 8
    -6 17 4
    -2 16 11
    -6 16 3
    2 9 12
    3 6 11
    4 3 10
    -2 3 -1
    -3 3 -3
    -2 2 -2
    -3 2 -4
    -4 2 -6
    5 1 10
    -3 1 -5
    -4 1 -7
    5 0 9
    -3 0 -6
    -4 0 -8
    5 -1 8
    -3 -1 -7
    -4 -1 -9
    -3 -2 -8
    -4 -2 -10
    1 -3 -1
    -3 -3 -9
    6 -4 7
    -3 -4 -10
    6 -5 6
    2 -5 -1
    -3 -5 -11
    2 -6 -2
    -3 -6 -12
    2 -7 -3
    7 -8 5
    7 -9 4
    2 -10 -6
    2 -11 -7
    7 -12 1
    2 -12 -8
    7 -13 0
    1 -13 -11
    7 -14 -1
    1 -14 -12
    5 2 11
    -2 1 -3
    -2 -5 -9
    -2 -7 -11
    3 -16 -10
    -1 -9 -11
    -1 -7 -9
    -1 -8 -10
    0 -8 -8
    -3 9 4
    -2 11 8
    1 -13 -11
    1 -12 -10
    0 -7 -7
    -3 -7 -12
    0 -6 -6
    0 -5 -5
    0 -4 -4
    1 5 7
    -3 8 3
    -6 9 -1
    -2 12 9
    -5 15 7
    2 -16 -12
    6 -15 -4
    -1 -15 -16
    7 -14 -1
    6 -14 -3
    -1 -14 -15
    6 -13 -2
    6 -12 -1
    7 -11 2
    6 -11 0
    1 -11 -9
    7 -10 3
    6 -10 1
    5 -10 -1
    -2 -10 -13
    7 -9 4
    6 -9 2
    5 -9 0
    -2 -9 -12
    7 -8 5
    6 -8 3
    5 -8 1
    -2 -8 -11
    -4 -8 -14
    6 -7 4
    5 -7 2
    6 -6 5
    5 -6 3
    6 -5 6
    5 -5 4
    6 -4 7
    5 -4 5
    -5 -4 -12
    6 -3 8
    0 -3 -3
    -3 -3 -8
    -5 -3 -11
    -3 -2 -7
    -5 -2 -10
    -3 -1 -6
    -3 0 -5
    -3 1 -4
    -3 2 -3
    -3 3 -2
    -3 4 -1
    -3 5 0
    1 6 8
    -3 6 1
    3 7 13
    2 7 11
    1 7 9
    3 8 14
    2 8 12
    3 9 15
    2 9 13
    -2 13 10
    -1 14 13
    -5 14 6
    -1 15 14
    3 -19 -13
    6 -16 -5
    0 -16 -15
    2 -15 -11
    -1 -13 -14
    5 -12 -3
    -1 -12 -13
    5 -11 -2
    -1 -11 -12
    -3 -11 -15
    1 -10 -8
    -2 -7 -10
    -4 -7 -13
    4 -6 1
    -2 -6 -9
    -4 -6 -12
    4 -5 2
    -2 -5 -8
    -4 -5 -11
    4 -4 3
    5 -3 6
    4 -3 4
    6 -2 9
    5 -2 7
    4 -2 5
    6 -1 10
    5 -1 8
    4 -1 6
    -5 0 -8
    -5 1 -7
    0 2 2
    -5 2 -6
    5 3 12
    0 3 3
    -5 3 -5
    0 4 4
    -5 4 -4
    -5 5 -3
    -7 5 -6
    -5 6 -2
    -7 6 -5
    -7 7 -4
    1 8 10
    -7 8 -3
    1 9 11
    -7 9 -2
    2 10 14
    1 10 12
    -7 10 -1
    2 11 15
    2 12 16
    -5 12 4
    -5 13 5
    -7 13 2
    -2 14 11
    -1 16 15
    3 -18 -12
    6 -17 -6
    0 -15 -14
    5 -14 -5
    2 -14 -10
    5 -13 -4
    -1 -10 -11
    -3 -10 -14
    4 -9 -2
    1 -9 -7
    -3 -9 -13
    4 -8 -1
    4 -7 0
    -2 -4 -7
    -4 -4 -10
    -2 -3 -6
    -4 -3 -9
    -4 -2 -8
    -6 -1 -10
    -6 0 -9
    -6 1 -8
    4 3 10
    5 4 13
    4 4 11
    4 5 12
    0 5 5
    4 6 13
    0 6 6
    0 7 7
    -5 7 -1
    0 8 8
    -5 8 0
    0 9 9
    -5 9 1
    -5 10 2
    1 11 13
    -5 11 3
    -7 11 0
    1 12 14
    -7 12 1
    1 13 15
    -2 15 12
    -2 16 13
    1 -18 -15
    3 -17 -11
    0 -14 -13
    2 -13 -9
    0 -13 -12
    -2 -13 -15
    -2 -12 -14
    4 -10 -3
    -1 -9 -10
    1 -8 -6
    -1 -8 -9
    -3 -8 -12
    7 -7 5
    -3 -7 -11
    7 -6 6
    -3 -6 -10
    -5 -6 -13
    -5 -5 -12
    3 -4 1
    -5 -4 -11
    3 -3 2
    3 -2 3
    -2 -2 -5
    3 -1 4
    -2 -1 -4
    -4 -1 -7
    -4 0 -6
    -4 1 -5
    -6 2 -7
    3 3 8
    -6 3 -6
    3 4 9
    -6 4 -5
    3 5 10
    -6 5 -4
    3 6 11
    4 7 14
    3 7 12
    3 8 13
    3 9 14
    0 10 10
    0 11 11
    0 12 12
    0 13 13
    1 14 16
    -2 17 14
    1 -17 -14
    1 -16 -13
    5 -15 -6
    -1 -15 -15
    7 -12 0
    0 -12 -11
    7 -11 1
    4 -11 -4
    -2 -11 -13
    7 -10 2
    -2 -10 -12
    7 -9 3
    -4 -9 -14
    7 -8 4
    -4 -8 -13
    6 -7 3
    1 -7 -5
    -1 -7 -8
    6 -6 4
    6 -5 5
    3 -5 0
    -3 -5 -9
    6 -4 6
    6 -3 7
    -5 -3 -10
    6 -2 8
    -5 -2 -9
    6 -1 9
    -5 -1 -8
    6 0 10
    -2 0 -3
    -4 2 -4
    -4 3 -3
    2 4 7
    2 5 8
    2 6 9
    -6 6 -3
    2 7 10
    -6 7 -2
    2 8 11
    -6 8 -1
    2 9 12
    3 10 15
    0 14 14
    0 15 15
    0 16 16
    3 -16 -10
    1 -15 -12
    7 -14 -2
    -1 -14 -14
    7 -13 -1
    2 -12 -8
    -3 -12 -15
    0 -11 -10
    -3 -11 -14
    6 -9 1
    -2 -9 -11
    6 -8 2
    -4 -7 -12
    3 -6 -1
    -1 -6 -7
    -4 -6 -11
    -1 -5 -6
    5 -4 4
    -3 -4 -8
    5 -3 5
    -3 -3 -7
    5 -2 6
    -6 -2 -10
    5 -1 7
    5 0 8
    -5 0 -7
    -2 1 -2
    -5 1 -6
    5 3 11
    2 3 6
    5 4 12
    -4 4 -2
    -7 4 -6
    5 5 13
    -4 5 -1
    -7 5 -5
    -7 6 -4
    -7 7 -3
    -6 9 0
    2 10 13
    -6 10 1
    2 11 14
    -6 11 2
    2 12 15
    2 13 16
    2 -19 -14
    0 -17 -15
    5 -16 -7
    -2 -14 -15
    -1 -13 -13
    4 -12 -5
    -1 -12 -12
    6 -11 -1
    6 -10 0
    0 -10 -9
    -3 -10 -13
    -3 -9 -12
    -2 -8 -10
    3 -7 -2
    -2 -7 -9
    -5 -7 -13
    5 -6 2
    -5 -6 -12
    5 -5 3
    -4 -5 -10
    -4 -4 -9
    -3 -2 -6
    2 -1 2
    -3 -1 -5
    -6 -1 -9
    4 0 6
    -6 0 -8
    -6 1 -7
    -2 2 -1
    -5 2 -5
    4 3 9
    -5 3 -4
    4 4 10
    4 5 11
    4 6 12
    -4 6 0
    4 7 13
    -4 7 1
    4 8 14
    -7 8 -2
    -7 9 -1
    1 10 11
    1 11 12
    -1 11 9
    1 12 13
    -1 12 10
    -6 12 3
    1 13 14
    -1 13 11
    -6 13 4
    1 14 15
    -1 14 12
    -6 14 5
    -1 15 13
    -1 16 14
    -1 17 15
    2 -18 -13
    0 -16 -14
    1 -14 -11
    -2 -13 -14
    6 -12 -2
    2 -11 -7
    -1 -11 -11
    -4 -10 -14
    0 -9 -8
    -4 -9 -13
    5 -8 0
    -3 -8 -11
    7 -7 4
    5 -7 1
    7 -6 5
    1 -6 -4
    -2 -6 -8
    7 -5 6
    -5 -5 -11
    -1 -4 -5
    -5 -4 -10
    -4 -3 -8
    4 -2 4
    2 -2 1
    -4 -2 -7
    6 -1 8
    4 -1 5
    6 0 9
    -3 0 -4
    -6 2 -6
    -2 3 0
    -6 3 -5
    -5 4 -3
    3 5 9
    -5 5 -2
    3 6 10
    1 6 7
    3 7 11
    1 7 8
    3 8 12
    1 8 9
    -4 8 2
    3 9 13
    1 9 10
    -1 9 7
    3 10 14
    -1 10 8
    -7 10 0
    3 11 15
    -7 11 1
    -7 12 2
    1 15 16
    -3 15 10
    -6 15 6
    -3 16 11
    -6 16 7
    -3 17 12
    -3 18 13
    4 -19 -11
    1 -19 -15
    2 -17 -12
    -1 -16 -15
    0 -15 -13
    6 -13 -3
    1 -13 -10
    -3 -13 -15
    -2 -12 -13
    -1 -10 -10
    7 -9 2
    5 -9 -1
    7 -8 3
    3 -8 -3
    -4 -8 -12
    -3 -7 -10
    -2 -5 -7
    6 -4 5
    4 -4 2
    6 -3 6
    4 -3 3
    -1 -3 -4
    -5 -3 -9
    -6 -3 -10
    6 -2 7
    -5 -2 -8
    -4 -1 -6
    -3 1 -3
    -7 2 -7
    3 3 7
    -7 3 -6
    5 4 11
    3 4 8
    1 4 5
    -6 4 -4
    5 5 12
    1 5 6
    -6 5 -3
    5 6 13
    -5 6 -1
    -1 8 6
    -4 9 3
    -7 13 3
    1 -18 -14
    -1 -15 -14
    6 -14 -4
    0 -14 -12
    -3 -12 -14
    7 -11 0
    -2 -11 -12
    -3 -11 -13
    7 -10 1
    5 -10 -2
    -1 -9 -9
    0 -8 -7
    -4 -7 -11
    -5 -7 -12
    6 -6 3
    -3 -6 -9
    -4 -6 -10
    6 -5 4
    4 -5 1
    -3 -5 -8
    -2 -4 -6
    2 -3 0
    -6 -2 -9
    5 -1 6
    -5 -1 -7
    -6 -1 -8
    5 0 7
    -4 0 -5
    -3 2 -2
    1 3 4
    -2 4 1
    -7 4 -5
    -7 5 -4
    4 6 11
    -6 6 -2
    4 7 12
    -5 7 0
    4 8 13
    2 8 10
    -5 8 1
    4 9 14
    2 9 11
    2 10 12
    2 11 13
    2 12 14
    0 12 11
    2 13 15
    0 13 12
    0 14 13
    0 15 14
    0 16 15
    3 -20 -13
    0 -18 -15
    2 -16 -11
    -2 -15 -15
    -1 -14 -13
    0 -13 -11
    7 -12 -1
    1 -12 -9
    -4 -11 -14
    -2 -10 -11
    -3 -10 -12
    6 -8 1
    6 -7 2
    0 -7 -6
    4 -6 0
    -5 -6 -11
    -4 -5 -9
    7 -4 6
    -3 -4 -7
    5 -3 4
    -2 -3 -5
    5 -2 5
    -5 0 -6
    -6 0 -7
    -4 1 -4
    -5 1 -5
    -3 3 -1
    4 4 9
    4 5 10
    2 6 8
    -7 6 -3
    2 7 9
    -1 7 5
    -6 7 -1
    -7 7 -2
    -6 8 0
    -5 9 2
    0 10 9
    -4 10 4
    0 11 10
    3 12 15
    -3 13 8
    -2 17 13
    -2 18 14
    5 -17 -8
    1 -17 -13
    6 -15 -5
    -2 -14 -14
    7 -13 -2
    4 -13 -6
    -1 -13 -12
    5 -11 -3
    -4 -10 -13
    6 -9 0
    -2 -9 -10
    -3 -9 -11
    -4 -9 -12
    -1 -8 -8
    7 -6 4
    7 -5 5
    -5 -5 -10
    5 -4 3
    -4 -4 -8
    -5 -4 -9
    -6 -4 -10
    -3 -3 -6
    6 -1 7
    3 -1 3
    6 0 8
    6 1 9
    -6 1 -6
    -7 1 -7
    -4 2 -3
    -5 2 -4
    -6 2 -5
    -7 2 -6
    5 5 11
    2 5 7
    5 6 12
    5 7 13
    3 8 11
    -7 8 -1
    3 9 12
    0 9 8
    -6 9 1
    -7 9 0
    3 10 13
    3 11 14
    1 12 12
    1 13 13
    1 14 14
    1 15 15
    -2 15 11
    -2 16 12
    2 -20 -14
    0 -17 -14
    -1 -17 -15
    1 -16 -12
    -2 -13 -13
    -3 -13 -14
    0 -12 -10
    1 -11 -8
    6 -10 -1
    7 -8 2
    -2 -8 -9
    -3 -8 -10
    -4 -8 -11
    -5 -8 -12
    7 -7 3
    4 -7 -1
    -1 -7 -7
    5 -5 2
    2 -4 -1
    6 -3 5
    -4 -3 -7
    -5 -3 -8
    -6 -3 -9
    6 -2 6
    3 -2 2
    -2 -2 -4
    4 0 5
    2 3 5
    -4 3 -2
    -5 3 -3
    -6 3 -4
    -7 3 -5
    2 4 6
    -3 4 0
    -2 5 2
    3 6 9
    3 7 10
    0 8 7
    4 9 13
    4 10 14
    1 10 10
    -5 10 3
    -6 10 2
    -7 10 1
    1 11 11
    -4 11 5
    2 14 15
    -2 14 10
    -1 17 14
    -1 18 15
    3 -19 -12
    6 -16 -6
    0 -16 -13
    -1 -16 -14
    -2 -16 -15
    2 -15 -10
    5 -12 -4
    -1 -12 -11
    -2 -12 -12
    -3 -12 -13
    0 -11 -9
    7 -9 1
    3 -9 -4
    -2 -7 -8
    -3 -7 -9
    -4 -7 -10
    -5 -7 -11
    5 -6 1
    0 -6 -5
    6 -4 4
    3 -3 1
    7 -2 7
    -3 -2 -5
    -4 -2 -6
    -5 -2 -7
    -6 -2 -8
    4 -1 4
    5 1 7
    3 4 7
    -4 4 -1
    -5 4 -2
    -6 4 -3
    -7 4 -4
    3 5 8
    -1 6 4
    4 7 11
    4 8 12
    1 9 9
    2 11 12
    -5 11 4
    -6 11 3
    -7 11 2
    2 12 13
    2 13 14
    -1 15 12
    -1 16 13
    0 17 15
    2 -19 -13
    1 -15 -11
    6 -11 -2
    -1 -11 -10
    -2 -11 -11
    -3 -11 -12
    -4 -11 -13
    7 -10 0
    4 -8 -2
    5 -7 0
    -1 -6 -6
    -2 -6 -7
    -3 -6 -8
    -4 -6 -9
    -5 -6 -10
    6 -5 3
    -6 -5 -10
    7 -4 5
    7 -3 6
    4 -2 3
    5 -1 5
    -3 -1 -4
    -4 -1 -5
    -5 -1 -6
    -6 -1 -7
    5 0 6
    -6 0 -6
    -7 0 -7
    6 1 8
    6 2 9
    4 5 9
    -3 5 1
    -4 5 0
    -5 5 -1
    -6 5 -2
    -7 5 -3
    4 6 10
    -7 6 -2
    5 7 12
    0 7 6
    1 8 8
    2 9 10
    2 10 11
    3 11 13
    3 12 14
    -6 12 4
    -7 12 3
    3 13 15
    -2 13 9
    -1 14 11
    0 15 13
    0 16 14
    1 -19 -14
    0 -19 -15
    0 -15 -12
    -1 -15 -13
    -2 -15 -14
    3 -14 -8
    -3 -14 -14
    6 -12 -3
    7 -11 -1
    1 -10 -7
    -2 -10 -10
    -3 -10 -11
    -4 -10 -12
    -5 -9 -12
    6 -6 2
    7 -5 4
    -4 -5 -8
    -5 -5 -9
    3 -4 0
    -6 -4 -9
    4 -3 2
    5 -2 4
    6 0 7
    -4 0 -4
    -5 0 -5
    -6 1 -5
    -7 1 -6
    5 6 11
    -5 6 0
    -6 6 -1
    1 7 7
    -7 7 -1
    2 8 9
    3 9 11
    3 10 12
    4 11 14
    -4 12 6
    -5 12 5
    -1 13 10
    0 14 12
    1 15 14
    1 16 15
    0 -18 -14
    -1 -18 -15
    6 -17 -7
    0 -14 -11
    -1 -14 -12
    -2 -14 -13
    5 -13 -5
    -3 -13 -13
    0 -10 -8
    -1 -10 -9
    4 -9 -3
    -3 -9 -10
    -4 -9 -11
    5 -8 -1
    -5 -8 -11
    6 -7 1
    7 -6 3
    -1 -5 -5
    -2 -5 -6
    -3 -5 -7
    -4 -4 -7
    -5 -4 -8
    5 -3 3
    -6 -3 -8
    6 -2 5
    7 -1 7
    6 -1 6
    -2 0 -2
    -3 0 -3
    -5 1 -4
    -6 2 -4
    -7 2 -5
    1 6 6
    0 6 5
    -4 6 1
    2 7 8
    -6 7 0
    3 8 10
    -7 8 0
    4 9 12
    4 10 13
    -1 12 9
    -2 12 8
    1 13 12
    0 13 11
    -6 13 5
    2 14 14
    1 14 13
    2 15 15
    3 -18 -11
    2 -18 -12
    1 -18 -13
    -2 -17 -15
    2 -14 -9
    1 -14 -10
    6 -13 -4
    -2 -13 -12
    7 -12 -2
    -4 -12 -13
    -1 -9 -8
    -2 -9 -9
    6 -8 0
    -4 -8 -10
    7 -7 2
    -5 -7 -10
    -6 -6 -10
    1 -5 -3
    0 -5 -4
    5 -4 2
    4 -4 1
    -3 -4 -6
    6 -3 4
    -5 -3 -7
    7 -2 6
    -6 -2 -7
    -7 -1 -7
    4 1 5
    -4 1 -3
    5 2 7
    -5 2 -3
    6 3 9
    -6 3 -3
    -7 3 -4
    2 6 7
    -3 6 2
    4 7 10
    3 7 9
    -5 7 1
    5 8 12
    4 8 11
    -6 8 1
    -7 9 1
    1 12 11
    0 12 10
    2 13 13
    -5 13 6
    -1 19 15
    -2 19 14
    -3 19 13
    0 -17 -13
    -1 -17 -14
    -2 -16 -14
    7 -13 -3
    0 -13 -10
    -1 -13 -11
    -3 -12 -12
    -4 -11 -12
    -5 -10 -12
    6 -9 -1
    5 -9 -2
    0 -9 -7
    7 -8 1
    -2 -8 -8
    -3 -8 -9
    -4 -7 -9
    -5 -6 -9
    3 -5 -1
    2 -5 -2
    -6 -5 -9
    6 -4 3
    -2 -4 -5
    7 -3 5
    -4 -3 -6
    -5 -2 -6
    -6 -1 -6
    4 0 4
    3 0 3
    -7 0 -6
    6 1 7
    5 1 6
    -3 1 -2
    6 2 8
    -4 2 -2
    -7 4 -3
    2 5 6
    1 5 5
    4 6 9
    3 6 8
    5 7 11
    -4 7 2
    2 11 11
    1 11 10
    0 11 9
    -1 11 8
    3 12 13
    2 12 12
    3 13 14
    -6 14 6
    0 18 15
    -1 18 14
    -2 18 13
    -4 19 12
    1 -17 -12
    -1 -16 -13
    -3 -15 -14
    -2 -12 -11
    -3 -11 -11
    -4 -10 -11
    7 -9 0
    -5 -9 -11
    -3 -7 -8
    -4 -6 -8
    6 -5 2
    5 -5 1
    4 -5 0
    -5 -5 -8
    7 -4 4
    -1 -4 -4
    -6 -4 -8
    -3 -3 -5
    -4 -2 -5
    -5 -1 -5
    6 0 6
    5 0 5
    -6 0 -5
    -2 1 -1
    -7 1 -5
    -5 3 -2
    -6 4 -2
    3 5 7
    0 5 4
    -7 5 -2
    5 6 10
    -5 8 2
    -6 9 2
    3 10 11
    2 10 10
    1 10 9
    -7 10 2
    4 11 13
    3 11 12
    1 17 15
    0 17 14
    -1 17 13
    -3 18 12
    1 -20 -14
    -1 -19 -15
    2 -17 -11
    0 -16 -12
    -2 -15 -13
    6 -14 -5
    5 -14 -6
    -3 -14 -13
    1 -13 -9
    -4 -13 -13
    -1 -12 -10
    -2 -11 -10
    7 -10 -1
    6 -10 -2
    5 -10 -3
    -3 -10 -10
    1 -9 -6
    -1 -8 -7
    -2 -7 -7
    -6 -7 -10
    7 -5 3
    -2 -3 -4
    -7 -2 -7
    7 -1 6
    6 -1 5
    5 -1 4
    4 -1 3
    3 -1 2
    7 0 7
    -3 2 -1
    -7 2 -4
    -4 3 -1
    2 4 5
    -5 4 -1
    -6 5 -1
    -7 6 -1
    5 9 12
    4 9 11
    3 9 10
    2 9 9
    4 10 12
    0 10 8
    -7 11 3
    2 15 14
    1 15 13
    -6 15 7
    2 16 15
    1 16 14
    0 16 13
    -1 16 12
    -2 17 12
    0 -19 -14
    -1 -15 -12
    -2 -14 -12
    -3 -13 -12
    0 -12 -9
    -4 -12 -12
    -5 -11 -12
    4 -10 -4
    -4 -9 -10
    -5 -8 -10
    7 -6 2
    6 -6 1
    5 -6 0
    4 -6 -1
    -3 -6 -7
    -4 -5 -7
    -5 -4 -7
    -6 -3 -7
    7 -2 5
    6 -2 4
    5 -2 3
    -3 -2 -4
    2 -1 1
    -4 -1 -4
    -7 -1 -6
    -5 0 -4
    -6 1 -4
    6 3 8
    -7 3 -3
    1 4 4
    -2 6 3
    -7 7 0
    5 8 11
    4 8 10
    3 8 9
    -4 8 3
    1 9 8
    -5 9 3
    -1 10 7
    -6 10 3
    3 14 14
    2 14 13
    1 14 12
    -5 14 7
    0 15 12
    2 -20 -13
    -1 -18 -14
    3 -17 -10
    -2 -17 -14
    1 -16 -11
    -3 -16 -14
    0 -15 -11
    2 -13 -8
    7 -11 -2
    6 -11 -3
    -1 -11 -9
    -2 -10 -9
    -3 -9 -9
    0 -8 -6
    -4 -8 -9
    7 -7 1
    6 -7 0
    -1 -7 -6
    -5 -7 -9
    -6 -6 -9
    -4 -4 -6
    7 -3 4
    -5 -3 -6
    4 -2 2
    -6 -2 -6
    -5 1 -3
    6 2 7
    5 2 6
    4 2 5
    -6 2 -3
    -5 5 0
    -6 6 0
    5 7 10
    4 7 9
    3 7 8
    -3 7 3
    2 8 8
    -7 8 1
    0 9 7
    4 12 13
    -7 12 4
    3 13 13
    2 13 12
    0 14 11
    -1 15 11
    -2 16 11
    1 -19 -13
    5 -18 -9
    0 -18 -13
    -1 -17 -13
    -2 -16 -13
    -3 -15 -13
    4 -14 -7
    -1 -14 -11
    -4 -14 -13
    -2 -13 -11
    1 -12 -8
    -3 -12 -11
    -4 -11 -11
    -5 -10 -11
    -6 -8 -10
    5 -7 -1
    -4 -7 -8
    3 -6 -2
    -2 -6 -6
    -5 -6 -8
    -3 -5 -6
    -6 -5 -8
    0 -4 -3
    6 -3 3
    5 -3 2
    3 -2 1
    -2 -2 -3
    -3 -1 -3
    -6 -1 -5
    -4 0 -3
    -7 0 -5
    7 1 7
    6 1 6
    5 1 5
    -3 3 0
    -6 3 -2
    -4 4 0
    -7 4 -2
    4 6 8
    2 7 7
    -6 7 1
    1 8 7
    4 11 12
    3 11 11
    -6 11 4
    3 12 12
    2 12 11
    1 13 11
    -4 13 7
    2 17 15
    1 18 15
    -4 18 11
    0 19 15
    3 -20 -12
    2 -16 -10
    6 -15 -6
    7 -12 -3
    -5 -12 -12
    5 -11 -4
    0 -11 -8
    -1 -10 -8
    -4 -10 -10
    -2 -9 -8
    -5 -9 -10
    7 -8 0
    6 -8 -1
    -3 -8 -8
    4 -7 -2
    7 -4 3
    6 -4 2
    -6 -4 -7
    4 -3 1
    -4 -3 -5
    -5 -2 -5
    7 0 6
    6 0 5
    4 1 4
    -1 1 0
    -7 1 -4
    -2 2 0
    -5 2 -2
    6 4 8
    0 4 3
    -7 5 -1
    3 6 7
    -5 6 1
    5 9 11
    -7 9 2
    5 10 12
    4 10 11
    -5 10 4
    2 11 10
    1 12 10
    0 13 10
    -1 14 10
    3 15 14
    -2 15 10
    2 16 14
    1 17 14
    0 18 14
    -1 19 14
    -2 20 14
    2 -19 -12
    -2 -18 -14
    -3 -17 -14
    -1 -16 -12
    1 -15 -10
    -2 -15 -12
    0 -14 -10
    -3 -14 -12
    -1 -13 -10
    -4 -13 -12
    6 -12 -4
    -2 -12 -10
    -3 -11 -10
    7 -9 -1
    -5 -8 -9
    -6 -7 -9
    -4 -6 -7
    7 -5 2
    -2 -5 -5
    -5 -5 -7
    5 -4 1
    -3 -4 -5
    -6 -3 -6
    -7 -2 -6
    7 -1 5
    6 -1 4
    -5 -1 -4
    5 0 4
    -6 0 -4
    3 1 3
    -4 1 -2
    -7 2 -3
    6 3 7
    -6 4 -1
    -1 5 3
    -4 5 1
    2 6 6
    1 7 6
    5 8 10
    0 8 6
    -6 8 2
    4 9 10
    3 10 10
    -6 12 5
    4 13 13
    3 14 13
    2 15 13
    1 16 13
    0 17 13
    -1 18 13
    1 -21 -14
    0 -20 -14
    -1 -19 -14
    1 -18 -12
    0 -17 -12
    -4 -15 -13
    -4 -12 -11
    -5 -11 -11
    3 -10 -5
    -3 -10 -9
    -4 -9 -9
    -6 -9 -10
    5 -8 -2
    -2 -8 -7
    0 -7 -5
    -3 -7 -7
    7 -6 1
    -1 -6 -5
    -6 -6 -8
    6 -5 1
    -5 -4 -6
    3 -3 0
    7 -2 4
    2 -2 0
    -4 -2 -4
    5 -1 3
    -7 -1 -5
    4 0 3
    -3 0 -2
    -6 1 -3
    7 2 7
    5 3 6
    -5 3 -1
    -7 6 0
    4 8 9
    3 9 9
    -1 9 6
    -4 9 4
    2 10 9
    -7 10 3
    1 11 9
    4 12 12
    0 12 9
    3 13 12
    -1 13 9
    2 14 12
    1 15 12
    -2 19 13
    -2 -17 -13
    -3 -16 -13
    5 -15 -7
    -2 -14 -11
    -3 -13 -11
    -2 -11 -9
    7 -10 -2
    -5 -10 -10
    6 -9 -2
    -1 -9 -7
    1 -8 -5
    -4 -8 -8
    -5 -7 -8
    5 -5 0
    -4 -5 -6
    -6 -5 -7
    4 -4 0
    7 -3 3
    -3 -3 -4
    6 -2 3
    -6 -2 -5
    -2 -1 -2
    -5 0 -3
    -7 0 -4
    7 1 6
    6 2 6
    -4 2 -1
    -7 3 -2
    -3 4 1
    2 5 5
    -6 5 0
    4 7 8
    -5 7 2
    -7 7 1
    3 8 8
    2 9 8
    5 11 12
    4 11 11
    -5 11 5
    3 12 11
    2 13 11
    -5 15 8
    0 16 12
    -1 17 12
    1 19 15
    0 -19 -13
    -1 -18 -13
    6 -16 -7
    0 -16 -11
    -1 -15 -11
    -3 -15 -12
    -4 -14 -12
    0 -13 -9
    5 -12 -5
    -1 -12 -9
    -3 -12 -10
    4 -11 -5
    -4 -11 -10
    0 -10 -7
    -3 -9 -8
    -6 -8 -9
    7 -7 0
    6 -6 0
    -3 -6 -6
    -5 -6 -7
    -5 -3 -5
    -7 -3 -6
    5 -2 2
    4 -1 2
    7 0 5
    3 0 2
    6 1 5
    5 2 5
    -6 2 -2
    -5 4 0
    -7 4 -1
    6 5 8
    1 6 5
    -6 9 3
    5 10 11
    1 10 8
    0 11 8
    -7 11 4
    -6 13 6
    1 14 11
    -2 14 9
    0 15 11
    3 16 14
    2 17 14
    1 18 14
    -3 20 13
    2 -21 -13
    1 -20 -13
    -2 -19 -14
    1 -17 -11
    -2 -16 -12
    1 -14 -9
    6 -13 -5
    -2 -13 -10
    -4 -13 -11
    -5 -12 -11
    1 -11 -7
    6 -10 -3
    -2 -10 -8
    -4 -10 -9
    5 -9 -3
    -5 -9 -9
    4 -8 -3
    -2 -7 -6
    -4 -7 -7
    -6 -7 -8
    7 -4 2
    -4 -4 -5
    -6 -4 -6
    6 -3 2
    -7 -2 -5
    -4 -1 -3
    -6 -1 -4
    6 0 4
    5 1 4
    -3 1 -1
    -5 1 -2
    -7 1 -3
    4 2 4
    6 4 7
    -4 6 2
    -6 6 1
    3 7 7
    0 7 5
    2 8 7
    -7 8 2
    5 9 10
    4 10 10
    -2 10 6
    3 11 10
    2 12 10
    4 14 13
    3 15 13
    2 16 13
    -2 18 12
    0 19 14
    0 -21 -14
    -1 -20 -14
    3 -19 -11
    2 -18 -11
    -1 -17 -12
    -3 -17 -13
    2 -15 -9
    -1 -14 -10
    -3 -14 -11
    2 -12 -7
    7 -11 -3
    -5 -11 -10
    7 -8 -1
    -5 -8 -8
    6 -7 -1
    3 -7 -3
    5 -6 -1
    4 -5 -1
    -1 -5 -4
    -5 -5 -6
    -3 -2 -3
    -5 -2 -4
    7 -1 4
    -6 0 -3
    7 2 6
    6 3 6
    -2 3 1
    -4 3 0
    -6 3 -1
    5 4 6
    -7 5 0
    5 8 9
    -3 8 4
    -5 8 3
    4 9 9
    1 9 7
    3 10 9
    -6 10 4
    5 12 12
    -1 12 8
    4 13 12
    1 13 10
    3 14 12
    2 15 12
    -1 16 11
    1 17 13
    0 18 13
    -1 20 14
    1 -22 -14
    0 -18 -12
    -2 -18 -13
    0 -15 -10
    -2 -15 -11
    -4 -15 -12
    -4 -12 -10
    -1 -11 -8
    -3 -11 -9
    -4 -9 -8
    -6 -9 -9
    -1 -8 -6
    -3 -8 -7
    -6 -6 -7
    7 -5 1
    -3 -5 -5
    6 -4 1
    3 -4 -1
    -7 -4 -6
    5 -3 1
    -4 -3 -4
    -6 -3 -5
    7 -2 3
    4 -2 1
    6 -1 3
    -7 -1 -4
    5 0 3
    -4 0 -2
    -7 2 -2
    -5 5 1
    3 6 6
    -6 7 2
    4 8 8
    5 11 11
    2 11 9
    4 12 11
    3 13 11
    0 14 10
    1 16 12
    3 17 14
    -3 19 12
    4 -20 -11
    -2 -20 -14
    1 -19 -12
    -1 -19 -13
    3 -16 -9
    -3 -16 -12
    -3 -13 -10
    -5 -13 -11
    0 -12 -8
    -2 -12 -9
    -5 -10 -9
    7 -9 -2
    -2 -9 -7
    -6 -8 -8
    -5 -7 -7
    -2 -6 -5
    -4 -6 -6
    -6 -5 -6
    -5 -4 -5
    -2 -3 -3
    -6 -2 -4
    3 -1 1
    -5 -1 -3
    -2 0 -1
    7 1 5
    4 1 3
    -6 1 -2
    6 2 5
    3 2 3
    -5 2 -1
    5 3 5
    -7 3 -1
    -6 4 0
    6 5 7
    1 5 4
    -7 6 1
    2 7 6
    3 9 8
    -7 9 3
    5 10 10
    0 10 7
    -4 10 5
    4 11 10
    1 12 9
    -5 12 6
    2 14 11
    -6 14 7
    4 15 13
    -1 15 10
    3 16 13
    0 17 12
    -2 17 11
    2 18 14
    1 19 14
    -1 19 13
    2 -20 -12
    0 -20 -13
    -3 -18 -13
    -2 -17 -12
    1 -16 -10
    -1 -16 -11
    6 -14 -6
    -4 -14 -11
    -1 -13 -9
    7 -12 -4
    -5 -12 -10
    6 -11 -4
    -4 -11 -9
    -3 -10 -8
    0 -9 -6
    6 -8 -2
    5 -7 -2
    -3 -7 -6
    7 -6 0
    0 -6 -4
    6 -5 0
    5 -4 0
    -3 -4 -4
    7 -3 2
    2 -3 -1
    -7 -3 -5
    6 -2 2
    7 0 4
    -7 0 -3
    6 1 4
    7 3 6
    -3 5 2
    1 8 6
    -1 8 5
    5 9 9
    2 10 8
    3 12 10
    0 13 9
    4 14 12
    1 15 11
    -3 15 9
    2 17 13
    1 -21 -13
    -1 -21 -14
    -1 -18 -12
    0 -17 -11
    -4 -16 -12
    -3 -15 -11
    -2 -14 -10
    -5 -14 -11
    1 -13 -8
    5 -10 -4
    -1 -10 -7
    -6 -10 -9
    -5 -9 -8
    -4 -8 -7
    -6 -7 -7
    2 -6 -3
    -5 -6 -6
    -4 -5 -5
    -7 -5 -6
    -6 -4 -5
    4 -3 0
    -5 -3 -4
    -4 -2 -3
    -7 -2 -4
    5 -1 2
    -3 -1 -2
    -6 -1 -3
    4 0 2
    2 0 1
    -4 1 -1
    -7 1 -2
    5 2 4
    -3 2 0
    6 4 6
    -4 4 1
    5 5 6
    -5 6 2
    -4 7 3
    -7 7 2
    3 8 7
    -6 8 3
    -5 9 4
    4 10 9
    -7 10 4
    3 11 9
    1 11 8
    -6 11 5
    5 12 11
    4 13 11
    2 13 10
    -2 13 8
    3 15 12
    1 18 13
    -1 18 12
    0 20 14
    -2 20 13
    0 -22 -14
    3 -21 -12
    -2 -19 -13
    2 -17 -10
    -3 -17 -12
    0 -14 -9
    5 -13 -6
    -4 -13 -10
    -3 -12 -9
    -2 -11 -8
    -5 -11 -9
    7 -10 -3
    -4 -10 -8
    -3 -9 -7
    -6 -9 -8
    -2 -8 -6
    7 -7 -1
    6 -6 -1
    4 -6 -2
    7 -4 1
    6 -3 1
    7 -1 3
    6 0 3
    -5 0 -2
    7 2 5
    -6 2 -1
    6 3 5
    4 3 4
    0 3 2
    -5 3 0
    -7 4 0
    -6 5 1
    2 6 5
    4 9 8
    2 9 7
    5 11 10
    -1 11 7
    3 14 11
    1 14 10
    2 16 12
    0 16 11
    2 19 14
    -1 21 14
    2 -22 -13
    -1 -20 -13
    0 -19 -12
    1 -18 -11
    -2 -16 -11
    -1 -15 -10
    -4 -15 -11
    -3 -14 -10
    -5 -13 -10
    -6 -11 -9
    1 -10 -6
    6 -9 -3
    4 -9 -4
    -5 -8 -7
    -4 -7 -6
    -3 -6 -5
    -6 -6 -6
    -2 -5 -4
    -5 -5 -5
    -7 -4 -5
    -6 -3 -4
    5 -2 1
    3 -2 0
    -7 -1 -3
    7 1 4
    5 1 3
    3 1 2
    7 4 6
    5 4 5
    6 6 7
    0 6 4
    3 7 6
    0 9 6
    5 10 9
    3 10 8
    4 12 10
    2 12 9
    -1 14 9
    4 15 12
    2 15 11
    -2 16 10
    3 17 13
    1 17 12
    -3 18 11
    0 19 13
    -1 -22 -14
    -3 -19 -13
    -2 -18 -12
    -1 -17 -11
    -4 -17 -12
    -5 -15 -11
    -2 -13 -9
    6 -12 -5
    -1 -12 -8
    -4 -12 -9
    0 -11 -7
    -3 -11 -8
    -5 -10 -8
    7 -8 -2
    -6 -8 -7
    -7 -6 -6
    7 -5 0
    5 -5 -1
    -4 -4 -4
    -3 -3 -3
    7 -2 2
    -2 -2 -2
    -5 -2 -3
    6 -1 2
    -4 -1 -2
    -6 0 -2
    -5 1 -1
    6 2 4
    4 2 3
    -7 2 -1
    -6 3 0
    6 5 6
    -7 5 1
    -6 6 2
    4 8 7
    -7 8 3
    1 10 7
    4 11 9
    0 12 8
    5 13 11
    3 13 10
    0 15 10
    -6 15 8
    3 16 12
    -1 17 11
    2 18 13
    -2 19 12
    1 20 14
    0 -21 -13
    1 -20 -12
    -2 -20 -13
    0 -16 -10
    -3 -16 -11
    1 -15 -9
    -2 -15 -10
    2 -14 -8
    -4 -14 -10
    -5 -12 -9
    7 -11 -4
    -2 -10 -7
    -6 -10 -8
    -1 -9 -6
    -4 -9 -7
    5 -8 -3
    -3 -8 -6
    -5 -7 -6
    3 -5 -2
    -6 -5 -5
    6 -4 0
    -7 -3 -4
    -6 -2 -3
    4 -1 1
    7 0 3
    -3 0 -1
    -7 0 -2
    -4 2 0
    7 3 5
    5 3 4
    -5 4 1
    2 5 4
    -5 7 3
    2 8 6
    -6 9 4
    2 11 8
    5 12 10
    -6 12 6
    1 13 9
    4 14 11
    2 14 10
    1 16 11
    0 18 12
    1 19 13
    -1 20 13
    0 21 14
    2 -19 -11
    -1 -19 -12
    3 -18 -10
    -3 -18 -12
    5 -16 -8
    -4 -16 -11
    -1 -14 -9
    -5 -14 -10
    -3 -13 -9
    4 -12 -6
    -6 -12 -9
    -4 -11 -8
    -5 -9 -7
    0 -8 -5
    6 -7 -2
    -2 -7 -5
    -6 -7 -6
    7 -6 -1
    -4 -6 -5
    -7 -5 -5
    4 -4 -1
    -5 -4 -4
    7 -3 1
    5 -3 0
    -5 -1 -2
    5 0 2
    6 1 3
    -2 1 0
    -6 1 -1
    -3 3 1
    -7 3 0
    6 4 5
    -4 5 2
    -7 6 2
    6 7 7
    3 9 7
    4 10 8
    -5 10 5
    3 12 9
    4 13 10
    -5 13 7
    3 15 11
    4 16 12
    -5 16 9
    2 17 12
    3 18 13
    2 20 14
    1 -22 -13
    -1 -21 -13
    -3 -20 -13
    0 -18 -11
    -4 -18 -12
    -2 -17 -11
    6 -15 -7
    -3 -15 -10
    0 -13 -8
    -4 -13 -9
    -2 -12 -8
    5 -11 -5
    -5 -11 -8
    6 -10 -4
    -3 -10 -7
    7 -9 -3
    -6 -9 -7
    -4 -8 -6
    -7 -7 -6
    -5 -6 -5
    -3 -5 -4
    -6 -4 -4
    -4 -3 -3
    6 -2 1
    -7 -2 -3
    7 -1 2
    3 0 1
    4 1 2
    -7 1 -1
    7 2 4
    4 4 4
    -6 4 1
    7 5 6
    5 5 5
    -4 8 4
    -7 9 4
    5 11 9
    5 14 11
    1 15 10
    0 17 11
    1 18 12
    2 -21 -12
    0 -20 -12
    -2 -19 -12
    1 -17 -10
    -3 -17 -11
    -1 -16 -10
    -4 -15 -10
    -2 -14 -9
    -5 -13 -9
    -3 -12 -8
    -1 -11 -7
    -6 -11 -8
    -2 -9 -6
    -5 -8 -6
    4 -7 -3
    5 -6 -2
    -6 -6 -5
    6 -5 -1
    7 -4 0
    -7 -4 -4
    -5 -3 -3
    -3 -2 -2
    2 -1 0
    -6 -1 -2
    -4 0 -1
    5 2 3
    -5 2 0
    6 3 4
    7 4 5
    -7 4 1
    6 6 6
    -3 6 3
    -6 7 3
    3 8 6
    4 9 7
    1 9 6
    2 10 7
    3 11 8
    0 11 7
    4 12 9
    1 12 8
    5 13 10
    2 13 9
    -1 13 8
    3 14 10
    0 14 9
    4 15 11
    2 16 11
    -1 16 10
    3 17 12
    2 19 13
    -1 19 12
    0 20 13
    1 21 14
    -1 22 14
    0 -22 -13
    -2 -21 -13
    -3 -19 -12
    -1 -18 -11
    -4 -17 -11
    -2 -16 -10
    0 -15 -9
    -5 -15 -10
    1 -12 -7
    -4 -10 -7
    6 -8 -3
    3 -8 -4
    -6 -8 -6
    7 -7 -2
    1 -7 -4
    -3 -7 -5
    -7 -6 -5
    -4 -5 -4
    -6 -3 -3
    4 -2 0
    5 -1 1
    -7 -1 -2
    6 0 2
    7 1 3
    -6 2 0
    5 4 4
    -2 4 2
    6 5 5
    -5 5 2
    1 6 4
    2 7 5
    -7 7 3
    6 8 7
    0 8 5
    -6 10 5
    -4 11 6
    -2 15 9
    4 17 12
    -2 18 11
    3 19 13
    -2 21 13
    2 -23 -13
    3 -20 -11
    -1 -20 -12
    1 -19 -11
    -2 -18 -11
    2 -16 -9
    -3 -14 -9
    6 -13 -6
    -1 -13 -8
    -4 -12 -8
    -2 -11 -7
    0 -10 -6
    -5 -10 -7
    -6 -10 -7
    5 -9 -4
    -3 -9 -6
    -4 -7 -5
    -5 -5 -4
    5 -4 -1
    6 -3 0
    3 -3 -1
    -7 -3 -3
    7 -2 1
    -4 -2 -2
    -5 0 -1
    5 1 2
    -3 1 0
    6 2 3
    3 2 2
    -1 2 1
    -7 2 0
    7 3 4
    4 3 3
    -4 3 1
    -6 5 2
    7 6 6
    -5 8 4
    3 10 7
    -1 10 6
    -7 10 5
    4 11 8
    5 12 9
    2 12 8
    3 13 9
    -6 13 7
    4 14 10
    1 14 9
    5 15 11
    2 15 10
    3 16 11
    1 17 11
    2 18 12
    0 19 12
    1 20 13
    -3 20 12
    0 22 14
    -1 -22 -13
    1 -21 -12
    -2 -20 -12
    -3 -18 -11
    0 -17 -10
    -3 -16 -10
    -4 -16 -10
    -1 -15 -9
    -4 -14 -9
    -5 -14 -9
    -5 -12 -8
    -6 -12 -8
    7 -10 -4
    -4 -9 -6
    -1 -8 -5
    -5 -7 -5
    6 -6 -2
    -2 -6 -4
    7 -5 -1
    4 -5 -2
    0 -5 -3
    -6 -5 -4
    -7 -5 -4
    -3 -4 -3
    -5 -2 -2
    6 -1 1
    7 0 2
    4 0 1
    -6 0 -1
    -7 0 -1
    -5 3 1
    7 5 5
    -7 5 2
    5 6 5
    6 7 6
    2 9 6
    1 11 7
    -2 12 7
    5 14 10
    4 16 11
    0 16 10
    3 18 12
    -1 18 11
    2 20 13
    -1 21 13
    1 -23 -13
    -2 -22 -13
    -3 -20 -12
    0 -19 -11
    -4 -18 -11
    -1 -17 -10
    -5 -16 -10
    5 -14 -7
    1 -14 -8
    -2 -13 -8
    6 -11 -5
    -3 -11 -7
    -4 -11 -7
    -5 -9 -6
    -6 -7 -5
    -7 -7 -5
    -3 -6 -4
    -4 -4 -3
    7 -3 0
    5 -2 0
    -6 -2 -2
    -7 -2 -2
    -4 1 0
    7 2 3
    5 3 3
    -6 3 1
    6 4 4
    4 5 4
    -4 6 3
    -6 8 4
    -7 8 4
    4 10 7
    5 11 8
    3 12 8
    4 13 9
    0 13 8
    2 14 9
    3 15 10
    2 17 11
    -3 17 10
    1 19 12
    1 22 14
    3 -22 -12
    0 -21 -12
    -1 -19 -11
    2 -18 -10
    -2 -15 -9
    -3 -15 -9
    -3 -13 -8
    -4 -13 -8
    0 -12 -7
    -5 -11 -7
    -6 -11 -7
    4 -10 -5
    -1 -10 -6
    -6 -9 -6
    7 -8 -3
    -2 -8 -5
    5 -7 -3
    -4 -6 -4
    6 -4 -1
    -5 -4 -3
    -6 -4 -3
    -7 -4 -3
    1 -2 -1
    7 -1 1
    3 -1 0
    -3 -1 -1
    6 1 2
    -5 1 0
    4 2 2
    -7 3 1
    7 4 4
    0 5 3
    6 6 5
    2 6 4
    -5 6 3
    7 7 6
    1 8 5
    3 9 6
    2 11 7
    -5 11 6
    5 13 9
    4 15 10
    -1 15 9
    1 16 10
    3 17 11
    4 18 12
    0 18 11
    2 19 12
    3 20 13
    -2 20 12
    0 21 13
    0 -23 -13
    -1 -21 -12
    2 -20 -11
    -2 -19 -11
    -2 -17 -10
    -3 -17 -10
    1 -16 -9
    -4 -15 -9
    -5 -15 -9
    0 -14 -8
    -5 -13 -8
    -6 -13 -8
    -1 -12 -7
    -2 -10 -6
    6 -9 -4
    -3 -8 -5
    -4 -8 -5
    7 -6 -2
    -5 -6 -4
    -6 -6 -4
    -7 -6 -4
    2 -4 -2
    4 -3 -1
    6 -2 0
    -4 -1 -1
    5 0 1
    -6 1 0
    -7 1 0
    6 3 3
    -3 4 2
    5 5 4
    7 6 5
    -6 6 3
    -7 6 3
    6 8 6
    -3 9 5
    0 10 6
    -6 11 6
    4 12 8
    1 13 8
    3 14 9
    5 15 10
    2 16 10
    4 17 11
    -2 17 10
    -1 20 12
    1 21 13
    -1 -23 -13
    -2 -21 -12
    -3 -21 -12
    -3 -19 -11
    -4 -19 -11
    1 -18 -10
    -4 -17 -10
    -5 -17 -10
    5 -12 -6
    -2 -12 -7
    2 -11 -6
    -3 -10 -6
    -4 -10 -6
    -5 -8 -5
    -6 -8 -5
    -7 -8 -5
    3 -6 -3
    5 -5 -2
    7 -4 -1
    -3 -3 -2
    -5 -1 -1
    -6 -1 -1
    -7 -1 -1
    7 1 2
    5 2 2
    4 4 3
    -4 4 2
    6 5 4
    5 7 5
    2 8 5
    3 11 7
    5 12 8
    -1 12 7
    2 13 8
    4 14 9
    0 15 9
    3 16 10
    1 18 11
    3 19 12
    0 20 12
    2 21 13
    2 -22 -12
    1 -20 -11
    0 -16 -9
    -1 -16 -9
    -1 -14 -8
    -2 -14 -8
    -3 -12 -7
    -4 -12 -7
    -5 -12 -7
    -6 -12 -7
    -5 -10 -6
    -6 -10 -6
    7 -9 -4
    1 -9 -5
    4 -8 -4
    6 -7 -3
    0 -7 -4
    -2 -5 -3
    5 -3 -1
    -4 -3 -2
    -5 -3 -2
    -6 -3 -2
    -7 -3 -2
    7 -2 0
    4 -1 0
    6 0 1
    3 1 1
    7 3 3
    -5 4 2
    -6 4 2
    -7 4 2
    1 5 3
    6 7 5
    -4 9 5
    -5 9 5
    -6 9 5
    -7 9 5
    1 10 6
    4 11 7
    3 13 8
    5 14 9
    1 15 9
    4 16 10
    -1 17 10
    2 18 11
    1 20 12
    -2 22 13
    1 -22 -12
    0 -20 -11
    0 -18 -10
    -1 -18 -10
    -2 -16 -9
    -3 -16 -9
    -4 -16 -9
    -5 -16 -9
    6 -14 -7
    -3 -14 -8
    -4 -14 -8
    -5 -14 -8
    -6 -14 -8
    5 -10 -5
    -7 -7 -4
    6 -5 -2
    -3 -5 -3
    -4 -5 -3
    -5 -5 -3
    -6 -5 -3
    -7 -5 -3
    7 0 1
    4 1 1
    6 2 2
    -3 2 1
    -4 2 1
    -5 2 1
    -6 2 1
    -7 2 1
    5 4 3
    7 5 4
    7 7 5
    3 8 5
    6 9 6
    2 10 6
    0 12 7
    4 13 8
    -5 14 8
    -6 14 8
    2 15 9
    5 16 10
    0 17 10
    4 18 11
    3 18 11
    2 20 12
    0 22 13
    -1 22 13
    1 -24 -13
    0 -24 -13
    -1 -24 -13
    0 -22 -12
    -1 -22 -12
    -2 -22 -12
    -3 -22 -12
    -1 -20 -11
    -2 -20 -11
    -3 -20 -11
    -4 -20 -11
    -2 -18 -10
    -3 -18 -10
    -4 -18 -10
    -5 -18 -10
    6 -12 -6
    0 -9 -5
    -5 -9 -5
    -6 -9 -5
    -7 -9 -5
    7 -7 -3
    -2 -7 -4
    -3 -7 -4
    -4 -7 -4
    -5 -7 -4
    -6 -7 -4
    4 -6 -3
    7 -5 -2
    3 -4 -2
    6 -3 -1
    5 -1 0
    -6 0 0
    -7 0 0
    7 2 2
    3 3 2
    6 4 3
    5 6 4
    0 7 4
    -6 7 4
    -7 7 4
    3 10 6
    1 12 7
    5 13 8
    -2 14 8
    3 15 9
    2 17 10
    1 17 10
    -1 19 11
    -2 19 11
    -3 19 11
    3 20 12
    2 22 13
    1 22 13
    -6 -15 -8
    2 -13 -7
    -5 -13 -7
    -6 -13 -7
    1 -11 -6
    -4 -11 -6
    -5 -11 -6
    -6 -11 -6
    -1 -9 -5
    -2 -9 -5
    -3 -9 -5
    -4 -9 -5
    5 -8 -4
    -7 -4 -2
    7 -3 -1
    2 -2 -1
    -6 -2 -1
    -7 -2 -1
    6 -1 0
    -3 0 0
    -4 0 0
    -5 0 0
    5 1 1
    4 3 2
    7 4 3
    -7 5 3
    6 6 4
    1 7 4
    -5 7 4
    4 10 6
    3 12 7
    2 12 7
    0 14 8
    -1 14 8
    5 15 9
    4 15 9
    3 17 10
    1 19 11
    0 19 11
    -4 -17 -9
    -5 -17 -9
    -3 -15 -8
    -4 -15 -8
    -5 -15 -8
    1 -13 -7
    -2 -13 -7
    -3 -13 -7
    -4 -13 -7
    0 -11 -6
    -1 -11 -6
    -2 -11 -6
    -3 -11 -6
    6 -10 -5
    6 -8 -4
    -7 -8 -4
    5 -6 -3
    -6 -6 -3
    -7 -6 -3
    4 -4 -2
    -5 -4 -2
    -6 -4 -2
    3 -2 -1
    -4 -2 -1
    -5 -2 -1
    7 -1 0
    -1 0 0
    -2 0 0
    6 1 1
    5 3 2
    -7 3 2
    4 5 3
    -6 5 3
    7 6 4
    2 7 4
    -4 7 4
    7 8 5
    6 8 5
    6 10 6
    4 12 7
    -6 12 7
    2 14 8
    1 14 8
    5 17 10
    4 17 10
    3 19 11
    2 19 11
    -4 -21 -11
    -4 -19 -10
    3 -17 -9
    -3 -17 -9
    2 -15 -8
    -2 -15 -8
    1 -13 -7
    0 -13 -7
    7 -10 -5
    -7 -10 -5
    -6 -8 -4
    -3 -2 -1
    7 1 1
    -7 1 1
    6 3 2
    -6 3 2
    5 5 3
    -5 5 3
    3 14 8
    4 19 11
    2 21 12
    1 21 12
    0 21 12
    -1 21 12
    -2 21 12
    4 -21 -11
    3 -19 -10
    3 -17 -9
    -3 7 4
    -5 12 7
    -3 21 12
    -7 -14 0
    7 8 -2
    -5 -11 0
    -6 -13 0
    -4 -9 0
    -2 21 4
    -7 -9 1
    7 7 -2
    -6 19 5
    -5 21 5
    -3 26 5
    0 34 5
    -3 19 4
    -1 24 4
    0 27 4
    -4 10 3
    -3 12 3
    0 20 3
    -2 8 2
    0 13 2
    -4 -3 1
    1 9 1
    -3 -7 0
    6 17 0
    -6 -19 -1
    -5 -23 -2
    -4 -21 -2
    -3 -19 -2
    -2 -17 -2
    4 -2 -2
    -4 -27 -3
    -3 -25 -3
    3 -11 -3
    0 -24 -4
    1 -22 -4
    3 -17 -4
    4 -14 -4
    -1 -32 -5
    0 -30 -5
    4 -20 -5
    2 -31 -6
    4 -26 -6
    5 -23 -6
    -6 20 5
    -5 22 5
    -4 24 5
    -3 27 5
    -2 29 5
    -1 32 5
    -7 11 4
    -6 13 4
    -5 15 4
    -4 17 4
    -2 22 4
    -1 25 4
    1 30 4
    2 33 4
    -7 4 3
    -6 6 3
    -5 8 3
    -2 15 3
    1 23 3
    2 26 3
    3 29 3
    -3 6 2
    1 16 2
    2 19 2
    3 22 2
    4 25 2
    -6 -7 1
    -5 -5 1
    -1 4 1
    2 12 1
    5 21 1
    3 8 0
    5 14 0
    -2 -11 -1
    -1 -15 -2
    3 -5 -2
    -2 -23 -3
    -1 -21 -3
    2 -14 -3
    -3 -31 -4
    -2 -29 -4
    -1 -27 -4
    5 -12 -4
    6 -9 -4
    7 -6 -4
    -1 -33 -5
    1 -28 -5
    3 -23 -5
    4 -21 -5
    5 -18 -5
    6 -15 -5
    5 -24 -6
    -5 23 5
    -4 25 5
    -3 28 5
    -2 30 5
    -1 33 5
    -4 18 4
    -3 20 4
    -2 23 4
    0 28 4
    1 31 4
    -4 11 3
    -3 13 3
    -1 18 3
    0 21 3
    3 30 3
    -4 4 2
    -1 11 2
    3 15 1
    4 18 1
    4 11 0
    -1 -9 -1
    0 -13 -2
    2 -8 -2
    -4 -28 -3
    -3 -26 -3
    0 -19 -3
    4 -9 -3
    5 -6 -3
    6 -3 -3
    7 0 -3
    -3 -32 -4
    0 -25 -4
    1 -23 -4
    3 -18 -4
    4 -15 -4
    0 -31 -5
    1 -29 -5
    3 -24 -5
    6 -16 -5
    2 -32 -6
    4 -27 -6
    -5 24 5
    -4 26 5
    -3 29 5
    -2 31 5
    -1 34 5
    -7 12 4
    -6 14 4
    -5 16 4
    -3 21 4
    -1 26 4
    0 29 4
    1 32 4
    -7 5 3
    -6 7 3
    -5 9 3
    -2 16 3
    -1 19 3
    1 24 3
    2 27 3
    -7 -2 2
    -6 0 2
    -5 2 2
    -2 9 2
    0 14 2
    1 17 2
    3 23 2
    4 26 2
    0 7 1
    -5 -24 -2
    -4 -22 -2
    -3 -20 -2
    -2 -18 -2
    -2 -24 -3
    -1 -22 -3
    3 -12 -3
    -2 -30 -4
    -1 -28 -4
    0 -26 -4
    4 -16 -4
    5 -13 -4
    6 -10 -4
    7 -7 -4
    -1 -34 -5
    0 -32 -5
    3 -25 -5
    4 -22 -5
    5 -19 -5
    4 -28 -6
    -5 25 5
    -4 27 5
    -3 30 5
    -2 32 5
    -6 15 4
    -5 17 4
    -4 19 4
    -3 22 4
    -2 24 4
    -1 27 4
    0 30 4
    1 33 4
    -4 12 3
    -3 14 3
    0 22 3
    1 25 3
    2 28 3
    3 31 3
    2 20 2
    -2 2 1
    5 22 1
    -6 -20 -1
    -5 -18 -1
    -4 -16 -1
    -3 -14 -1
    -1 -16 -2
    4 -3 -2
    5 0 -2
    -4 -29 -3
    -3 -27 -3
    0 -20 -3
    2 -15 -3
    5 -7 -3
    6 -4 -3
    -2 -31 -4
    -1 -29 -4
    1 -24 -4
    3 -19 -4
    0 -33 -5
    1 -30 -5
    4 -23 -5
    5 -20 -5
    6 -17 -5
    -4 28 5
    -3 31 5
    -2 33 5
    -5 18 4
    -4 20 4
    -3 23 4
    -2 25 4
    -1 28 4
    0 31 4
    1 34 4
    -7 6 3
    -6 8 3
    -5 10 3
    -3 15 3
    -2 17 3
    -1 20 3
    0 23 3
    1 26 3
    2 29 3
    3 32 3
    -3 7 2
    -1 12 2
    0 15 2
    3 24 2
    4 27 2
    1 10 1
    2 13 1
    3 16 1
    4 19 1
    6 18 0
    -2 -12 -1
    0 -7 -1
    3 1 -1
    4 4 -1
    -5 -25 -2
    -4 -23 -2
    -3 -21 -2
    0 -14 -2
    3 -6 -2
    6 3 -2
    -2 -25 -3
    -1 -23 -3
    1 -18 -3
    3 -13 -3
    4 -10 -3
    7 -1 -3
    0 -27 -4
    1 -25 -4
    4 -17 -4
    5 -14 -4
    6 -11 -4
    7 -8 -4
    1 -31 -5
    2 -29 -5
    3 -26 -5
    5 -21 -5
    6 -18 -5
    -4 29 5
    -6 16 4
    -4 21 4
    -2 26 4
    -1 29 4
    0 32 4
    -4 13 3
    -2 18 3
    2 30 3
    -5 3 2
    -4 5 2
    -2 10 2
    1 18 2
    2 21 2
    4 28 2
    -3 0 1
    5 23 1
    -2 -5 0
    2 -2 -1
    -2 -19 -2
    2 -9 -2
    7 6 -2
    -4 -30 -3
    -3 -28 -3
    -2 -26 -3
    0 -21 -3
    -2 -32 -4
    -1 -30 -4
    0 -28 -4
    3 -20 -4
    5 -15 -4
    6 -12 -4
    0 -34 -5
    1 -32 -5
    4 -24 -5
    6 -19 -5
    -6 17 4
    -5 19 4
    -4 22 4
    -3 24 4
    -2 27 4
    -1 30 4
    0 33 4
    -7 7 3
    -6 9 3
    -5 11 3
    -3 16 3
    -1 21 3
    0 24 3
    1 27 3
    -7 -1 2
    -6 1 2
    -3 8 2
    -1 13 2
    0 16 2
    1 19 2
    2 22 2
    3 25 2
    -1 5 1
    4 20 1
    5 15 0
    -6 -21 -1
    -5 -19 -1
    -1 -10 -1
    5 7 -1
    -5 -26 -2
    -4 -24 -2
    -1 -17 -2
    -1 -24 -3
    0 -22 -3
    1 -19 -3
    3 -14 -3
    4 -11 -3
    5 -8 -3
    6 -5 -3
    7 -2 -3
    -2 -33 -4
    -1 -31 -4
    1 -26 -4
    3 -21 -4
    4 -18 -4
    7 -9 -4
    1 -33 -5
    2 -30 -5
    4 -25 -5
    5 -22 -5
    -6 18 4
    -5 20 4
    -4 23 4
    -3 25 4
    -2 28 4
    -1 31 4
    0 34 4
    -5 12 3
    -4 14 3
    -3 17 3
    -2 19 3
    -1 22 3
    0 25 3
    1 28 3
    2 31 3
    -4 6 2
    -2 11 2
    3 26 2
    4 29 2
    0 8 1
    1 11 1
    2 14 1
    3 17 1
    5 24 1
    -4 -17 -1
    -3 -15 -1
    -3 -22 -2
    -2 -20 -2
    0 -15 -2
    2 -10 -2
    3 -7 -2
    4 -4 -2
    5 -1 -2
    -3 -29 -3
    -2 -27 -3
    -1 -25 -3
    1 -20 -3
    -1 -32 -4
    0 -29 -4
    1 -27 -4
    3 -22 -4
    4 -19 -4
    5 -16 -4
    6 -13 -4
    7 -10 -4
    1 -34 -5
    2 -31 -5
    4 -26 -5
    5 -23 -5
    6 -20 -5
    -6 19 4
    -5 21 4
    -4 24 4
    -3 26 4
    -3 27 4
    -2 29 4
    -1 32 4
    0 35 4
    -7 8 3
    -6 10 3
    -4 15 3
    -2 20 3
    -1 23 3
    0 26 3
    1 29 3
    2 32 3
    -5 4 2
    -1 14 2
    0 17 2
    1 20 2
    2 23 2
    4 30 2
    -4 -2 1
    4 21 1
    4 12 0
    6 19 0
    -2 -13 -1
    0 -8 -1
    -5 -27 -2
    -4 -25 -2
    -1 -18 -2
    6 2 -2
    -3 -30 -3
    0 -23 -3
    3 -15 -3
    4 -12 -3
    5 -9 -3
    6 -6 -3
    0 -30 -4
    1 -28 -4
    4 -20 -4
    5 -17 -4
    2 -32 -5
    4 -27 -5
    5 -24 -5
    -6 20 4
    -5 22 4
    -4 25 4
    -3 28 4
    -2 30 4
    -2 31 4
    -1 33 4
    -1 34 4
    -6 11 3
    -5 13 3
    -3 18 3
    -2 21 3
    -1 24 3
    0 27 3
    1 30 3
    2 33 3
    2 34 3
    -7 0 2
    -6 2 2
    -3 9 2
    -2 12 2
    2 24 2
    3 27 2
    -5 -4 1
    -2 3 1
    3 18 1
    5 25 1
    -5 -20 -1
    -3 -23 -2
    -2 -21 -2
    0 -16 -2
    -2 -28 -3
    -1 -26 -3
    1 -21 -3
    4 -13 -3
    7 -3 -3
    -1 -33 -4
    0 -31 -4
    3 -23 -4
    6 -14 -4
    7 -11 -4
    2 -33 -5
    4 -28 -5
    5 -25 -5
    -6 21 4
    -5 23 4
    -4 26 4
    -3 29 4
    -2 32 4
    -7 9 3
    -5 14 3
    -4 16 3
    -3 19 3
    -2 22 3
    -1 25 3
    0 28 3
    1 31 3
    -4 7 2
    -1 15 2
    0 18 2
    1 21 2
    3 28 2
    -1 6 1
    4 22 1
    -4 -10 0
    3 9 0
    5 16 0
    -6 -22 -1
    -4 -18 -1
    -3 -16 -1
    -1 -11 -1
    -4 -26 -2
    -1 -19 -2
    2 -11 -2
    3 -8 -2
    4 -5 -2
    5 -2 -2
    -3 -31 -3
    -2 -29 -3
    -1 -27 -3
    0 -24 -3
    1 -22 -3
    3 -16 -3
    5 -10 -3
    6 -7 -3
    -1 -34 -4
    0 -32 -4
    1 -29 -4
    3 -24 -4
    4 -21 -4
    5 -18 -4
    6 -15 -4
    7 -12 -4
    4 -29 -5
    -5 24 4
    -5 25 4
    -4 27 4
    -3 30 4
    -2 33 4
    -7 10 3
    -6 12 3
    -5 15 3
    -4 17 3
    -3 20 3
    -2 23 3
    -1 26 3
    0 29 3
    1 32 3
    -7 1 2
    -6 3 2
    -5 5 2
    -3 10 2
    -2 13 2
    -1 16 2
    0 19 2
    1 22 2
    2 25 2
    3 29 2
    -7 -8 1
    -3 1 1
    1 12 1
    3 19 1
    5 26 1
    2 6 0
    6 20 0
    -2 -14 -1
    3 0 -1
    -3 -24 -2
    -2 -22 -2
    0 -17 -2
    -3 -32 -3
    -2 -30 -3
    0 -25 -3
    3 -17 -3
    4 -14 -3
    5 -11 -3
    7 -4 -3
    0 -33 -4
    1 -30 -4
    3 -25 -4
    4 -22 -4
    5 -19 -4
    6 -16 -4
    -5 26 4
    -4 28 4
    -4 29 4
    -3 31 4
    -3 32 4
    -2 34 4
    -7 11 3
    -6 13 3
    -4 18 3
    -3 21 3
    -2 24 3
    -1 27 3
    0 30 3
    1 33 3
    1 34 3
    -4 8 2
    1 23 2
    2 26 2
    3 30 2
    2 16 1
    4 23 1
    5 27 1
    -5 -21 -1
    -4 -27 -2
    -3 -25 -2
    -1 -20 -2
    2 -12 -2
    3 -9 -2
    4 -6 -2
    6 1 -2
    -1 -28 -3
    0 -26 -3
    1 -23 -3
    6 -8 -3
    0 -34 -4
    1 -31 -4
    2 -29 -4
    3 -26 -4
    4 -23 -4
    5 -20 -4
    6 -17 -4
    -7 12 3
    -6 14 3
    -5 16 3
    -4 19 3
    -3 22 3
    -2 25 3
    -1 28 3
    0 31 3
    0 32 3
    1 35 3
    -6 4 2
    -5 6 2
    -3 11 2
    -2 14 2
    -1 17 2
    0 20 2
    1 24 2
    2 27 2
    3 31 2
    -2 4 1
    1 13 1
    3 20 1
    -3 -8 0
    1 3 0
    4 13 0
    -4 -19 -1
    -3 -17 -1
    -1 -12 -1
    -2 -23 -2
    -1 -21 -2
    0 -18 -2
    5 -3 -2
    -2 -31 -3
    -1 -29 -3
    0 -27 -3
    1 -24 -3
    3 -18 -3
    4 -15 -3
    5 -12 -3
    6 -9 -3
    7 -5 -3
    0 -35 -4
    1 -32 -4
    2 -30 -4
    4 -24 -4
    5 -21 -4
    6 -18 -4
    -7 13 3
    -6 15 3
    -5 17 3
    -4 20 3
    -3 23 3
    -2 26 3
    -1 29 3
    0 33 3
    -7 2 2
    -5 7 2
    -4 9 2
    -3 12 2
    -2 15 2
    -1 18 2
    0 21 2
    1 25 2
    2 28 2
    3 32 2
    -4 -1 1
    -1 7 1
    0 10 1
    2 17 1
    4 24 1
    5 17 0
    6 21 0
    4 3 -1
    -4 -28 -2
    -3 -26 -2
    -2 -24 -2
    0 -19 -2
    2 -13 -2
    3 -10 -2
    4 -7 -2
    7 4 -2
    -2 -32 -3
    -1 -30 -3
    1 -25 -3
    3 -19 -3
    4 -16 -3
    5 -13 -3
    7 -6 -3
    1 -33 -4
    2 -31 -4
    4 -25 -4
    5 -22 -4
    -6 16 3
    -5 18 3
    -5 19 3
    -4 21 3
    -3 24 3
    -2 27 3
    -2 28 3
    -1 30 3
    -1 31 3
    0 34 3
    0 35 3
    -7 3 2
    -6 5 2
    -4 10 2
    -1 19 2
    0 22 2
    1 26 2
    2 29 2
    3 33 2
    1 14 1
    3 21 1
    4 25 1
    -6 -15 0
    -5 -22 -1
    -4 -20 -1
    0 -10 -1
    2 -4 -1
    -4 -29 -2
    -3 -27 -2
    -1 -22 -2
    5 -4 -2
    6 0 -2
    -2 -33 -3
    -1 -31 -3
    0 -28 -3
    1 -26 -3
    3 -20 -3
    4 -17 -3
    6 -10 -3
    1 -34 -4
    2 -32 -4
    4 -26 -4
    5 -23 -4
    6 -19 -4
    -6 17 3
    -5 20 3
    -4 22 3
    -4 23 3
    -3 25 3
    -3 26 3
    -2 29 3
    -1 32 3
    -1 33 3
    -5 8 2
    -3 13 2
    -2 16 2
    -1 20 2
    0 23 2
    1 27 2
    2 30 2
    2 31 2
    -5 -3 1
    -3 2 1
    -2 5 1
    -1 8 1
    0 11 1
    2 18 1
    3 22 1
    4 26 1
    -5 -13 0
    3 10 0
    5 18 0
    6 22 0
    -3 -18 -1
    -1 -13 -1
    3 -1 -1
    -4 -30 -2
    -2 -25 -2
    -1 -23 -2
    0 -20 -2
    2 -14 -2
    3 -11 -2
    4 -8 -2
    -2 -34 -3
    -1 -32 -3
    0 -29 -3
    1 -27 -3
    3 -21 -3
    4 -18 -3
    5 -14 -3
    6 -11 -3
    7 -7 -3
    2 -33 -4
    4 -27 -4
    5 -24 -4
    6 -21 -4
    6 -20 -4
    -6 18 3
    -5 21 3
    -4 24 3
    -3 27 3
    -2 30 3
    -2 31 3
    -1 34 3
    -7 4 2
    -6 6 2
    -5 9 2
    -4 11 2
    -3 14 2
    -2 17 2
    -1 21 2
    0 24 2
    1 28 2
    2 32 2
    -6 -5 1
    1 15 1
    2 19 1
    3 23 1
    4 27 1
    -4 -11 0
    -1 -3 0
    4 14 0
    -5 -23 -1
    -4 -21 -1
    -2 -16 -1
    -3 -28 -2
    -2 -26 -2
    0 -21 -2
    1 -18 -2
    2 -15 -2
    3 -12 -2
    5 -5 -2
    6 -1 -2
    7 3 -2
    -1 -33 -3
    0 -30 -3
    1 -28 -3
    3 -22 -3
    4 -19 -3
    5 -15 -3
    6 -12 -3
    7 -8 -3
    2 -34 -4
    4 -28 -4
    5 -25 -4
    -6 19 3
    -6 20 3
    -5 22 3
    -5 23 3
    -4 25 3
    -4 26 3
    -3 28 3
    -3 29 3
    -2 32 3
    -2 33 3
    -1 35 3
    -6 7 2
    -4 12 2
    -3 15 2
    -2 18 2
    -1 22 2
    0 25 2
    1 29 2
    2 33 2
    2 34 2
    -7 -7 1
    -4 0 1
    0 12 1
    4 28 1
    5 19 0
    -5 -24 -1
    -3 -19 -1
    -1 -14 -1
    0 -11 -1
    2 -5 -1
    -3 -29 -2
    -2 -27 -2
    -1 -24 -2
    1 -19 -2
    4 -9 -2
    -1 -34 -3
    0 -31 -3
    1 -29 -3
    3 -23 -3
    4 -20 -3
    5 -16 -3
    7 -9 -3
    4 -29 -4
    5 -26 -4
    -6 21 3
    -5 24 3
    -4 27 3
    -4 28 3
    -3 30 3
    -3 31 3
    -2 34 3
    -7 5 2
    -6 8 2
    -5 10 2
    -4 13 2
    -3 16 2
    -2 19 2
    -1 23 2
    0 26 2
    0 27 2
    1 30 2
    1 31 2
    -3 3 1
    -2 6 1
    -1 9 1
    1 16 1
    2 20 1
    3 24 1
    3 25 1
    4 29 1
    -2 -6 0
    2 7 0
    4 15 0
    -4 -22 -1
    -3 -20 -1
    -2 -17 -1
    4 2 -1
    -3 -30 -2
    -2 -28 -2
    -1 -25 -2
    0 -22 -2
    3 -13 -2
    5 -6 -2
    6 -2 -2
    7 2 -2
    -1 -35 -3
    0 -33 -3
    0 -32 -3
    1 -30 -3
    3 -24 -3
    4 -21 -3
    5 -17 -3
    6 -13 -3
    -5 25 3
    -5 26 3
    -4 29 3
    -4 30 3
    -3 32 3
    -7 6 2
    -5 11 2
    -4 14 2
    -3 17 2
    -2 20 2
    -2 21 2
    -1 24 2
    0 28 2
    1 32 2
    1 33 2
    -5 -2 1
    -1 10 1
    0 13 1
    1 17 1
    2 21 1
    3 26 1
    4 30 1
    -3 -9 0
    3 11 0
    5 20 0
    -5 -25 -1
    -4 -23 -1
    -2 -18 -1
    -1 -15 -1
    0 -12 -1
    3 -2 -1
    -3 -31 -2
    -2 -29 -2
    -1 -26 -2
    0 -23 -2
    1 -20 -2
    3 -14 -2
    4 -10 -2
    0 -34 -3
    1 -31 -3
    3 -25 -3
    4 -22 -3
    5 -18 -3
    6 -14 -3
    7 -10 -3
    -7 7 2
    -6 9 2
    -5 12 2
    -4 15 2
    -3 18 2
    -3 19 2
    -2 22 2
    -1 25 2
    -1 26 2
    0 29 2
    0 30 2
    1 34 2
    1 35 2
    -4 1 1
    -3 4 1
    -2 7 1
    0 14 1
    1 18 1
    2 22 1
    3 27 1
    4 16 0
    -3 -21 -1
    2 -6 -1
    -3 -32 -2
    -2 -30 -2
    -1 -27 -2
    0 -24 -2
    1 -21 -2
    3 -15 -2
    4 -11 -2
    5 -7 -2
    6 -3 -2
    0 -35 -3
    1 -32 -3
    2 -29 -3
    3 -26 -3
    4 -23 -3
    5 -19 -3
    6 -15 -3
    7 -11 -3
    -7 8 2
    -6 10 2
    -6 11 2
    -5 13 2
    -4 16 2
    -4 17 2
    -3 20 2
    -2 23 2
    -2 24 2
    -1 27 2
    -1 28 2
    0 31 2
    0 32 2
    -1 11 1
    0 15 1
    1 19 1
    2 23 1
    3 28 1
    5 21 0
    -5 -26 -1
    -4 -24 -1
    -3 -22 -1
    -2 -19 -1
    0 -13 -1
    -3 -33 -2
    -2 -31 -2
    -1 -28 -2
    0 -25 -2
    1 -22 -2
    3 -16 -2
    4 -12 -2
    5 -8 -2
    6 -4 -2
    7 1 -2
    1 -34 -3
    1 -33 -3
    2 -31 -3
    2 -30 -3
    4 -24 -3
    5 -21 -3
    5 -20 -3
    6 -17 -3
    6 -16 -3
    7 -13 -3
    7 -12 -3
    -7 9 2
    -6 12 2
    -5 14 2
    -5 15 2
    -4 18 2
    -3 21 2
    -3 22 2
    -2 25 2
    -2 26 2
    -1 29 2
    -1 30 2
    0 33 2
    0 34 2
    0 35 2
    -5 -1 1
    -4 2 1
    -3 5 1
    -2 8 1
    -1 12 1
    0 16 1
    1 20 1
    2 24 1
    2 25 1
    3 29 1
    3 30 1
    3 12 0
    4 17 0
    5 22 0
    -5 -27 -1
    -4 -25 -1
    -2 -20 -1
    -1 -17 -1
    0 -14 -1
    2 -7 -1
    3 -3 -1
    4 1 -1
    -2 -32 -2
    -1 -29 -2
    0 -26 -2
    1 -23 -2
    3 -17 -2
    4 -13 -2
    5 -9 -2
    7 0 -2
    1 -35 -3
    2 -32 -3
    4 -26 -3
    4 -25 -3
    5 -22 -3
    6 -18 -3
    -7 10 2
    -7 11 2
    -6 13 2
    -5 16 2
    -4 19 2
    -4 20 2
    -3 23 2
    -3 24 2
    -2 27 2
    -2 28 2
    -1 31 2
    -1 32 2
    -6 -3 1
    -2 9 1
    -1 13 1
    0 17 1
    1 21 1
    2 26 1
    3 31 1
    3 32 1
    -5 -15 0
    2 8 0
    5 23 0
    -4 -26 -1
    -3 -23 -1
    -1 -18 -1
    -2 -33 -2
    -1 -31 -2
    -1 -30 -2
    0 -28 -2
    0 -27 -2
    1 -25 -2
    1 -24 -2
    3 -18 -2
    4 -14 -2
    5 -10 -2
    6 -5 -2
    2 -34 -3
    2 -33 -3
    4 -27 -3
    5 -23 -3
    6 -19 -3
    -7 12 2
    -6 14 2
    -6 15 2
    -5 17 2
    -5 18 2
    -4 21 2
    -4 22 2
    -3 25 2
    -3 26 2
    -2 29 2
    -2 30 2
    -1 33 2
    -1 34 2
    -1 35 2
    -5 0 1
    -4 3 1
    -3 6 1
    -2 10 1
    -1 14 1
    0 18 1
    1 22 1
    1 23 1
    2 27 1
    2 28 1
    3 33 1
    -3 -10 0
    -2 -7 0
    1 4 0
    3 13 0
    4 18 0
    5 24 0
    -4 -27 -1
    -3 -24 -1
    -2 -21 -1
    0 -15 -1
    2 -8 -1
    3 -4 -1
    -2 -34 -2
    -1 -32 -2
    0 -29 -2
    1 -26 -2
    3 -19 -2
    4 -15 -2
    5 -11 -2
    6 -6 -2
    7 -1 -2
    4 -29 -3
    4 -28 -3
    5 -25 -3
    5 -24 -3
    6 -21 -3
    6 -20 -3
    -7 13 2
    -7 14 2
    -6 16 2
    -6 17 2
    -5 19 2
    -5 20 2
    -4 23 2
    -4 24 2
    -3 27 2
    -3 28 2
    -3 29 2
    -2 31 2
    -2 32 2
    -2 33 2
    -2 34 2
    -3 7 1
    -1 15 1
    0 19 1
    1 24 1
    1 25 1
    2 29 1
    2 30 1
    2 31 1
    -6 -18 0
    -4 -13 0
    4 19 0
    5 25 0
    5 26 0
    -4 -28 -1
    -3 -25 -1
    -2 -22 -1
    -1 -19 -1
    0 -16 -1
    2 -9 -1
    4 0 -1
    -1 -33 -2
    0 -30 -2
    1 -27 -2
    3 -20 -2
    4 -16 -2
    5 -12 -2
    6 -7 -2
    7 -2 -2
    4 -30 -3
    5 -26 -3
    -6 18 2
    -6 19 2
    -5 21 2
    -5 22 2
    -5 23 2
    -4 25 2
    -4 26 2
    -4 27 2
    -3 30 2
    -3 31 2
    -3 32 2
    -6 -2 1
    -5 1 1
    -4 4 1
    -3 8 1
    -2 11 1
    -2 12 1
    -1 16 1
    0 20 1
    0 21 1
    1 26 1
    1 27 1
    2 32 1
    2 33 1
    2 34 1
    -5 -16 0
    2 9 0
    3 14 0
    4 20 0
    5 27 0
    -4 -29 -1
    -3 -26 -1
    -2 -23 -1
    -1 -20 -1
    0 -17 -1
    3 -5 -1
    -1 -35 -2
    -1 -34 -2
    0 -32 -2
    0 -31 -2
    1 -29 -2
    1 -28 -2
    3 -22 -2
    3 -21 -2
    4 -17 -2
    5 -13 -2
    6 -8 -2
    7 -3 -2
    -6 20 2
    -6 21 2
    -6 22 2
    -5 24 2
    -5 25 2
    -5 26 2
    -4 28 2
    -4 29 2
    -4 30 2
    -3 33 2
    -7 -4 1
    -6 -1 1
    -5 2 1
    -4 5 1
    -3 9 1
    -2 13 1
    -1 17 1
    -1 18 1
    0 22 1
    0 23 1
    1 28 1
    1 29 1
    1 30 1
    -6 -19 0
    -4 -14 0
    -3 -11 0
    -1 -4 0
    3 15 0
    4 21 0
    4 22 0
    -4 -30 -1
    -3 -27 -1
    -2 -25 -1
    -2 -24 -1
    -1 -21 -1
    0 -18 -1
    2 -10 -1
    3 -6 -1
    4 -1 -1
    0 -34 -2
    0 -33 -2
    1 -30 -2
    3 -23 -2
    4 -19 -2
    4 -18 -2
    5 -14 -2
    6 -9 -2
    7 -4 -2
    -5 27 2
    -7 -3 1
    -4 6 1
    -3 10 1
    -2 14 1
    -1 19 1
    -1 20 1
    0 24 1
    0 25 1
    0 26 1
    1 31 1
    1 32 1
    1 33 1
    -5 -17 0
    -2 -8 0
    2 10 0
    3 16 0
    4 23 0
    -3 -29 -1
    -3 -28 -1
    -2 -26 -1
    -1 -23 -1
    -1 -22 -1
    0 -19 -1
    2 -11 -1
    0 -35 -2
    1 -32 -2
    1 -31 -2
    2 -29 -2
    3 -25 -2
    3 -24 -2
    4 -21 -2
    4 -20 -2
    5 -16 -2
    5 -15 -2
    6 -11 -2
    6 -10 -2
    7 -5 -2
    -6 0 1
    -5 3 1
    -4 7 1
    -3 11 1
    -2 15 1
    -2 16 1
    -1 21 1
    -1 22 1
    0 27 1
    0 28 1
    0 29 1
    1 34 1
    1 35 1
    -6 -20 0
    -5 -18 0
    -4 -15 0
    -3 -12 0
    1 5 0
    3 17 0
    4 24 0
    4 25 0
    -3 -30 -1
    -2 -27 -1
    -1 -24 -1
    0 -21 -1
    0 -20 -1
    1 -17 -1
    2 -12 -1
    3 -7 -1
    4 -2 -1
    5 4 -1
    1 -34 -2
    1 -33 -2
    2 -31 -2
    2 -30 -2
    3 -26 -2
    4 -22 -2
    5 -18 -2
    5 -17 -2
    6 -12 -2
    7 -6 -2
    -7 -2 1
    -6 1 1
    -5 4 1
    -5 5 1
    -4 8 1
    -4 9 1
    -3 12 1
    -3 13 1
    -2 17 1
    -2 18 1
    -2 19 1
    -1 23 1
    -1 24 1
    -1 25 1
    -1 26 1
    0 30 1
    0 31 1
    0 32 1
    0 33 1
    0 34 1
    0 35 1
    -6 -21 0
    2 11 0
    3 18 0
    3 19 0
    4 26 0
    4 27 0
    4 28 0
    -3 -32 -1
    -3 -31 -1
    -2 -29 -1
    -2 -28 -1
    -1 -26 -1
    -1 -25 -1
    0 -22 -1
    1 -18 -1
    2 -13 -1
    3 -8 -1
    4 -3 -1
    1 -35 -2
    2 -33 -2
    2 -32 -2
    4 -24 -2
    4 -23 -2
    5 -20 -2
    5 -19 -2
    6 -14 -2
    6 -13 -2
    7 -8 -2
    7 -7 -2
    -7 -1 1
    -6 2 1
    -5 6 1
    -4 10 1
    -4 11 1
    -3 14 1
    -3 15 1
    -3 16 1
    -2 20 1
    -2 21 1
    -2 22 1
    -2 23 1
    -1 27 1
    -1 28 1
    -1 29 1
    -1 30 1
    -1 31 1
    0 36 1
    -6 -22 0
    -5 -19 0
    -4 -16 0
    -3 -13 0
    -2 -9 0
    -1 -5 0
    2 12 0
    3 20 0
    3 21 0
    4 29 0
    4 30 0
    -3 -33 -1
    -2 -31 -1
    -2 -30 -1
    -1 -27 -1
    0 -24 -1
    0 -23 -1
    1 -20 -1
    1 -19 -1
    2 -14 -1
    3 -10 -1
    3 -9 -1
    4 -4 -1
    5 3 -1
    2 -34 -2
    4 -27 -2
    4 -26 -2
    4 -25 -2
    5 -22 -2
    5 -21 -2
    6 -16 -2
    6 -15 -2
    7 -10 -2
    7 -9 -2
    -7 0 1
    -7 1 1
    -6 3 1
    -6 4 1
    -5 7 1
    -5 8 1
    -4 12 1
    -4 13 1
    -3 17 1
    -3 18 1
    -3 19 1
    -3 20 1
    -2 24 1
    -2 25 1
    -2 26 1
    -2 27 1
    -2 28 1
    -1 32 1
    -1 33 1
    -1 34 1
    -1 35 1
    -5 -20 0
    -4 -17 0
    1 6 0
    2 13 0
    2 14 0
    3 22 0
    3 23 0
    3 24 0
    -2 -33 -1
    -2 -32 -1
    -1 -29 -1
    -1 -28 -1
    0 -26 -1
    0 -25 -1
    1 -21 -1
    3 -11 -1
    4 -5 -1
    5 2 -1
    4 -29 -2
    4 -28 -2
    5 -24 -2
    5 -23 -2
    6 -18 -2
    6 -17 -2
    7 -12 -2
    7 -11 -2
    -7 2 1
    -6 5 1
    -6 6 1
    -5 9 1
    -5 10 1
    -5 11 1
    -4 14 1
    -4 15 1
    -4 16 1
    -4 17 1
    -3 21 1
    -3 22 1
    -3 23 1
    -3 24 1
    -3 25 1
    -2 29 1
    -2 30 1
    -2 31 1
    -2 32 1
    -2 33 1
    -2 34 1
    -5 -21 0
    -4 -18 0
    -3 -14 0
    -2 -10 0
    1 7 0
    2 15 0
    2 16 0
    3 25 0
    3 26 0
    3 27 0
    3 28 0
    3 29 0
    3 30 0
    -2 -34 -1
    -1 -32 -1
    -1 -31 -1
    -1 -30 -1
    0 -28 -1
    0 -27 -1
    1 -23 -1
    1 -22 -1
    3 -13 -1
    3 -12 -1
    4 -6 -1
    4 -30 -2
    5 -27 -2
    5 -26 -2
    5 -25 -2
    6 -21 -2
    6 -20 -2
    6 -19 -2
    7 -14 -2
    7 -13 -2
    -7 3 1
    -7 4 1
    -7 5 1
    -6 7 1
    -6 8 1
    -6 9 1
    -5 12 1
    -5 13 1
    -5 14 1
    -5 15 1
    -4 18 1
    -4 19 1
    -4 20 1
    -4 21 1
    -4 22 1
    -4 23 1
    -4 24 1
    -3 26 1
    -3 27 1
    -3 28 1
    -3 29 1
    -3 30 1
    -3 31 1
    -3 32 1
    -3 33 1
    -5 -22 0
    -4 -19 0
    -3 -15 0
    -2 -11 0
    -1 -6 0
    1 8 0
    2 17 0
    2 18 0
    2 19 0
    3 31 0
    3 32 0
    3 33 0
    -1 -34 -1
    -1 -33 -1
    0 -30 -1
    0 -29 -1
    1 -26 -1
    1 -25 -1
    1 -24 -1
    3 -15 -1
    3 -14 -1
    4 -8 -1
    4 -7 -1
    5 1 -1
    6 -22 -2
    -7 6 1
    -7 7 1
    -7 8 1
    -6 10 1
    -6 11 1
    -6 12 1
    -6 13 1
    -6 14 1
    -5 16 1
    -5 17 1
    -5 18 1
    -5 19 1
    -5 20 1
    -5 21 1
    -5 22 1
    -5 23 1
    -5 24 1
    -4 25 1
    -4 26 1
    -4 27 1
    -4 28 1
    -4 29 1
    -4 30 1
    -5 -24 0
    -5 -23 0
    -4 -21 0
    -4 -20 0
    -3 -17 0
    -3 -16 0
    -2 -12 0
    1 9 0
    2 20 0
    2 21 0
    2 22 0
    2 23 0
    2 24 0
    2 25 0
    2 26 0
    -1 -35 -1
    0 -33 -1
    0 -32 -1
    0 -31 -1
    1 -28 -1
    1 -27 -1
    3 -17 -1
    3 -16 -1
    4 -10 -1
    4 -9 -1
    5 -1 -1
    5 0 -1
    -7 9 1
    -7 10 1
    -7 11 1
    -7 12 1
    -7 13 1
    -7 14 1
    -6 15 1
    -6 16 1
    -6 17 1
    -6 18 1
    -6 19 1
    -6 20 1
    -6 21 1
    -6 22 1
    -5 25 1
    -5 26 1
    -5 27 1
    -5 -26 0
    -5 -25 0
    -4 -22 0
    -3 -18 0
    -2 -13 0
    -1 -7 0
    1 10 0
    1 11 0
    2 27 0
    2 28 0
    2 29 0
    2 30 0
    2 31 0
    2 32 0
    2 33 0
    2 34 0
    0 -36 -1
    0 -35 -1
    0 -34 -1
    1 -32 -1
    1 -31 -1
    1 -30 -1
    1 -29 -1
    3 -20 -1
    3 -19 -1
    3 -18 -1
    4 -13 -1
    4 -12 -1
    4 -11 -1
    5 -3 -1
    5 -2 -1
    6 12 -1
    -5 -27 0
    -4 -24 0
    -4 -23 0
    -3 -20 0
    -3 -19 0
    -2 -15 0
    -2 -14 0
    -1 -9 0
    -1 -8 0
    1 12 0
    1 13 0
    1 14 0
    1 15 0
    1 16 0
    1 17 0
    1 18 0
    1 31 0
    1 32 0
    1 33 0
    1 34 0
    1 35 0
    1 -35 -1
    1 -34 -1
    1 -33 -1
    2 -30 -1
    2 -29 -1
    2 -28 -1
    3 -24 -1
    3 -23 -1
    3 -22 -1
    3 -21 -1
    4 -16 -1
    4 -15 -1
    4 -14 -1
    5 -5 -1
    5 -4 -1
    -4 -27 0
    -4 -26 0
    -4 -25 0
    -3 -23 0
    -3 -22 0
    -3 -21 0
    -2 -17 0
    -2 -16 0
    -1 -10 0
    1 19 0
    1 20 0
    1 21 0
    1 22 0
    1 23 0
    1 24 0
    1 25 0
    1 26 0
    1 27 0
    1 28 0
    1 29 0
    1 30 0
    2 -34 -1
    2 -33 -1
    2 -32 -1
    2 -31 -1
    3 -25 -1
    4 -20 -1
    4 -19 -1
    4 -18 -1
    4 -17 -1
    5 -9 -1
    5 -8 -1
    5 -7 -1
    5 -6 -1
    6 19 -1
    6 20 -1
    6 21 -1
    6 22 -1
    -4 -30 0
    -4 -29 0
    -4 -28 0
    -3 -26 0
    -3 -25 0
    -3 -24 0
    -2 -20 0
    -2 -19 0
    -2 -18 0
    -1 -13 0
    -1 -12 0
    -1 -11 0
    0 24 0
    0 25 0
    0 26 0
    0 27 0
    0 28 0
    0 29 0
    0 30 0
    0 31 0
    0 32 0
    0 33 0
    0 34 0
    0 35 0
    0 36 0
    4 -25 -1
    4 -24 -1
    4 -23 -1
    4 -22 -1
    4 -21 -1
    5 -14 -1
    5 -13 -1
    5 -12 -1
    5 -11 -1
    5 -10 -1
    -3 -30 0
    -3 -29 0
    -3 -28 0
    -3 -27 0
    -2 -24 0
    -2 -23 0
    -2 -22 0
    -2 -21 0
    -1 -16 0
    -1 -15 0
    -1 -14 0
    0 12 0
    0 13 0
    0 14 0
    0 15 0
    0 16 0
    0 17 0
    0 18 0
    0 19 0
    0 20 0
    0 21 0
    0 22 0
    0 23 0
    -1 28 0
    -1 29 0
    -1 30 0
    -1 31 0
    -1 32 0
    -1 33 0
    -1 34 0
    -1 35 0
    4 -30 -1
    4 -29 -1
    4 -28 -1
    4 -27 -1
    4 -26 -1
    5 -20 -1
    5 -19 -1
    5 -18 -1
    5 -17 -1
    5 -16 -1
    5 -15 -1
    -3 -33 0
    -3 -32 0
    -3 -31 0
    -2 -29 0
    -2 -28 0
    -2 -27 0
    -2 -26 0
    -2 -25 0
    -1 -21 0
    -1 -20 0
    -1 -19 0
    -1 -18 0
    -1 -17 0
    0 6 0
    0 7 0
    0 8 0
    0 9 0
    0 10 0
    0 11 0
    -1 21 0
    -1 22 0
    -1 23 0
    -1 24 0
    -1 25 0
    -1 26 0
    -1 27 0
    -2 29 0
    -2 30 0
    -2 31 0
    -2 32 0
    -2 33 0
    -2 34 0
    5 -27 -1
    5 -26 -1
    5 -25 -1
    5 -24 -1
    5 -23 -1
    5 -22 -1
    5 -21 -1
    6 -6 -1
    6 -5 -1
    6 -4 -1
    6 -3 -1
    6 -2 -1
    6 -1 -1
    6 0 -1
    6 1 -1
    5 27 -1
    -2 -34 0
    -2 -33 0
    -2 -32 0
    -2 -31 0
    -2 -30 0
    -1 -28 0
    -1 -27 0
    -1 -26 0
    -1 -25 0
    -1 -24 0
    -1 -23 0
    -1 -22 0
    0 -14 0
    0 -13 0
    0 -12 0
    0 -11 0
    0 -10 0
    0 -9 0
    0 -8 0
    0 -7 0
    0 -6 0
    -1 15 0
    -1 16 0
    -1 17 0
    -1 18 0
    -1 19 0
    -1 20 0
    -2 23 0
    -2 24 0
    -2 25 0
    -2 26 0
    -2 27 0
    -2 28 0
    -3 28 0
    -3 29 0
    -3 30 0
    -3 31 0
    -3 32 0
    -3 33 0
    6 -21 -1
    6 -20 -1
    6 -19 -1
    6 -18 -1
    6 -17 -1
    6 -16 -1
    6 -15 -1
    6 -14 -1
    6 -13 -1
    6 -12 -1
    6 -11 -1
    6 -10 -1
    6 -9 -1
    6 -8 -1
    6 -7 -1
    5 24 -1
    5 25 -1
    5 26 -1
    -1 -35 0
    -1 -34 0
    -1 -33 0
    -1 -32 0
    -1 -31 0
    -1 -30 0
    -1 -29 0
    0 -26 0
    0 -25 0
    0 -24 0
    0 -23 0
    0 -22 0
    0 -21 0
    0 -20 0
    0 -19 0
    0 -18 0
    0 -17 0
    0 -16 0
    0 -15 0
    -1 11 0
    -1 12 0
    -1 13 0
    -1 14 0
    -2 18 0
    -2 19 0
    -2 20 0
    -2 21 0
    -2 22 0
    -3 22 0
    -3 23 0
    -3 24 0
    -3 25 0
    -3 26 0
    -4 26 0
    -3 27 0
    -4 27 0
    -4 28 0
    -4 29 0
    -4 30 0
    6 -22 -1
    6 8 -1
    5 21 -1
    5 22 -1
    5 23 -1
    4 29 -1
    4 30 -1
    0 -36 0
    0 -35 0
    0 -34 0
    0 -33 0
    0 -32 0
    0 -31 0
    0 -30 0
    0 -29 0
    0 -28 0
    0 -27 0
    -1 8 0
    -1 9 0
    -1 10 0
    -2 14 0
    -2 15 0
    -2 16 0
    -2 17 0
    -3 18 0
    -3 19 0
    -3 20 0
    -3 21 0
    -4 21 0
    -4 22 0
    -4 23 0
    -4 24 0
    -5 24 0
    -4 25 0
    -5 25 0
    -5 26 0
    -5 27 0
    7 -14 -1
    7 -13 -1
    7 -12 -1
    7 -11 -1
    7 -10 -1
    7 -9 -1
    5 19 -1
    5 20 -1
    4 26 -1
    4 27 -1
    4 28 -1
    3 32 -1
    3 33 -1
    1 -35 0
    1 -34 0
    1 -33 0
    1 -32 0
    1 -31 0
    1 -30 0
    1 -29 0
    1 -28 0
    1 -27 0
    1 -26 0
    1 -25 0
    1 -24 0
    1 -23 0
    1 -22 0
    1 -21 0
    1 -20 0
    1 -19 0
    1 -18 0
    -1 7 0
    -2 11 0
    -2 12 0
    -2 13 0
    -3 15 0
    -3 16 0
    -3 17 0
    -4 17 0
    -4 18 0
    -4 19 0
    -5 19 0
    -4 20 0
    -5 20 0
    -5 21 0
    -6 21 0
    -5 22 0
    -6 22 0
    -5 23 0
    7 -8 -1
    7 -7 -1
    7 -6 -1
    7 -5 -1
    7 -4 -1
    7 -3 -1
    5 17 -1
    5 18 -1
    4 24 -1
    4 25 -1
    3 29 -1
    3 30 -1
    3 31 -1
    2 33 -1
    2 34 -1
    2 -34 0
    2 -33 0
    2 -32 0
    2 -31 0
    2 -30 0
    2 -29 0
    2 -28 0
    -1 5 0
    -1 6 0
    -2 9 0
    -2 10 0
    -3 12 0
    -3 13 0
    -3 14 0
    -4 14 0
    -4 15 0
    -4 16 0
    -5 16 0
    -5 17 0
    -6 17 0
    -5 18 0
    -6 18 0
    -6 19 0
    -6 20 0
    7 -2 -1
    7 -1 -1
    7 0 -1
    5 16 -1
    4 22 -1
    4 23 -1
    3 26 -1
    3 27 -1
    3 28 -1
    2 30 -1
    2 31 -1
    2 32 -1
    1 34 -1
    1 35 -1
    0 36 -1
    3 -25 0
    3 -24 0
    3 -23 0
    3 -22 0
    2 -14 0
    2 -13 0
    2 -12 0
    -1 4 0
    -2 7 0
    -2 8 0
    -3 10 0
    -3 11 0
    -4 12 0
    -4 13 0
    -5 13 0
    -5 14 0
    -6 14 0
    -7 14 0
    -5 15 0
    -6 15 0
    -6 16 0
    7 1 -1
    7 2 -1
    5 15 -1
    4 20 -1
    4 21 -1
    3 24 -1
    3 25 -1
    2 28 -1
    2 29 -1
    1 31 -1
    1 32 -1
    1 33 -1
    0 33 -1
    0 34 -1
    0 35 -1
    4 -30 0
    4 -29 0
    4 -28 0
    4 -27 0
    4 -26 0
    4 -25 0
    3 -21 0
    3 -20 0
    3 -19 0
    3 -18 0
    3 -17 0
    3 -16 0
    2 -11 0
    2 -10 0
    2 -9 0
    -2 6 0
    -3 9 0
    -4 10 0
    -4 11 0
    -5 11 0
    -6 11 0
    -5 12 0
    -6 12 0
    -7 12 0
    -6 13 0
    -7 13 0
    7 3 -1
    4 19 -1
    3 23 -1
    2 26 -1
    2 27 -1
    1 28 -1
    1 29 -1
    1 30 -1
    0 31 -1
    0 32 -1
    -1 33 -1
    -1 34 -1
    -2 34 -1
    -1 35 -1
    5 -27 0
    4 -24 0
    4 -23 0
    4 -22 0
    4 -21 0
    4 -20 0
    4 -19 0
    3 -15 0
    3 -14 0
    3 -13 0
    3 -12 0
    2 -8 0
    -1 3 0
    -2 5 0
    -4 8 0
    -4 9 0
    -5 9 0
    -6 9 0
    -7 9 0
    -5 10 0
    -6 10 0
    -7 10 0
    -7 11 0
    7 4 -1
    5 14 -1
    4 18 -1
    3 21 -1
    3 22 -1
    2 24 -1
    2 25 -1
    1 26 -1
    1 27 -1
    0 28 -1
    0 29 -1
    0 30 -1
    -1 30 -1
    -1 31 -1
    -2 31 -1
    -1 32 -1
    -2 32 -1
    -3 32 -1
    -2 33 -1
    -3 33 -1
    5 -26 0
    5 -25 0
    5 -24 0
    5 -23 0
    5 -22 0
    5 -21 0
    4 -18 0
    4 -17 0
    4 -16 0
    4 -15 0
    3 -11 0
    3 -10 0
    2 -7 0
    2 -6 0
    1 -3 0
    -2 4 0
    -3 6 0
    -4 7 0
    -5 7 0
    -6 7 0
    -7 7 0
    -5 8 0
    -6 8 0
    -7 8 0
    4 17 -1
    3 20 -1
    2 22 -1
    2 23 -1
    1 24 -1
    1 25 -1
    0 26 -1
    0 27 -1
    -1 28 -1
    -1 29 -1
    -2 29 -1
    -2 30 -1
    -3 30 -1
    -4 30 -1
    -3 31 -1
    -3 -33 1
    -3 -32 1
    6 -22 0
    5 -20 0
    5 -19 0
    5 -18 0
    5 -17 0
    4 -14 0
    4 -13 0
    4 -12 0
    3 -9 0
    2 -5 0
    -1 2 0
    -3 5 0
    -4 5 0
    -4 6 0
    -5 6 0
    -6 6 0
    -7 6 0
    4 16 -1
    3 19 -1
    2 21 -1
    1 23 -1
    0 24 -1
    0 25 -1
    -1 26 -1
    -1 27 -1
    -2 27 -1
    -3 27 -1
    -2 28 -1
    -3 28 -1
    -4 28 -1
    -3 29 -1
    -4 29 -1
    0 -36 1
    0 -35 1
    -1 -35 1
    0 -34 1
    -1 -34 1
    -2 -34 1
    -1 -33 1
    -2 -33 1
    -1 -32 1
    -2 -32 1
    -2 -31 1
    -3 -31 1
    -2 -30 1
    -3 -30 1
    -4 -30 1
    -3 -29 1
    -4 -29 1
    -3 -28 1
    -4 -28 1
    -4 -27 1
    -5 -27 1
    6 -21 0
    6 -20 0
    6 -19 0
    6 -18 0
    5 -16 0
    5 -15 0
    5 -14 0
    4 -11 0
    -2 3 0
    -3 4 0
    -4 4 0
    -7 4 0
    -5 5 0
    -6 5 0
    -7 5 0
    3 18 -1
    2 20 -1
    1 21 -1
    1 22 -1
    0 23 -1
    -1 24 -1
    -1 25 -1
    -2 25 -1
    -3 25 -1
    -2 26 -1
    -3 26 -1
    -4 26 -1
    -5 26 -1
    -4 27 -1
    -5 27 -1
    1 -35 1
    1 -34 1
    1 -33 1
    0 -33 1
    1 -32 1
    0 -32 1
    0 -31 1
    -1 -31 1
    0 -30 1
    -1 -30 1
    -1 -29 1
    -2 -29 1
    -1 -28 1
    -2 -28 1
    -2 -27 1
    -3 -27 1
    -2 -26 1
    -3 -26 1
    -4 -26 1
    -5 -26 1
    -3 -25 1
    -4 -25 1
    -5 -25 1
    6 -17 0
    6 -16 0
    6 -15 0
    5 -13 0
    5 -12 0
    4 -9 0
    3 -6 0
    2 -4 0
    -3 3 0
    -6 3 0
    -7 3 0
    -5 4 0
    -6 4 0
    4 15 -1
    3 17 -1
    2 19 -1
    1 20 -1
    0 21 -1
    0 22 -1
    -1 22 -1
    -1 23 -1
    -2 23 -1
    -3 23 -1
    -2 24 -1
    -3 24 -1
    -4 24 -1
    -5 24 -1
    -4 25 -1
    -5 25 -1
    2 -34 1
    2 -33 1
    2 -32 1
    2 -31 1
    1 -31 1
    1 -30 1
    1 -29 1
    0 -29 1
    1 -28 1
    0 -28 1
    0 -27 1
    -1 -27 1
    0 -26 1
    -1 -26 1
    -1 -25 1
    -2 -25 1
    -2 -24 1
    -3 -24 1
    -4 -24 1
    -5 -24 1
    -3 -23 1
    -4 -23 1
    -5 -23 1
    6 -14 0
    6 -13 0
    5 -11 0
    5 -10 0
    4 -8 0
    4 -7 0
    3 -5 0
    2 -3 0
    -1 1 0
    -2 2 0
    -6 2 0
    -7 2 0
    -4 3 0
    -5 3 0
    4 14 -1
    3 16 -1
    2 18 -1
    1 19 -1
    0 20 -1
    -1 21 -1
    -2 21 -1
    -2 22 -1
    -3 22 -1
    -4 22 -1
    -5 22 -1
    -6 22 -1
    -4 23 -1
    -5 23 -1
    3 33 -2
    2 34 -2
    1 35 -2
    2 -30 1
    2 -29 1
    2 -28 1
    1 -27 1
    1 -26 1
    1 -25 1
    0 -25 1
    0 -24 1
    -1 -24 1
    -1 -23 1
    -2 -23 1
    -2 -22 1
    -3 -22 1
    -4 -22 1
    -5 -22 1
    -6 -22 1
    -4 -21 1
    7 -14 0
    6 -12 0
    6 -11 0
    5 -9 0
    4 -6 0
    -7 1 0
    -3 2 0
    -4 2 0
    -5 2 0
    2 17 -1
    1 18 -1
    0 19 -1
    -1 19 -1
    -1 20 -1
    -2 20 -1
    -3 20 -1
    -4 20 -1
    -5 20 -1
    -6 20 -1
    -3 21 -1
    -4 21 -1
    -5 21 -1
    -6 21 -1
    4 30 -2
    3 32 -2
    2 33 -2
    1 34 -2
    0 34 -2
    0 35 -2
    -1 35 -2
    4 -30 1
    4 -29 1
    4 -28 1
    1 -24 1
    1 -23 1
    0 -23 1
    0 -22 1
    -1 -22 1
    -1 -21 1
    -2 -21 1
    -3 -21 1
    -5 -21 1
    -6 -21 1
    -2 -20 1
    -3 -20 1
    -4 -20 1
    7 -13 0
    7 -12 0
    6 -10 0
    5 -8 0
    5 -7 0
    3 -4 0
    -7 0 0
    -5 1 0
    -6 1 0
    3 15 -1
    2 16 -1
    1 17 -1
    0 18 -1
    -1 18 -1
    -6 18 -1
    -2 19 -1
    -3 19 -1
    -4 19 -1
    -5 19 -1
    -6 19 -1
    4 29 -2
    3 30 -2
    3 31 -2
    2 31 -2
    2 32 -2
    1 32 -2
    1 33 -2
    0 33 -2
    -1 33 -2
    -1 34 -2
    -2 34 -2
    4 -27 1
    4 -26 1
    4 -25 1
    3 -25 1
    3 -24 1
    1 -22 1
    1 -21 1
    0 -21 1
    0 -20 1
    -1 -20 1
    -5 -20 1
    -6 -20 1
    -1 -19 1
    -2 -19 1
    -3 -19 1
    -4 -19 1
    7 -11 0
    6 -9 0
    6 -8 0
    5 -6 0
    4 -5 0
    3 -3 0
    2 -2 0
    -7 -1 0
    -6 0 0
    -2 1 0
    -3 1 0
    -4 1 0
    4 13 -1
    3 14 -1
    2 15 -1
    1 16 -1
    0 17 -1
    -1 17 -1
    -4 17 -1
    -5 17 -1
    -6 17 -1
    -2 18 -1
    -3 18 -1
    -4 18 -1
    -5 18 -1
    5 27 -2
    4 28 -2
    3 29 -2
    2 30 -2
    1 31 -2
    0 31 -2
    0 32 -2
    -1 32 -2
    -2 32 -2
    -3 32 -2
    -2 33 -2
    -3 33 -2
    5 -27 1
    5 -26 1
    5 -25 1
    4 -24 1
    4 -23 1
    3 -23 1
    3 -22 1
    1 -20 1
    1 -19 1
    0 -19 1
    -5 -19 1
    -1 -18 1
    -2 -18 1
    -3 -18 1
    -4 -18 1
    7 -10 0
    7 -9 0
    6 -7 0
    4 -4 0
    -5 0 0
    -6 15 -1
    0 16 -1
    -1 16 -1
    -2 16 -1
    -3 16 -1
    -4 16 -1
    -5 16 -1
    -6 16 -1
    -2 17 -1
    -3 17 -1
    5 26 -2
    4 27 -2
    3 28 -2
    2 29 -2
    1 29 -2
    1 30 -2
    0 30 -2
    -1 30 -2
    -2 30 -2
    -3 30 -2
    -4 30 -2
    -1 31 -2
    -2 31 -2
    -3 31 -2
    5 -24 1
    5 -23 1
    4 -22 1
    4 -21 1
    3 -21 1
    3 -20 1
    -6 -19 1
    1 -18 1
    0 -18 1
    -5 -18 1
    -1 -17 1
    -2 -17 1
    -3 -17 1
    7 -8 0
    6 -6 0
    5 -5 0
    3 -2 0
    -7 -2 0
    -6 -1 0
    -4 0 0
    -7 13 -1
    2 14 -1
    -6 14 -1
    -7 14 -1
    1 15 -1
    0 15 -1
    -1 15 -1
    -3 15 -1
    -4 15 -1
    -5 15 -1
    5 25 -2
    4 26 -2
    3 27 -2
    2 28 -2
    1 28 -2
    0 28 -2
    -4 28 -2
    0 29 -2
    -1 29 -2
    -2 29 -2
    -3 29 -2
    -4 29 -2
    0 -35 2
    -1 -35 2
    6 -22 1
    5 -22 1
    5 -21 1
    4 -20 1
    4 -19 1
    3 -19 1
    3 -18 1
    0 -17 1
    -4 -17 1
    0 -16 1
    -1 -16 1
    -2 -16 1
    7 -7 0
    6 -5 0
    5 -4 0
    4 -3 0
    2 -1 0
    -5 -1 0
    -3 0 0
    4 12 -1
    -7 12 -1
    3 13 -1
    -6 13 -1
    1 14 -1
    -3 14 -1
    -4 14 -1
    -5 14 -1
    -2 15 -1
    5 24 -2
    4 25 -2
    3 26 -2
    -5 26 -2
    2 27 -2
    1 27 -2
    0 27 -2
    -1 27 -2
    -2 27 -2
    -3 27 -2
    -4 27 -2
    -5 27 -2
    -1 28 -2
    -2 28 -2
    -3 28 -2
    1 -35 2
    2 -34 2
    1 -34 2
    0 -34 2
    -1 -34 2
    -2 -34 2
    1 -33 2
    0 -33 2
    -1 -33 2
    -2 -33 2
    -3 -33 2
    6 -21 1
    6 -20 1
    5 -20 1
    5 -19 1
    4 -18 1
    -6 -18 1
    3 -17 1
    -5 -17 1
    -3 -16 1
    -4 -16 1
    -1 -15 1
    7 -6 0
    5 -3 0
    -7 -3 0
    -6 -2 0
    -2 0 0
    -7 11 -1
    -6 12 -1
    2 13 -1
    -4 13 -1
    -5 13 -1
    0 14 -1
    -1 14 -1
    -2 14 -1
    4 24 -2
    3 25 -2
    -4 25 -2
    -5 25 -2
    2 26 -2
    1 26 -2
    0 26 -2
    -1 26 -2
    -2 26 -2
    -3 26 -2
    -4 26 -2
    2 -33 2
    2 -32 2
    1 -32 2
    0 -32 2
    -1 -32 2
    -2 -32 2
    -3 -32 2
    1 -31 2
    0 -31 2
    -1 -31 2
    -2 -31 2
    6 -19 1
    5 -18 1
    5 -17 1
    4 -17 1
    3 -16 1
    0 -15 1
    -2 -15 1
    -3 -15 1
    7 -5 0
    6 -4 0
    4 -2 0
    3 -1 0
    -4 -1 0
    -1 0 0
    -7 10 -1
    -6 11 -1
    3 12 -1
    -4 12 -1
    -5 12 -1
    1 13 -1
    0 13 -1
    -1 13 -1
    -2 13 -1
    -3 13 -1
    6 22 -2
    5 23 -2
    3 24 -2
    -4 24 -2
    -5 24 -2
    2 25 -2
    1 25 -2
    0 25 -2
    -1 25 -2
    -2 25 -2
    -3 25 -2
    2 -31 2
    -3 -31 2
    2 -30 2
    1 -30 2
    0 -30 2
    -1 -30 2
    -2 -30 2
    -3 -30 2
    1 -29 2
    0 -29 2
    -1 -29 2
    6 -18 1
    6 -17 1
    -6 -17 1
    5 -16 1
    4 -16 1
    -5 -16 1
    4 -15 1
    3 -15 1
    -4 -15 1
    2 -14 1
    0 -14 1
    -1 -14 1
    -2 -14 1
    7 -4 0
    -7 -4 0
    6 -3 0
    5 -2 0
    -5 -2 0
    -7 9 -1
    -6 10 -1
    -5 11 -1
    -2 12 -1
    -3 12 -1
    -5 22 -2
    -6 22 -2
    4 23 -2
    -3 23 -2
    -4 23 -2
    -5 23 -2
    2 24 -2
    1 24 -2
    0 24 -2
    -1 24 -2
    -2 24 -2
    -3 24 -2
    2 34 -3
    -2 34 -3
    1 35 -3
    0 35 -3
    -1 35 -3
    4 -30 2
    -4 -30 2
    4 -29 2
    2 -29 2
    -2 -29 2
    -3 -29 2
    2 -28 2
    1 -28 2
    0 -28 2
    -1 -28 2
    -2 -28 2
    6 -16 1
    5 -15 1
    4 -14 1
    3 -14 1
    -3 -14 1
    0 -13 1
    -6 -3 0
    4 -1 0
    -7 8 -1
    -6 9 -1
    -5 10 -1
    4 11 -1
    -3 11 -1
    -4 11 -1
    2 12 -1
    1 12 -1
    0 12 -1
    -1 12 -1
    -6 20 -2
    6 21 -2
    -5 21 -2
    -6 21 -2
    5 22 -2
    4 22 -2
    -3 22 -2
    -4 22 -2
    3 23 -2
    2 23 -2
    1 23 -2
    0 23 -2
    -1 23 -2
    -2 23 -2
    2 33 -3
    0 33 -3
    -1 33 -3
    -2 33 -3
    1 34 -3
    0 34 -3
    -1 34 -3
    -4 -29 2
    4 -28 2
    -3 -28 2
    -4 -28 2
    4 -27 2
    1 -27 2
    0 -27 2
    -1 -27 2
    -2 -27 2
    1 -26 2
    0 -26 2
    6 -15 1
    5 -14 1
    4 -13 1
    3 -13 1
    2 -13 1
    -1 -13 1
    -2 -13 1
    7 -3 0
    6 -2 0
    -3 -1 0
    2 0 0
    -7 7 -1
    -6 8 -1
    7 9 -1
    -5 9 -1
    -4 10 -1
    -2 11 -1
    -6 19 -2
    -5 20 -2
    5 21 -2
    -3 21 -2
    -4 21 -2
    3 22 -2
    2 22 -2
    1 22 -2
    0 22 -2
    -1 22 -2
    -2 22 -2
    -3 31 -3
    3 32 -3
    2 32 -3
    1 32 -3
    0 32 -3
    -1 32 -3
    -2 32 -3
    -3 32 -3
    1 33 -3
    5 -27 2
    -3 -27 2
    -4 -27 2
    5 -26 2
    4 -26 2
    -1 -26 2
    -2 -26 2
    4 -25 2
    3 -25 2
    1 -25 2
    0 -25 2
    -1 -25 2
    -5 -15 1
    7 -14 1
    6 -14 1
    -4 -14 1
    5 -13 1
    3 -12 1
    2 -12 1
    0 -12 1
    7 -2 0
    5 -1 0
    3 0 0
    -3 10 -1
    3 11 -1
    0 11 -1
    -1 11 -1
    -6 18 -2
    -5 19 -2
    -3 20 -2
    -4 20 -2
    4 21 -2
    -1 21 -2
    -2 21 -2
    -3 30 -3
    -4 30 -3
    3 31 -3
    2 31 -3
    1 31 -3
    0 31 -3
    -1 31 -3
    -2 31 -3
    -5 -27 2
    -3 -26 2
    -4 -26 2
    5 -25 2
    -2 -25 2
    5 -24 2
    4 -24 2
    3 -24 2
    1 -24 2
    0 -24 2
    -1 -24 2
    7 -13 1
    6 -13 1
    -3 -13 1
    5 -12 1
    4 -12 1
    -1 -12 1
    2 -11 1
    -5 -3 0
    -4 -2 0
    6 -1 0
    4 0 0
    -7 6 -1
    -6 7 -1
    -5 8 -1
    -4 9 -1
    2 11 -1
    1 11 -1
    -6 17 -2
    -5 18 -2
    -4 19 -2
    6 20 -2
    -2 20 -2
    3 21 -2
    2 21 -2
    1 21 -2
    0 21 -2
    -4 28 -3
    -3 29 -3
    -4 29 -3
    4 30 -3
    3 30 -3
    2 30 -3
    1 30 -3
    0 30 -3
    -1 30 -3
    -2 30 -3
    1 -35 3
    0 -35 3
    -3 -25 2
    -2 -24 2
    5 -23 2
    4 -23 2
    3 -23 2
    1 -23 2
    0 -23 2
    -1 -23 2
    3 -22 2
    7 -12 1
    6 -12 1
    -2 -12 1
    5 -11 1
    4 -11 1
    3 -11 1
    0 -11 1
    7 -1 0
    5 0 0
    -7 5 -1
    -4 8 -1
    -3 9 -1
    -1 10 -1
    -6 16 -2
    -5 17 -2
    -4 18 -2
    -2 19 -2
    -3 19 -2
    5 20 -2
    4 20 -2
    1 20 -2
    0 20 -2
    -1 20 -2
    -5 26 -3
    -4 27 -3
    -2 28 -3
    -3 28 -3
    4 29 -3
    1 29 -3
    0 29 -3
    -1 29 -3
    -2 29 -3
    -1 -35 3
    2 -34 3
    1 -34 3
    0 -34 3
    -1 -34 3
    2 -33 3
    -5 -26 2
    -4 -25 2
    -3 -24 2
    -2 -23 2
    6 -22 2
    5 -22 2
    4 -22 2
    1 -22 2
    0 -22 2
    -1 -22 2
    4 -21 2
    3 -21 2
    7 -11 1
    6 -11 1
    -1 -11 1
    4 -10 1
    3 -10 1
    -6 6 -1
    -5 7 -1
    -2 9 -1
    0 10 -1
    -6 15 -2
    -5 16 -2
    -4 17 -2
    -3 18 -2
    -1 19 -2
    3 20 -2
    2 20 -2
    -5 25 -3
    -4 26 -3
    -2 27 -3
    -3 27 -3
    0 28 -3
    -1 28 -3
    3 29 -3
    2 29 -3
    -2 -34 3
    1 -33 3
    0 -33 3
    -1 -33 3
    2 -32 3
    1 -32 3
    0 -32 3
    -5 -25 2
    -4 -24 2
    -3 -23 2
    -2 -22 2
    6 -21 2
    5 -21 2
    1 -21 2
    0 -21 2
    5 -20 2
    4 -20 2
    3 -20 2
    -4 -13 1
    -3 -12 1
    6 -10 1
    5 -10 1
    0 -10 1
    6 0 0
    -7 4 -1
    -6 5 -1
    -5 6 -1
    -4 7 -1
    -3 8 -1
    -1 9 -1
    1 10 -1
    -7 13 -2
    -3 17 -2
    -1 18 -2
    -2 18 -2
    6 19 -2
    5 19 -2
    2 19 -2
    1 19 -2
    0 19 -2
    -5 24 -3
    -4 25 -3
    -3 26 -3
    -1 27 -3
    4 28 -3
    3 28 -3
    2 28 -3
    1 28 -3
    -2 -33 3
    -1 -32 3
    2 -31 3
    1 -31 3
    0 -31 3
    4 -30 3
    2 -30 3
    -4 -23 2
    -3 -22 2
    -1 -21 2
    6 -20 2
    1 -20 2
    0 -20 2
    5 -19 2
    4 -19 2
    3 -19 2
    -2 -11 1
    7 -10 1
    6 -9 1
    5 -9 1
    4 -9 1
    3 -9 1
    2 -9 1
    7 0 0
    3 10 -1
    2 10 -1
    -6 14 -2
    -5 15 -2
    -4 16 -2
    -2 17 -2
    0 18 -2
    4 19 -2
    3 19 -2
    -5 23 -3
    -4 24 -3
    -3 25 -3
    -1 26 -3
    -2 26 -3
    4 27 -3
    3 27 -3
    2 27 -3
    1 27 -3
    0 27 -3
    -1 34 -4
    0 35 -4
    -2 -32 3
    -3 -32 3
    -1 -31 3
    -2 -31 3
    1 -30 3
    0 -30 3
    4 -29 3
    2 -29 3
    1 -29 3
    -5 -24 2
    -2 -21 2
    -1 -20 2
    6 -19 2
    1 -19 2
    5 -18 2
    4 -18 2
    3 -18 2
    -1 -10 1
    7 -9 1
    5 1 0
    4 1 0
    -7 3 -1
    -6 4 -1
    -3 7 -1
    -2 8 -1
    0 9 -1
    -7 12 -2
    -6 13 -2
    -5 14 -2
    -4 15 -2
    -3 16 -2
    -1 17 -2
    1 18 -2
    -6 21 -3
    -5 22 -3
    -4 23 -3
    -3 24 -3
    -1 25 -3
    -2 25 -3
    1 26 -3
    0 26 -3
    -3 32 -4
    -1 33 -4
    -2 33 -4
    2 34 -4
    1 34 -4
    0 34 -4
    -3 -31 3
    -1 -30 3
    -2 -30 3
    0 -29 3
    4 -28 3
    2 -28 3
    1 -28 3
    4 -27 3
    -5 -23 2
    -4 -22 2
    -3 -21 2
    -2 -20 2
    0 -19 2
    6 -18 2
    1 -18 2
    5 -17 2
    0 -9 1
    7 -8 1
    6 -8 1
    5 -8 1
    4 -8 1
    3 -8 1
    7 1 0
    6 1 0
    3 1 0
    -5 5 -1
    -4 6 -1
    -1 8 -1
    -7 11 -2
    -6 12 -2
    -5 13 -2
    -4 14 -2
    -3 15 -2
    -2 16 -2
    0 17 -2
    6 18 -2
    4 18 -2
    3 18 -2
    2 18 -2
    -6 20 -3
    -4 22 -3
    -3 23 -3
    -2 24 -3
    0 25 -3
    5 26 -3
    4 26 -3
    3 26 -3
    2 26 -3
    -3 31 -4
    -1 32 -4
    -2 32 -4
    1 33 -4
    0 33 -4
    -3 -30 3
    -1 -29 3
    -2 -29 3
    0 -28 3
    2 -27 3
    1 -27 3
    5 -26 3
    4 -26 3
    -1 -19 2
    0 -18 2
    6 -17 2
    4 -17 2
    3 -17 2
    -4 -12 1
    -3 -11 1
    2 -8 1
    -7 2 -1
    -2 7 -1
    1 9 -1
    -1 16 -2
    1 17 -2
    5 18 -2
    -5 21 -3
    -2 23 -3
    0 24 -3
    -1 24 -3
    2 25 -3
    1 25 -3
    -4 29 -4
    -3 30 -4
    -1 31 -4
    -2 31 -4
    1 32 -4
    0 32 -4
    2 33 -4
    -1 -28 3
    0 -27 3
    1 -26 3
    5 -25 3
    4 -25 3
    -5 -22 2
    -4 -21 2
    -3 -20 2
    -2 -19 2
    -1 -18 2
    1 -17 2
    6 -16 2
    5 -16 2
    4 -16 2
    3 -16 2
    -5 -13 1
    -2 -10 1
    7 -7 1
    6 -7 1
    5 -7 1
    4 -7 1
    3 -7 1
    2 1 0
    -6 3 -1
    -5 4 -1
    -4 5 -1
    -3 6 -1
    -7 10 -2
    -6 11 -2
    -5 12 -2
    -4 13 -2
    -3 14 -2
    -2 15 -2
    0 16 -2
    2 17 -2
    -6 19 -3
    -5 20 -3
    -4 21 -3
    -3 22 -3
    -1 23 -3
    1 24 -3
    5 25 -3
    4 25 -3
    3 25 -3
    -4 28 -4
    -3 29 -4
    -1 30 -4
    -2 30 -4
    0 31 -4
    3 32 -4
    2 32 -4
    0 -35 4
    -4 -30 3
    -3 -29 3
    -2 -28 3
    -1 -27 3
    0 -26 3
    1 -25 3
    5 -24 3
    4 -24 3
    3 -24 3
    0 -17 2
    6 -15 2
    5 -15 2
    4 -15 2
    -1 -9 1
    6 2 0
    0 8 -1
    2 9 -1
    -7 9 -2
    -1 15 -2
    1 16 -2
    3 17 -2
    -6 18 -3
    -5 19 -3
    -4 20 -3
    -3 21 -3
    -2 22 -3
    0 23 -3
    2 24 -3
    -5 26 -4
    -4 27 -4
    -3 28 -4
    -2 29 -4
    0 30 -4
    2 31 -4
    1 31 -4
    1 -34 4
    0 -34 4
    2 -33 4
    1 -33 4
    -4 -29 3
    -3 -28 3
    -2 -27 3
    -1 -26 3
    0 -25 3
    1 -24 3
    5 -23 3
    4 -23 3
    3 -23 3
    -4 -20 2
    -3 -19 2
    -2 -18 2
    -1 -17 2
    3 -15 2
    6 -14 2
    5 -14 2
    0 -8 1
    2 -7 1
    7 -6 1
    6 -6 1
    5 -6 1
    4 -6 1
    7 2 0
    5 2 0
    -7 1 -1
    -6 2 -1
    -1 7 -1
    -6 10 -2
    -5 11 -2
    -4 12 -2
    -3 13 -2
    -2 14 -2
    0 15 -2
    5 17 -2
    4 17 -2
    -6 17 -3
    -5 18 -3
    -4 19 -3
    -3 20 -3
    -2 21 -3
    -1 22 -3
    1 23 -3
    4 24 -3
    3 24 -3
    -5 25 -4
    -4 26 -4
    -3 27 -4
    -2 28 -4
    -1 29 -4
    1 30 -4
    3 31 -4
    -1 -34 4
    0 -33 4
    2 -32 4
    1 -32 4
    -4 -28 3
    -3 -27 3
    -2 -26 3
    -1 -25 3
    0 -24 3
    5 -22 3
    4 -22 3
    -5 -21 2
    0 -16 2
    4 -14 2
    3 -14 2
    7 -13 2
    3 -6 1
    4 2 0
    -5 3 -1
    -4 4 -1
    -3 5 -1
    -2 6 -1
    -7 8 -2
    -6 9 -2
    -1 14 -2
    2 16 -2
    6 17 -2
    -1 21 -3
    0 22 -3
    2 23 -3
    5 24 -3
    -2 27 -4
    -1 28 -4
    1 29 -4
    0 29 -4
    3 30 -4
    2 30 -4
    -2 -34 4
    -1 -33 4
    0 -32 4
    2 -31 4
    1 -31 4
    -2 -25 3
    1 -23 3
    3 -22 3
    6 -21 3
    5 -21 3
    4 -21 3
    -6 -22 2
    -3 -18 2
    -2 -17 2
    -1 -16 2
    2 -14 2
    6 -13 2
    5 -13 2
    4 -13 2
    7 -5 1
    6 -5 1
    5 -5 1
    -6 -6 0
    -7 0 -1
    1 8 -1
    3 9 -1
    -5 10 -2
    -4 11 -2
    -3 12 -2
    -2 13 -2
    1 15 -2
    3 16 -2
    -6 16 -3
    -5 17 -3
    -4 18 -3
    -3 19 -3
    -2 20 -3
    0 21 -3
    1 22 -3
    4 23 -3
    3 23 -3
    -5 24 -4
    -4 25 -4
    -3 26 -4
    -1 27 -4
    0 28 -4
    2 29 -4
    -2 33 -5
    0 34 -5
    -1 34 -5
    -2 -33 4
    -1 -32 4
    0 -31 4
    2 -30 4
    1 -30 4
    4 -29 4
    4 -28 4
    -4 -27 3
    -3 -26 3
    -1 -24 3
    0 -23 3
    1 -22 3
    3 -21 3
    6 -20 3
    5 -20 3
    -5 -20 2
    -4 -19 2
    0 -15 2
    3 -13 2
    7 -12 2
    6 -12 2
    5 -12 2
    -3 -10 1
    -2 -9 1
    2 -6 1
    4 -5 1
    -7 7 -2
    -6 8 -2
    0 14 -2
    4 16 -2
    -6 15 -3
    -5 16 -3
    -3 18 -3
    -2 19 -3
    -1 20 -3
    2 22 -3
    5 23 -3
    -5 23 -4
    -4 24 -4
    -3 25 -4
    -2 26 -4
    0 27 -4
    1 28 -4
    4 29 -4
    3 29 -4
    -3 31 -5
    -2 32 -5
    -1 33 -5
    1 34 -5
    -2 -32 4
    -1 -31 4
    0 -30 4
    2 -29 4
    1 -29 4
    4 -27 4
    -3 -25 3
    -2 -24 3
    -1 -23 3
    0 -22 3
    4 -20 3
    3 -20 3
    6 -19 3
    5 -19 3
    2 -13 2
    4 -12 2
    7 -11 2
    -4 -11 1
    -1 -8 1
    7 -4 1
    6 -4 1
    7 3 0
    6 3 0
    -6 1 -1
    -5 2 -1
    0 7 -1
    -5 9 -2
    -4 10 -2
    -3 11 -2
    -2 12 -2
    2 15 -2
    -7 13 -3
    -4 17 -3
    0 20 -3
    1 21 -3
    3 22 -3
    -5 22 -4
    -4 23 -4
    -3 24 -4
    -2 25 -4
    -1 26 -4
    1 27 -4
    3 28 -4
    2 28 -4
    -3 30 -5
    -2 31 -5
    -1 32 -5
    0 33 -5
    -3 -32 4
    -2 -31 4
    -1 -30 4
    0 -29 4
    2 -28 4
    1 -28 4
    5 -26 4
    -4 -26 3
    1 -21 3
    4 -19 3
    6 -18 3
    -6 -21 2
    -3 -17 2
    -2 -16 2
    -1 -15 2
    0 -14 2
    3 -12 2
    6 -11 2
    5 -11 2
    0 -7 1
    3 -5 1
    5 -4 1
    -4 3 -1
    -3 4 -1
    -1 6 -1
    -7 6 -2
    1 14 -2
    5 16 -2
    -6 14 -3
    -5 15 -3
    -4 16 -3
    -3 17 -3
    -2 18 -3
    -1 19 -3
    2 21 -3
    4 22 -3
    -6 20 -4
    -1 25 -4
    0 26 -4
    2 27 -4
    4 28 -4
    -4 29 -5
    -1 31 -5
    0 32 -5
    2 33 -5
    1 33 -5
    -2 -30 4
    -1 -29 4
    0 -28 4
    2 -27 4
    4 -26 4
    5 -25 4
    -4 -25 3
    -3 -24 3
    -2 -23 3
    -1 -22 3
    0 -21 3
    1 -20 3
    3 -19 3
    5 -18 3
    4 -18 3
    -4 -18 2
    4 -11 2
    7 -10 2
    7 -3 1
    3 2 0
    5 3 0
    -7 -1 -1
    2 8 -1
    -6 7 -2
    -5 8 -2
    0 13 -2
    3 15 -2
    -7 12 -3
    -6 13 -3
    1 20 -3
    3 21 -3
    5 22 -3
    -5 21 -4
    -4 22 -4
    -3 23 -4
    -2 24 -4
    1 26 -4
    3 27 -4
    -4 28 -5
    -3 29 -5
    -2 30 -5
    0 31 -5
    1 32 -5
    1 -34 5
    2 -33 5
    -3 -31 4
    1 -27 4
    4 -25 4
    5 -24 4
    -5 -26 3
    3 -18 3
    6 -17 3
    5 -17 3
    -5 -19 2
    2 -12 2
    3 -11 2
    6 -10 2
    5 -10 2
    2 -5 1
    4 -4 1
    6 -3 1
    -6 0 -1
    -7 5 -2
    -4 9 -2
    -3 10 -2
    -2 11 -2
    -1 12 -2
    2 14 -2
    -5 14 -3
    -4 15 -3
    -3 16 -3
    -2 17 -3
    -1 18 -3
    0 19 -3
    2 20 -3
    -6 19 -4
    -5 20 -4
    -4 21 -4
    -3 22 -4
    -2 23 -4
    -1 24 -4
    0 25 -4
    2 26 -4
    4 27 -4
    -4 27 -5
    -3 28 -5
    -2 29 -5
    -1 30 -5
    1 31 -5
    2 32 -5
    0 -34 5
    1 -33 5
    2 -32 5
    -3 -30 4
    -2 -29 4
    -1 -28 4
    0 -27 4
    1 -26 4
    4 -24 4
    5 -23 4
    -4 -24 3
    -3 -23 3
    -2 -22 3
    -1 -21 3
    0 -20 3
    1 -19 3
    4 -17 3
    6 -16 3
    -6 -20 2
    -3 -16 2
    -2 -15 2
    -1 -14 2
    0 -13 2
    4 -10 2
    7 -9 2
    -5 1 -1
    1 7 -1
    -6 6 -2
    4 15 -2
    -7 11 -3
    -6 12 -3
    1 19 -3
    4 21 -3
    -6 18 -4
    0 24 -4
    1 25 -4
    3 26 -4
    -5 25 -5
    -4 26 -5
    -3 27 -5
    -2 28 -5
    -1 29 -5
    0 30 -5
    2 31 -5
    -1 -34 5
    0 -33 5
    1 -32 5
    2 -31 5
    -2 -28 4
    -1 -27 4
    0 -26 4
    1 -25 4
    3 -24 4
    4 -23 4
    -5 -25 3
    3 -17 3
    5 -16 3
    6 -15 3
    -4 -17 2
    2 -11 2
    6 -9 2
    3 -4 1
    5 -3 1
    7 -2 1
    -4 2 -1
    -5 7 -2
    -4 8 -2
    0 12 -2
    1 13 -2
    -5 13 -3
    -4 14 -3
    -3 15 -3
    -2 16 -3
    -1 17 -3
    0 18 -3
    3 20 -3
    5 21 -3
    -5 19 -4
    -4 20 -4
    -3 21 -4
    -2 22 -4
    -1 23 -4
    2 25 -4
    0 29 -5
    1 30 -5
    3 31 -5
    -1 -33 5
    0 -32 5
    1 -31 5
    4 -29 5
    -3 -29 4
    3 -23 4
    5 -22 4
    4 -22 4
    -3 -22 3
    -2 -21 3
    -1 -20 3
    0 -19 3
    1 -18 3
    4 -16 3
    5 -15 3
    -5 -18 2
    3 -10 2
    5 -9 2
    7 -8 2
    -7 -2 -1
    -3 3 -1
    -1 5 -1
    0 6 -1
    -7 4 -2
    -3 9 -2
    -2 10 -2
    -1 11 -2
    3 14 -2
    -7 10 -3
    -6 11 -3
    2 19 -3
    -6 17 -4
    -5 18 -4
    -4 19 -4
    0 23 -4
    1 24 -4
    4 26 -4
    -5 24 -5
    -4 25 -5
    -3 26 -5
    -2 27 -5
    -1 28 -5
    2 30 -5
    -2 32 -6
    -1 33 -6
    0 34 -6
    2 -30 5
    4 -28 5
    -3 -28 4
    -2 -27 4
    -1 -26 4
    0 -25 4
    1 -24 4
    3 -22 4
    5 -21 4
    -4 -23 3
    3 -16 3
    4 -15 3
    6 -14 3
    -1 -13 2
    0 -12 2
    4 -9 2
    6 -8 2
    -2 -8 1
    -1 -7 1
    0 -6 1
    4 -3 1
    6 -2 1
    -6 5 -2
    5 15 -2
    -5 12 -3
    -4 13 -3
    0 17 -3
    1 18 -3
    4 20 -3
    6 21 -3
    -6 16 -4
    -3 20 -4
    -2 21 -4
    -1 22 -4
    2 24 -4
    3 25 -4
    5 26 -4
    -5 23 -5
    -4 24 -5
    -3 25 -5
    -2 26 -5
    -1 27 -5
    0 28 -5
    1 29 -5
    3 30 -5
    0 33 -6
    -2 -33 5
    -1 -32 5
    0 -31 5
    1 -30 5
    2 -29 5
    4 -27 5
    -4 -29 4
    -1 -25 4
    0 -24 4
    1 -23 4
    4 -21 4
    6 -20 4
    5 -20 4
    -5 -24 3
    -2 -20 3
    -1 -19 3
    0 -18 3
    1 -17 3
    5 -14 3
    7 -13 3
    -3 -15 2
    -2 -14 2
    2 -10 2
    5 -8 2
    7 -7 2
    -3 -9 1
    -6 -1 -1
    -5 6 -2
    2 13 -2
    -7 9 -3
    -3 14 -3
    -2 15 -3
    -1 16 -3
    3 19 -3
    -5 17 -4
    -4 18 -4
    0 22 -4
    1 23 -4
    4 25 -4
    -5 22 -5
    1 28 -5
    2 29 -5
    -3 30 -6
    -2 31 -6
    -1 32 -6
    -2 -32 5
    -1 -31 5
    0 -30 5
    1 -29 5
    2 -28 5
    4 -26 5
    -3 -27 4
    -2 -26 4
    3 -21 4
    4 -20 4
    6 -19 4
    -4 -22 3
    -3 -21 3
    3 -15 3
    4 -14 3
    6 -13 3
    -4 -16 2
    3 -9 2
    6 -7 2
    2 -4 1
    5 -2 1
    7 -1 1
    -5 0 -1
    3 8 -1
    -7 3 -2
    -4 7 -2
    -3 8 -2
    -2 9 -2
    -1 10 -2
    0 11 -2
    1 12 -2
    -6 10 -3
    -5 11 -3
    2 18 -3
    5 20 -3
    -6 15 -4
    -3 19 -4
    -2 20 -4
    -1 21 -4
    3 24 -4
    -4 23 -5
    -3 24 -5
    -2 25 -5
    -1 26 -5
    0 27 -5
    3 29 -5
    -4 28 -6
    -3 29 -6
    -2 30 -6
    -1 31 -6
    0 32 -6
    1 33 -6
    -1 -30 5
    0 -29 5
    1 -28 5
    2 -27 5
    5 -25 5
    -4 -28 4
    -1 -24 4
    0 -23 4
    1 -22 4
    5 -19 4
    6 -18 4
    -5 -23 3
    -1 -18 3
    0 -17 3
    5 -13 3
    7 -12 3
    4 -8 2
    3 -3 1
    6 -1 1
    -7 -3 -1
    -6 4 -2
    4 14 -2
    -7 8 -3
    -4 12 -3
    -3 13 -3
    -2 14 -3
    -1 15 -3
    0 16 -3
    1 17 -3
    -5 16 -4
    -4 17 -4
    1 22 -4
    2 23 -4
    5 25 -4
    -5 21 -5
    -4 22 -5
    1 27 -5
    2 28 -5
    -4 27 -6
    0 31 -6
    1 32 -6
    -2 -31 5
    4 -25 5
    5 -24 5
    -3 -26 4
    -2 -25 4
    3 -20 4
    4 -19 4
    5 -18 4
    -3 -20 3
    -2 -19 3
    3 -14 3
    6 -12 3
    -5 -17 2
    -1 -12 2
    0 -11 2
    5 -7 2
    7 -6 2
    -4 -10 1
    -4 1 -1
    -5 5 -2
    3 13 -2
    6 15 -2
    -6 9 -3
    4 19 -3
    6 20 -3
    -6 14 -4
    -3 18 -4
    -2 19 -4
    -1 20 -4
    0 21 -4
    4 24 -4
    -6 19 -5
    -3 23 -5
    -2 24 -5
    -1 25 -5
    0 26 -5
    3 28 -5
    4 29 -5
    -3 28 -6
    -2 29 -6
    -1 30 -6
    0 -34 6
    1 -33 6
    2 -32 6
    -2 -30 5
    -1 -29 5
    0 -28 5
    1 -27 5
    4 -24 5
    -4 -27 4
    -1 -23 4
    0 -22 4
    1 -21 4
    3 -19 4
    6 -17 4
    -4 -21 3
    4 -13 3
    5 -12 3
    7 -11 3
    -2 -13 2
    2 -9 2
    3 -8 2
    6 -6 2
    4 -2 1
    5 4 0
    -3 2 -1
    2 7 -1
    -7 2 -2
    -4 6 -2
    -7 7 -3
    -5 10 -3
    -4 11 -3
    3 18 -3
    -5 15 -4
    -4 16 -4
    2 22 -4
    3 23 -4
    -5 20 -5
    -4 21 -5
    -3 22 -5
    1 26 -5
    2 27 -5
    -4 26 -6
    -3 27 -6
    -2 28 -6
    -1 29 -6
    0 30 -6
    1 31 -6
    2 32 -6
    0 -33 6
    1 -32 6
    2 -31 6
    -3 -31 5
    -1 -28 5
    0 -27 5
    1 -26 5
    3 -24 5
    5 -23 5
    -3 -25 4
    -2 -24 4
    4 -18 4
    5 -17 4
    -5 -22 3
    -1 -17 3
    0 -16 3
    3 -13 3
    6 -11 3
    -6 -18 2
    -3 -14 2
    4 -7 2
    7 -5 2
    5 -1 1
    7 0 1
    -6 -2 -1
    -2 3 -1
    -6 3 -2
    -3 7 -2
    -2 8 -2
    2 12 -2
    -6 8 -3
    -3 12 -3
    -2 13 -3
    0 15 -3
    1 16 -3
    2 17 -3
    5 19 -3
    -6 13 -4
    -3 17 -4
    -2 18 -4
    -1 19 -4
    0 20 -4
    1 21 -4
    5 24 -4
    -6 18 -5
    -2 23 -5
    -1 24 -5
    0 25 -5
    4 28 -5
    -5 24 -6
    2 31 -6
    -1 -33 6
    0 -32 6
    1 -31 6
    2 -30 6
    4 -28 6
    -3 -30 5
    -2 -29 5
    4 -23 5
    5 -22 5
    -4 -26 4
    -1 -22 4
    0 -21 4
    1 -20 4
    3 -18 4
    6 -16 4
    -3 -19 3
    -2 -18 3
    4 -12 3
    7 -10 3
    -4 -15 2
    5 -6 2
    1 6 -1
    -1 9 -2
    0 10 -2
    5 14 -2
    -5 9 -3
    -5 14 -4
    3 22 -4
    4 23 -4
    -5 19 -5
    -4 20 -5
    -3 21 -5
    1 25 -5
    2 26 -5
    3 27 -5
    -4 25 -6
    -3 26 -6
    -2 27 -6
    -1 28 -6
    0 29 -6
    1 30 -6
    -1 -27 5
    0 -26 5
    1 -25 5
    3 -23 5
    4 -22 5
    -3 -24 4
    -2 -23 4
    4 -17 4
    5 -16 4
    5 -11 3
    6 -10 3
    0 -10 2
    6 -5 2
    6 0 1
    -5 -1 -1
    -5 4 -2
    -7 6 -3
    -4 10 -3
    4 18 -3
    -7 11 -4
    -4 15 -4
    -3 16 -4
    -2 17 -4
    1 20 -4
    2 21 -4
    -6 17 -5
    -5 18 -5
    -2 22 -5
    -1 23 -5
    0 24 -5
    4 27 -5
    -5 23 -6
    -4 24 -6
    -3 25 -6
    2 30 -6
    3 31 -6
    -3 30 -7
    -2 31 -7
    -1 32 -7
    0 33 -7
    -1 -32 6
    0 -31 6
    1 -30 6
    2 -29 6
    4 -27 6
    -3 -29 5
    -2 -28 5
    5 -21 5
    -4 -25 4
    0 -20 4
    1 -19 4
    3 -17 4
    6 -15 4
    -4 -20 3
    -1 -16 3
    0 -15 3
    2 -13 3
    3 -12 3
    7 -9 3
    3 -7 2
    7 -4 2
    -1 -6 1
    3 -2 1
    1 1 0
    -7 -4 -1
    -7 1 -2
    -4 5 -2
    -6 7 -3
    -3 11 -3
    -2 12 -3
    2 16 -3
    3 17 -3
    6 19 -3
    -6 12 -4
    -5 13 -4
    -1 18 -4
    0 19 -4
    5 23 -4
    -4 19 -5
    -3 20 -5
    2 25 -5
    3 26 -5
    -5 22 -6
    -2 26 -6
    -1 27 -6
    0 28 -6
    1 29 -6
    -3 29 -7
    -2 30 -7
    -1 31 -7
    0 32 -7
    -1 -31 6
    0 -30 6
    1 -29 6
    2 -28 6
    4 -26 6
    -1 -26 5
    0 -25 5
    1 -24 5
    3 -22 5
    4 -21 5
    5 -20 5
    -5 -26 4
    -2 -22 4
    -1 -21 4
    4 -16 4
    5 -15 4
    -5 -21 3
    -2 -17 3
    4 -11 3
    5 -10 3
    -5 -16 2
    -2 -12 2
    4 -6 2
    7 1 1
    -6 2 -2
    -3 6 -2
    4 13 -2
    -5 8 -3
    -1 13 -3
    0 14 -3
    1 15 -3
    -7 10 -4
    -4 14 -4
    4 22 -4
    -6 16 -5
    -2 21 -5
    -1 22 -5
    0 23 -5
    1 24 -5
    -4 23 -6
    -3 24 -6
    -2 25 -6
    2 29 -6
    3 30 -6
    -2 -32 6
    2 -27 6
    -3 -28 5
    -2 -27 5
    1 -23 5
    3 -21 5
    6 -19 5
    -3 -23 4
    6 -14 4
    -3 -18 3
    6 -9 3
    -3 -13 2
    5 -5 2
    -2 -7 1
    4 -1 1
    -4 0 -1
    -2 7 -2
    3 12 -2
    -7 5 -3
    -4 9 -3
    5 18 -3
    -6 11 -4
    -3 15 -4
    -2 16 -4
    -1 17 -4
    0 18 -4
    1 19 -4
    2 20 -4
    3 21 -4
    -5 17 -5
    -4 18 -5
    4 26 -5
    -5 21 -6
    -1 26 -6
    0 27 -6
    1 28 -6
    -4 27 -7
    -3 28 -7
    -2 29 -7
    -1 30 -7
    0 31 -7
    1 32 -7
    -1 -30 6
    0 -29 6
    1 -28 6
    4 -25 6
    5 -24 6
    -4 -29 5
    -1 -25 5
    0 -24 5
    4 -20 5
    5 -19 5
    6 -18 5
    -4 -24 4
    -1 -20 4
    0 -19 4
    1 -18 4
    3 -16 4
    4 -15 4
    5 -14 4
    -4 -19 3
    0 -14 3
    2 -12 3
    3 -11 3
    4 -10 3
    7 -8 3
    6 -4 2
    5 0 1
    -6 -3 -1
    -5 3 -2
    -1 8 -2
    0 9 -2
    1 10 -2
    2 11 -2
    -6 6 -3
    -3 10 -3
    4 17 -3
    -7 9 -4
    -5 12 -4
    -6 15 -5
    -3 19 -5
    -2 20 -5
    -1 21 -5
    0 22 -5
    1 23 -5
    2 24 -5
    3 25 -5
    -4 22 -6
    -3 23 -6
    -2 24 -6
    2 28 -6
    3 29 -6
    -4 26 -7
    -3 27 -7
    0 -33 7
    1 -32 7
    2 -31 7
    -2 -31 6
    0 -28 6
    1 -27 6
    2 -26 6
    4 -24 6
    5 -23 6
    -3 -27 5
    -2 -26 5
    3 -20 5
    -5 -25 4
    -2 -21 4
    6 -13 4
    -1 -15 3
    5 -9 3
    2 -7 2
    3 -6 2
    7 -3 2
    -3 1 -1
    -7 0 -2
    -2 11 -3
    -1 12 -3
    3 16 -3
    -4 13 -4
    -3 14 -4
    4 21 -4
    5 22 -4
    -5 16 -5
    -4 17 -5
    -5 20 -6
    -1 25 -6
    0 26 -6
    1 27 -6
    -2 28 -7
    -1 29 -7
    0 30 -7
    1 31 -7
    2 -30 7
    -2 -30 6
    -1 -29 6
    -4 -28 5
    -1 -24 5
    0 -23 5
    1 -22 5
    4 -19 5
    5 -18 5
    6 -17 5
    -3 -22 4
    0 -18 4
    1 -17 4
    3 -15 4
    4 -14 4
    -5 -20 3
    -2 -16 3
    6 -8 3
    -4 -14 2
    0 -9 2
    4 -5 2
    6 1 1
    -4 4 -2
    -7 4 -3
    -5 7 -3
    0 13 -3
    1 14 -3
    2 15 -3
    -6 10 -4
    -2 15 -4
    -1 16 -4
    2 19 -4
    3 20 -4
    -6 14 -5
    -3 18 -5
    -2 19 -5
    3 24 -5
    4 25 -5
    -6 18 -6
    -4 21 -6
    -3 22 -6
    3 28 -6
    -4 25 -7
    -3 26 -7
    0 -32 7
    1 -31 7
    -3 -31 6
    0 -27 6
    1 -26 6
    4 -23 6
    5 -22 6
    -2 -25 5
    3 -19 5
    -4 -23 4
    -1 -19 4
    5 -13 4
    6 -12 4
    -3 -17 3
    2 -11 3
    3 -10 3
    7 -7 3
    -1 -10 2
    5 -4 2
    7 2 1
    -2 2 -1
    -6 1 -2
    -3 5 -2
    -4 8 -3
    6 18 -3
    -7 8 -4
    -5 11 -4
    -4 12 -4
    0 17 -4
    1 18 -4
    -5 15 -5
    -1 20 -5
    0 21 -5
    1 22 -5
    2 23 -5
    -5 19 -6
    -2 23 -6
    -1 24 -6
    0 25 -6
    1 26 -6
    2 27 -6
    -5 23 -7
    -2 27 -7
    -1 28 -7
    0 29 -7
    1 30 -7
    2 31 -7
    -1 32 -8
    0 -31 7
    1 -30 7
    2 -29 7
    4 -27 7
    -2 -29 6
    -1 -28 6
    -3 -26 5
    0 -22 5
    1 -21 5
    4 -18 5
    5 -17 5
    6 -16 5
    -5 -24 4
    -2 -20 4
    7 -11 4
    -6 -21 3
    0 -13 3
    4 -9 3
    5 -8 3
    -2 -11 2
    6 -3 2
    -7 -5 -1
    -5 -2 -1
    -6 5 -3
    -3 9 -3
    -6 9 -4
    -3 13 -4
    -6 13 -5
    -4 16 -5
    -3 17 -5
    5 25 -5
    -6 17 -6
    -4 20 -6
    -3 21 -6
    -4 24 -7
    -3 25 -7
    -2 26 -7
    -3 29 -8
    -2 30 -8
    -1 31 -8
    -1 -32 7
    -3 -30 6
    0 -26 6
    1 -25 6
    3 -23 6
    4 -22 6
    5 -21 6
    -4 -27 5
    -2 -24 5
    -1 -23 5
    -3 -21 4
    0 -17 4
    1 -16 4
    3 -14 4
    4 -13 4
    5 -12 4
    -4 -18 3
    -1 -14 3
    6 -7 3
    7 -2 2
    -1 3 -1
    -7 -1 -2
    -5 2 -2
    -2 6 -2
    5 13 -2
    -5 6 -3
    -2 10 -3
    5 17 -3
    -5 10 -4
    -2 14 -4
    4 20 -4
    5 21 -4
    -5 14 -5
    -2 18 -5
    -1 19 -5
    3 23 -5
    4 24 -5
    -5 18 -6
    -2 22 -6
    -1 23 -6
    0 24 -6
    1 25 -6
    2 26 -6
    3 27 -6
    4 28 -6
    -5 22 -7
    -1 27 -7
    0 28 -7
    1 29 -7
    2 30 -7
    0 32 -8
    0 -30 7
    1 -29 7
    2 -28 7
    4 -26 7
    -2 -28 6
    -1 -27 6
    3 -22 6
    -3 -25 5
    0 -21 5
    1 -20 5
    3 -18 5
    4 -17 5
    5 -16 5
    6 -15 5
    -4 -22 4
    -1 -18 4
    6 -11 4
    7 -10 4
    -2 -15 3
    7 -6 3
    -3 -12 2
    1 -3 1
    2 -2 1
    3 -1 1
    4 0 1
    -1 7 -2
    -7 3 -3
    0 12 -3
    3 15 -3
    4 16 -3
    -7 7 -4
    -1 15 -4
    0 16 -4
    1 17 -4
    2 18 -4
    3 19 -4
    -4 15 -5
    0 20 -5
    1 21 -5
    2 22 -5
    -4 19 -6
    -4 23 -7
    -3 24 -7
    -2 25 -7
    -3 28 -8
    -2 29 -8
    -1 30 -8
    0 31 -8
    1 32 -8
    -1 -31 7
    2 -27 7
    4 -25 7
    -3 -29 6
    0 -25 6
    1 -24 6
    4 -21 6
    5 -20 6
    -4 -26 5
    -1 -22 5
    -2 -19 4
    -5 -19 3
    -3 -16 3
    2 -10 3
    3 -9 3
    4 -8 3
    2 -6 2
    3 -5 2
    4 -4 2
    5 -3 2
    5 1 1
    -4 -1 -1
    -4 3 -2
    0 8 -2
    3 11 -2
    4 12 -2
    -4 7 -3
    1 13 -3
    2 14 -3
    -6 8 -4
    -4 11 -4
    -6 12 -5
    -3 16 -5
    -6 16 -6
    -5 17 -6
    -3 20 -6
    -2 21 -6
    -1 22 -6
    4 27 -6
    -5 21 -7
    -1 26 -7
    0 27 -7
    1 28 -7
    2 29 -7
    3 30 -7
    -4 26 -8
    -3 27 -8
    1 -32 8
    -1 -30 7
    0 -29 7
    1 -28 7
    -2 -27 6
    -1 -26 6
    4 -20 6
    -2 -23 5
    3 -17 5
    4 -16 5
    5 -15 5
    -5 -23 4
    -3 -20 4
    3 -13 4
    4 -12 4
    5 -11 4
    6 -10 4
    0 -12 3
    5 -7 3
    6 -6 3
    0 -8 2
    6 -2 2
    -6 -12 1
    6 2 1
    -6 0 -2
    2 10 -2
    -6 4 -3
    -3 8 -3
    -3 12 -4
    -2 13 -4
    6 21 -4
    -7 10 -5
    -5 13 -5
    -2 17 -5
    -1 18 -5
    4 23 -5
    5 24 -5
    -4 18 -6
    0 23 -6
    1 24 -6
    2 25 -6
    3 26 -6
    -4 22 -7
    -3 23 -7
    -2 28 -8
    -1 29 -8
    0 30 -8
    1 31 -8
    2 -30 8
    -2 -31 7
    1 -27 7
    2 -26 7
    4 -24 7
    5 -23 7
    -3 -28 6
    0 -24 6
    1 -23 6
    3 -21 6
    5 -19 6
    6 -18 6
    -3 -24 5
    0 -20 5
    1 -19 5
    6 -14 5
    0 -16 4
    7 -9 4
    -6 -20 3
    -1 -13 3
    7 -5 3
    -6 -16 2
    -4 -13 2
    7 -1 2
    -6 -4 -1
    1 5 -1
    4 8 -1
    -3 4 -2
    -2 9 -3
    -7 6 -4
    -5 9 -4
    -1 14 -4
    5 20 -4
    -4 14 -5
    0 19 -5
    1 20 -5
    2 21 -5
    3 22 -5
    -6 15 -6
    -3 19 -6
    -5 20 -7
    -2 24 -7
    -1 25 -7
    0 26 -7
    1 27 -7
    2 28 -7
    3 29 -7
    -4 25 -8
    -3 26 -8
    0 -32 8
    1 -31 8
    -1 -29 7
    0 -28 7
    -1 -25 6
    -4 -25 5
    -1 -21 5
    -4 -21 4
    -1 -17 4
    -4 -17 3
    -1 -9 2
    7 3 1
    -6 -8 0
    6 6 0
    2 6 -1
    3 7 -1
    -7 2 -3
    -5 5 -3
    -1 10 -3
    -4 10 -4
    0 15 -4
    1 16 -4
    2 17 -4
    3 18 -4
    4 19 -4
    -6 11 -5
    -3 15 -5
    -5 16 -6
    -2 20 -6
    -1 21 -6
    0 22 -6
    4 26 -6
    -4 21 -7
    -3 22 -7
    -2 27 -8
    -1 28 -8
    0 29 -8
    1 -30 8
    2 -29 8
    -2 -30 7
    1 -26 7
    4 -23 7
    5 -22 7
    -2 -26 6
    1 -22 6
    3 -20 6
    4 -19 6
    5 -18 6
    6 -17 6
    -2 -22 5
    1 -18 5
    3 -16 5
    4 -15 5
    5 -14 5
    6 -13 5
    -2 -18 4
    2 -13 4
    3 -12 4
    4 -11 4
    5 -10 4
    6 -9 4
    -2 -14 3
    3 -8 3
    4 -7 3
    -1 -5 1
    -3 0 -1
    -7 -2 -2
    -5 1 -2
    -2 5 -2
    -4 6 -3
    0 11 -3
    6 17 -3
    -6 7 -4
    -3 11 -4
    -7 9 -5
    -5 12 -5
    -2 16 -5
    -1 17 -5
    -6 14 -6
    -4 17 -6
    -3 18 -6
    1 23 -6
    2 24 -6
    3 25 -6
    -5 19 -7
    -2 23 -7
    -1 24 -7
    -4 24 -8
    -3 25 -8
    1 30 -8
    2 31 -8
    -1 -32 8
    0 -31 8
    4 -26 8
    -1 -28 7
    0 -27 7
    -3 -27 6
    -1 -24 6
    0 -23 6
    -3 -23 5
    0 -19 5
    -5 -22 4
    -3 -19 4
    0 -15 4
    7 -8 4
    -5 -18 3
    2 -9 3
    5 -6 3
    6 -5 3
    7 -4 3
    -2 -10 2
    -6 3 -3
    1 12 -3
    2 13 -3
    4 15 -3
    5 16 -3
    -7 5 -4
    -5 8 -4
    -2 12 -4
    -4 13 -5
    0 18 -5
    1 19 -5
    2 20 -5
    3 21 -5
    4 22 -5
    5 23 -5
    -5 15 -6
    -2 19 -6
    -6 17 -7
    -4 20 -7
    0 25 -7
    1 26 -7
    2 27 -7
    3 28 -7
    -2 26 -8
    -1 27 -8
    1 -29 8
    2 -28 8
    -2 -29 7
    1 -25 7
    3 -23 7
    4 -22 7
    5 -21 7
    -4 -28 6
    -2 -25 6
    3 -19 6
    4 -18 6
    5 -17 6
    6 -16 6
    -4 -24 5
    -1 -20 5
    3 -15 5
    4 -14 5
    5 -13 5
    6 -12 5
    -1 -16 4
    -3 -15 3
    0 -11 3
    2 -5 2
    3 -4 2
    4 -3 2
    5 -2 2
    6 -1 2
    7 7 0
    -7 -6 -1
    -5 -3 -1
    -4 2 -2
    -1 6 -2
    -3 7 -3
    3 14 -3
    -1 13 -4
    -6 10 -5
    -3 14 -5
    -4 16 -6
    -1 20 -6
    0 21 -6
    1 22 -6
    -5 18 -7
    -3 21 -7
    -2 22 -7
    -4 23 -8
    -3 24 -8
    0 28 -8
    1 29 -8
    2 30 -8
    -2 29 -9
    -1 30 -9
    0 31 -9
    -1 -31 8
    0 -30 8
    4 -25 8
    -3 -30 7
    0 -26 7
    -3 -26 6
    0 -22 6
    1 -21 6
    -2 -21 5
    1 -17 5
    -4 -20 4
    3 -11 4
    4 -10 4
    5 -9 4
    6 -8 4
    -5 -14 2
    7 0 2
    -6 -1 -2
    0 7 -2
    -7 1 -3
    -5 4 -3
    -2 8 -3
    -6 6 -4
    -4 9 -4
    0 14 -4
    1 15 -4
    6 20 -4
    -7 8 -5
    -5 11 -5
    -2 15 -5
    -6 13 -6
    -3 17 -6
    2 23 -6
    3 24 -6
    4 25 -6
    -4 19 -7
    -1 23 -7
    0 24 -7
    1 25 -7
    -5 21 -8
    -2 25 -8
    -1 26 -8
    -3 27 -9
    1 -28 8
    2 -27 8
    -2 -28 7
    -1 -27 7
    3 -22 7
    4 -21 7
    5 -20 7
    -1 -23 6
    3 -18 6
    4 -17 6
    5 -16 6
    6 -15 6
    -5 -25 5
    -3 -22 5
    0 -18 5
    -2 -17 4
    2 -12 4
    7 -7 4
    -6 -19 3
    -4 -16 3
    -1 -12 3
    -3 -11 2
    -2 1 -1
    -3 10 -4
    2 16 -4
    3 17 -4
    4 18 -4
    5 19 -4
    -4 12 -5
    -1 16 -5
    0 17 -5
    -5 14 -6
    -2 18 -6
    -6 16 -7
    -3 20 -7
    2 26 -7
    3 27 -7
    -4 22 -8
    0 27 -8
    1 28 -8
    2 29 -8
    -2 28 -9
    -1 29 -9
    0 30 -9
    -1 -30 8
    0 -29 8
    4 -24 8
    0 -25 7
    1 -24 7
    -4 -27 6
    -2 -24 6
    1 -20 6
    -1 -19 5
    3 -14 5
    4 -13 5
    5 -12 5
    6 -11 5
    -5 -21 4
    -3 -18 4
    3 -7 3
    4 -6 3
    5 -5 3
    6 -4 3
    7 -3 3
    0 -7 2
    -2 -6 1
    3 0 1
    4 1 1
    5 2 1
    -3 3 -2
    1 8 -2
    -4 5 -3
    -1 9 -3
    -7 4 -4
    -5 7 -4
    -2 11 -4
    -6 9 -5
    1 18 -5
    3 20 -5
    -4 15 -6
    -1 19 -6
    0 20 -6
    -5 17 -7
    -2 21 -7
    -1 22 -7
    -5 20 -8
    -3 23 -8
    -3 26 -9
    -4 -23 5
    7 -10 5
    -2 -13 3
    2 -8 3
    6 3 1
    6 13 -2
    -6 2 -3
    -6 12 -6
    -1 25 -8
    7 4 1
    3 10 -2
    4 11 -2
    5 12 -2
    -6 -5 -1
    -6 -15 2
    3 13 -11
    -6 -15 6
    -6 -14 4
    -5 -11 2
    -4 -8 0
    -3 -2 -7
    3 -2 16
    -2 0 -7
    -4 1 -15
    -1 2 -7
    3 2 8
    -3 3 -15
    -2 5 -15
    -1 7 -15
    1 8 -10
    6 13 0
    -7 -14 1
    -7 -13 -1
    -5 -13 6
    -5 -12 4
    -6 -11 -1
    -6 -10 -3
    -4 -9 2
    -5 -8 -3
    -6 -7 -8
    -5 -7 -5
    -5 -5 -8
    -4 -5 -5
    -5 -4 -10
    -3 -3 -5
    -5 -2 -13
    -4 -2 -10
    -4 0 -13
    -3 0 -10
    4 1 14
    4 2 12
    4 3 10
    4 4 8
    5 4 12
    -2 5 -15
    5 5 10
    3 8 -3
    4 9 -1
    5 9 3
    6 9 7
    5 10 1
    6 10 5
    3 11 -8
    6 11 3
    4 12 -6
    5 13 -4
    6 14 -2
    5 16 -9
    6 17 -7
    -5 -15 10
    -5 -14 8
    -6 -13 3
    -7 -12 -2
    -6 -12 1
    -7 -11 -4
    -4 -11 6
    -4 -10 4
    -1 -10 15
    -6 -9 -4
    -5 -9 -1
    0 -9 17
    -6 -8 -6
    0 -8 15
    -3 -7 2
    0 -7 13
    1 -7 17
    -6 -6 -9
    -5 -6 -6
    -4 -6 -3
    0 -6 11
    1 -6 15
    1 -5 13
    2 -5 17
    1 -4 11
    2 -4 15
    -5 -3 -11
    -4 -3 -8
    1 -3 9
    2 -3 13
    2 -2 11
    3 -2 15
    -2 -1 -5
    3 -1 13
    -3 2 -13
    -2 2 -10
    1 2 0
    -3 4 -16
    -2 4 -13
    -1 4 -10
    3 5 2
    -2 6 -16
    0 6 -10
    4 6 4
    2 7 -5
    5 7 6
    4 10 -3
    5 11 -1
    6 12 1
    7 13 3
    5 14 -6
    4 15 -11
    6 15 -4
    -6 -15 7
    -7 -14 2
    -6 -14 5
    -7 -13 0
    -4 -12 8
    -5 -11 3
    -7 -10 -5
    -6 -10 -2
    -5 -10 1
    -1 -9 13
    -3 -8 4
    -6 -7 -7
    -5 -7 -4
    -4 -7 -1
    -2 -5 2
    0 -5 9
    -5 -4 -9
    -4 -4 -6
    -3 -4 -3
    -5 -2 -12
    1 -2 7
    -4 -1 -11
    -3 -1 -8
    2 -1 9
    3 0 11
    4 0 15
    -4 1 -14
    -3 1 -11
    -2 1 -8
    -1 1 -5
    3 1 9
    4 1 13
    3 2 7
    4 2 11
    4 3 9
    5 3 13
    2 4 0
    5 4 11
    -1 6 -13
    3 6 0
    4 7 2
    -1 8 -16
    0 8 -13
    5 8 4
    3 9 -5
    5 9 2
    6 9 6
    0 10 -16
    1 10 -13
    6 10 4
    1 12 -16
    5 12 -3
    4 13 -8
    6 13 -1
    7 14 1
    6 16 -6
    -4 -14 12
    -4 -13 10
    -7 -12 -1
    -6 -12 2
    -5 -12 5
    -7 -11 -3
    -6 -11 0
    -3 -9 6
    -6 -8 -5
    -5 -8 -2
    -4 -8 1
    -6 -6 -8
    -6 -5 -10
    -5 -5 -7
    -4 -5 -4
    -3 -5 -1
    0 -4 7
    -5 -3 -10
    -4 -2 -9
    -3 -2 -6
    -2 -2 -3
    -4 0 -12
    2 1 5
    -4 2 -15
    -3 3 -14
    -2 3 -11
    -1 3 -8
    0 3 -5
    -2 5 -14
    5 5 9
    5 7 5
    4 8 0
    6 8 7
    5 10 0
    4 11 -5
    6 11 2
    6 12 0
    5 13 -5
    7 13 2
    6 14 -3
    5 15 -8
    -7 -13 1
    -6 -13 4
    -5 -13 7
    -7 -10 -4
    -6 -10 -1
    -6 -9 -3
    -5 -9 0
    -4 -9 3
    -6 -7 -6
    1 -7 16
    -5 -6 -5
    -4 -6 -2
    -2 -6 4
    2 -5 16
    -5 -4 -8
    2 -4 14
    -4 -3 -7
    2 -3 12
    3 -3 16
    3 -2 14
    -5 -1 -13
    -4 -1 -10
    1 -1 5
    3 -1 12
    -3 0 -9
    -2 0 -6
    3 0 10
    4 0 14
    4 1 12
    -3 2 -12
    4 2 10
    5 3 12
    -3 4 -15
    3 4 3
    5 4 10
    -1 5 -11
    2 5 -2
    4 6 3
    -1 7 -14
    3 7 -2
    5 8 3
    -1 9 -17
    4 9 -2
    6 9 5
    6 10 3
    5 11 -2
    6 13 -2
    7 14 0
    6 15 -5
    -6 -15 8
    -5 -15 11
    -6 -14 6
    -5 -14 9
    -7 -12 0
    -7 -11 -2
    -6 -11 1
    -5 -10 2
    -4 -10 5
    -3 -10 8
    -7 -9 -5
    -6 -8 -4
    -5 -7 -3
    -1 -7 9
    -3 -6 1
    1 -6 14
    -6 -5 -9
    1 -5 12
    -4 -4 -5
    -3 -3 -4
    -2 -3 -1
    -5 -2 -11
    2 -2 10
    -3 -1 -7
    -1 0 -3
    -4 1 -13
    3 1 8
    -2 2 -9
    4 3 8
    -2 4 -12
    0 5 -8
    -2 6 -15
    5 6 6
    4 7 1
    6 8 6
    0 9 -14
    5 9 1
    0 11 -17
    6 11 1
    3 12 -10
    4 12 -7
    7 12 3
    7 13 1
    3 14 -13
    4 14 -10
    5 14 -7
    4 16 -13
    5 16 -10
    6 16 -7
    -7 -13 2
    -6 -12 3
    -5 -11 4
    -4 -11 7
    -7 -10 -3
    -6 -9 -2
    0 -9 16
    -5 -8 -1
    0 -8 14
    -4 -7 0
    -6 -6 -7
    -5 -5 -6
    -6 -4 -10
    -3 -4 -2
    1 -4 10
    -5 -3 -9
    -1 -3 2
    3 -3 15
    -4 -2 -8
    3 -2 13
    -5 -1 -12
    2 -1 8
    4 -1 15
    -4 0 -11
    1 0 3
    4 0 13
    -3 1 -10
    4 1 11
    -4 2 -14
    3 2 6
    5 2 13
    -3 3 -13
    5 3 11
    5 4 9
    -3 5 -16
    3 5 1
    4 5 4
    0 7 -11
    5 7 4
    6 9 4
    3 10 -7
    4 10 -4
    5 10 -1
    7 11 4
    5 12 -4
    6 12 -1
    6 14 -4
    7 14 -1
    -6 -13 5
    -5 -12 6
    -7 -11 -1
    -3 -11 10
    -6 -10 0
    -7 -9 -4
    -5 -9 1
    -4 -8 2
    -6 -7 -5
    -3 -7 3
    0 -7 12
    -5 -6 -4
    -6 -5 -8
    -4 -5 -3
    2 -5 15
    -5 -4 -7
    2 -4 13
    -4 -3 -6
    0 -3 5
    1 -3 8
    -5 -2 -10
    -3 -2 -5
    -4 -1 -9
    -2 -1 -4
    3 -1 11
    -5 0 -13
    2 0 6
    -4 1 -12
    -2 1 -7
    -1 2 -6
    4 2 9
    -4 3 -15
    2 3 1
    -3 4 -14
    -1 4 -9
    -2 5 -13
    -1 6 -12
    -2 7 -16
    6 7 7
    -1 8 -15
    3 8 -4
    4 8 -1
    5 8 2
    6 8 5
    6 10 2
    7 10 5
    7 12 2
    5 13 -6
    6 13 -3
    5 15 -9
    6 15 -6
    -6 -14 7
    -5 -13 8
    -7 -12 1
    -4 -12 9
    -6 -11 2
    -7 -10 -2
    -5 -10 3
    -6 -8 -3
    1 -8 17
    -5 -7 -2
    -2 -7 6
    1 -7 15
    -6 -6 -6
    -4 -6 -1
    -5 -5 -5
    -3 -5 0
    -6 -4 -9
    -2 -4 1
    3 -4 16
    2 -3 11
    4 -1 14
    -3 0 -8
    3 0 9
    4 0 12
    -3 2 -11
    5 2 12
    -2 3 -10
    1 3 -2
    5 3 10
    3 6 -1
    4 6 2
    5 6 5
    4 9 -3
    5 9 0
    6 9 3
    1 11 -14
    4 11 -6
    5 11 -3
    6 11 0
    7 11 3
    4 13 -9
    7 13 0
    -5 -14 10
    -7 -13 3
    -4 -13 11
    -6 -12 4
    -7 -11 0
    -1 -11 16
    -6 -9 -1
    -4 -9 4
    -7 -8 -5
    -5 -8 0
    -3 -8 5
    -6 -7 -4
    0 -6 10
    1 -6 13
    2 -6 16
    -6 -5 -7
    -4 -4 -4
    -6 -3 -10
    -5 -3 -8
    -3 -3 -3
    3 -3 14
    -4 -2 -7
    1 -2 6
    2 -2 9
    3 -2 12
    -5 -1 -11
    -4 0 -10
    3 1 7
    4 1 10
    5 1 13
    -4 2 -13
    -3 3 -12
    3 4 2
    -3 5 -15
    -2 6 -14
    2 6 -4
    4 7 0
    5 7 3
    6 7 6
    2 8 -7
    -1 9 -16
    0 10 -15
    6 10 1
    7 10 4
    6 12 -2
    7 12 1
    6 14 -5
    7 14 -2
    4 15 -12
    -6 -13 6
    -7 -12 2
    -3 -12 12
    -5 -11 5
    -6 -10 1
    -4 -10 6
    0 -10 17
    -7 -9 -3
    -6 -8 -2
    -7 -7 -6
    -4 -7 1
    -5 -6 -3
    1 -5 11
    2 -5 14
    -5 -4 -6
    -5 -2 -9
    4 -2 15
    -3 -1 -6
    2 -1 7
    3 -1 10
    4 -1 13
    -5 0 -12
    -2 0 -5
    -4 1 -11
    -3 1 -9
    -2 2 -8
    4 2 8
    5 2 11
    -4 3 -14
    5 3 9
    -2 4 -11
    2 4 -1
    -1 5 -10
    4 5 3
    -3 6 -16
    6 6 7
    -1 7 -13
    3 7 -3
    0 8 -12
    5 8 1
    6 8 4
    1 9 -11
    3 9 -6
    5 10 -2
    7 11 2
    5 12 -5
    6 13 -4
    7 13 -1
    5 14 -8
    5 16 -11
    -6 -14 8
    -4 -14 13
    -5 -12 7
    -6 -11 3
    -7 -10 -1
    -1 -10 14
    -5 -9 2
    -3 -9 7
    0 -9 15
    -7 -8 -4
    1 -8 16
    -5 -7 -1
    -6 -6 -5
    -3 -6 2
    -5 -5 -4
    -4 -5 -2
    -6 -4 -8
    -3 -4 -1
    2 -4 12
    3 -4 15
    -5 -3 -7
    -4 -3 -5
    3 -3 13
    -5 -1 -10
    -4 -1 -8
    3 0 8
    4 0 11
    -5 1 -13
    -1 1 -4
    5 1 12
    -3 2 -10
    -1 3 -7
    -4 4 -15
    -3 4 -13
    6 4 10
    3 5 0
    0 6 -9
    4 6 1
    5 6 4
    -2 7 -15
    6 7 5
    4 8 -2
    6 9 2
    7 9 5
    -1 10 -17
    2 10 -10
    4 10 -5
    7 10 3
    0 11 -16
    3 11 -9
    6 11 -1
    4 12 -8
    7 12 0
    6 15 -7
    -5 -13 9
    -6 -12 5
    -7 -11 1
    -4 -11 8
    -5 -10 4
    -7 -9 -2
    -6 -9 0
    -4 -8 3
    -7 -7 -5
    -6 -7 -3
    1 -7 14
    -4 -6 0
    2 -6 15
    -6 -5 -6
    -2 -5 3
    0 -5 8
    1 -4 9
    -6 -3 -9
    2 -3 10
    -3 -2 -4
    3 -2 11
    4 -2 14
    4 -1 12
    -5 0 -11
    -4 0 -9
    -3 0 -7
    2 0 5
    3 1 6
    4 1 9
    -4 2 -12
    5 2 10
    -2 3 -9
    0 4 -6
    4 4 4
    -3 5 -14
    -2 5 -12
    5 5 5
    5 7 2
    -2 8 -16
    -1 8 -14
    6 8 3
    5 9 -1
    6 10 0
    5 11 -4
    6 12 -3
    5 13 -7
    7 13 -2
    6 14 -6
    -6 -13 7
    -7 -12 3
    -7 -10 0
    -6 -10 2
    -7 -8 -3
    -6 -8 -1
    -5 -8 1
    0 -8 13
    -3 -7 4
    -7 -6 -6
    -6 -6 -4
    -5 -6 -2
    2 -5 13
    3 -5 16
    -6 -4 -7
    -5 -4 -5
    -4 -4 -3
    3 -4 14
    -2 -3 0
    -6 -2 -10
    -5 -2 -8
    -4 -2 -6
    2 -2 8
    -2 -1 -3
    1 -1 4
    3 -1 9
    4 0 10
    5 0 13
    -2 1 -6
    -4 3 -13
    -3 3 -11
    -3 6 -15
    -2 6 -13
    -1 6 -11
    6 6 6
    4 7 -1
    5 8 0
    0 9 -13
    7 9 4
    5 10 -3
    7 11 1
    1 12 -15
    4 14 -11
    5 15 -10
    -5 -14 11
    -7 -11 2
    -6 -11 4
    -5 -11 6
    -7 -9 -1
    -6 -9 1
    -5 -9 3
    -4 -9 5
    -1 -9 12
    1 -9 17
    -7 -7 -4
    -4 -7 2
    1 -6 12
    -6 -5 -5
    -3 -5 1
    -6 -3 -8
    -5 -3 -6
    -3 -3 -2
    1 -3 7
    3 -3 12
    4 -3 15
    4 -2 13
    -5 -1 -9
    -4 -1 -7
    -3 -1 -5
    -5 1 -12
    -4 1 -10
    -3 1 -8
    4 1 8
    5 1 11
    0 2 -3
    5 2 9
    -4 4 -14
    -3 4 -12
    -1 4 -8
    3 4 1
    4 5 2
    6 5 7
    3 6 -2
    5 6 3
    6 7 4
    3 8 -5
    7 8 5
    -1 9 -15
    4 9 -4
    6 9 1
    7 10 2
    4 11 -7
    6 11 -2
    5 12 -6
    7 12 -1
    3 13 -12
    6 13 -5
    6 15 -8
    -7 -12 4
    -5 -12 8
    -4 -12 10
    -3 -10 9
    0 -10 16
    -2 -8 8
    1 -8 15
    -6 -7 -2
    -5 -7 0
    0 -7 11
    2 -7 16
    -7 -6 -5
    -5 -5 -3
    -4 -5 -1
    3 -5 15
    2 -4 11
    -4 -3 -4
    -6 -2 -9
    4 -1 11
    -5 0 -10
    3 0 7
    5 0 12
    -5 2 -13
    -4 2 -11
    -3 2 -9
    2 3 0
    6 3 10
    -2 4 -10
    2 5 -3
    5 5 4
    6 6 5
    -3 7 -16
    -2 7 -14
    -1 7 -12
    1 7 -8
    5 7 1
    7 7 6
    6 8 2
    5 9 -2
    7 9 3
    6 10 -1
    7 11 0
    6 12 -4
    7 13 -3
    5 14 -9
    -3 -13 14
    -6 -12 6
    -7 -10 1
    -6 -10 3
    -5 -10 5
    -4 -10 7
    -7 -8 -2
    -6 -8 0
    -5 -8 2
    -6 -6 -3
    -5 -6 -1
    2 -6 14
    -7 -5 -6
    1 -5 10
    -6 -4 -6
    -5 -4 -4
    3 -4 13
    2 -3 9
    4 -3 14
    -5 -2 -7
    -4 -2 -5
    0 -2 3
    3 -2 10
    -6 -1 -10
    2 -1 6
    5 -1 13
    -4 0 -8
    -3 0 -6
    4 0 9
    -5 1 -11
    5 1 10
    -2 2 -7
    -1 2 -5
    -4 3 -12
    4 4 3
    -3 5 -13
    -2 5 -11
    6 5 6
    4 6 0
    0 7 -10
    6 7 3
    4 8 -3
    7 8 4
    6 9 0
    -1 10 -16
    0 10 -14
    3 10 -8
    7 10 1
    5 11 -5
    7 12 -2
    4 13 -10
    6 14 -7
    -6 -13 8
    -5 -13 10
    -7 -11 3
    -6 -11 5
    -7 -9 0
    0 -9 14
    -4 -8 4
    -3 -8 6
    -7 -7 -3
    -6 -7 -1
    1 -7 13
    -4 -6 1
    -3 -6 3
    3 -6 16
    -6 -5 -4
    2 -5 12
    -4 -4 -2
    -3 -4 0
    0 -4 6
    -6 -3 -7
    -3 -2 -3
    -2 -2 -1
    4 -2 12
    -5 -1 -8
    3 -1 8
    -6 0 -11
    -2 0 -4
    5 0 11
    -4 1 -9
    -5 2 -12
    -3 3 -10
    3 3 2
    -4 4 -13
    5 4 5
    -1 5 -9
    3 5 -1
    -3 6 -14
    5 6 2
    7 7 5
    -2 8 -15
    5 8 -1
    7 9 2
    1 10 -12
    4 10 -6
    6 11 -3
    1 13 -16
    5 13 -8
    -4 -13 12
    -5 -11 7
    -1 -11 15
    -7 -10 2
    -6 -9 2
    -5 -9 4
    1 -9 16
    -7 -8 -1
    -5 -7 1
    2 -7 15
    -7 -6 -4
    -2 -6 5
    -5 -5 -2
    3 -5 14
    -6 -4 -5
    -2 -4 2
    1 -4 8
    4 -4 15
    -5 -3 -5
    3 -3 11
    4 -3 13
    -6 -2 -8
    1 -2 5
    -4 -1 -6
    4 -1 10
    -5 0 -9
    -3 1 -7
    4 1 7
    5 1 9
    -4 2 -10
    6 2 10
    -5 3 -13
    -2 3 -8
    4 3 4
    -3 4 -11
    -4 5 -14
    4 5 1
    5 5 3
    -2 6 -12
    6 6 4
    7 6 6
    -3 7 -15
    2 7 -6
    3 7 -4
    4 7 -2
    -1 8 -13
    6 8 1
    7 8 3
    -2 9 -16
    5 10 -4
    6 10 -2
    7 11 -1
    6 13 -6
    -6 -12 7
    -4 -11 9
    0 -11 17
    -6 -10 4
    -6 -8 1
    -7 -7 -2
    -4 -7 3
    -6 -6 -2
    0 -6 9
    1 -6 11
    -7 -5 -5
    -4 -5 0
    2 -4 10
    -6 -3 -6
    -4 -3 -3
    -5 -2 -6
    -1 -2 1
    2 -2 7
    3 -2 9
    -6 -1 -9
    -3 -1 -4
    5 -1 12
    -4 0 -7
    3 0 6
    4 0 8
    -5 1 -10
    -2 1 -5
    2 2 1
    -4 3 -11
    0 5 -7
    6 5 5
    5 7 0
    6 7 2
    0 8 -11
    -1 9 -14
    5 9 -3
    7 10 0
    0 11 -15
    4 12 -9
    5 12 -7
    6 12 -5
    7 12 -3
    5 15 -11
    -5 -12 9
    -7 -11 4
    -7 -9 1
    -4 -9 6
    -5 -8 3
    0 -8 12
    1 -8 14
    2 -8 16
    -7 -6 -3
    -5 -6 0
    2 -6 13
    3 -6 15
    -6 -5 -3
    -7 -4 -6
    -5 -4 -3
    3 -4 12
    4 -4 14
    -3 -3 -1
    -6 -2 -7
    -4 -2 -4
    4 -2 11
    5 -2 13
    -5 -1 -7
    -6 0 -10
    5 0 10
    -5 2 -11
    -3 2 -8
    1 2 -1
    -1 3 -6
    -4 4 -12
    -2 4 -9
    2 4 -2
    3 4 0
    4 4 2
    5 4 4
    6 4 6
    -3 5 -12
    -1 6 -10
    4 6 -1
    5 6 1
    6 6 3
    -2 7 -13
    7 7 4
    3 9 -7
    4 9 -5
    6 9 -1
    7 9 1
    6 11 -4
    7 11 -2
    6 14 -8
    4 15 -13
    -6 -13 9
    -2 -13 16
    -6 -11 6
    -3 -11 11
    -7 -10 3
    -5 -10 6
    0 -10 15
    1 -10 17
    -6 -9 3
    -7 -8 0
    -1 -8 10
    -6 -7 0
    -7 -5 -4
    -3 -5 2
    2 -5 11
    3 -5 13
    -6 -4 -4
    -4 -4 -1
    -5 -3 -4
    2 -3 8
    3 -3 10
    4 -3 12
    -6 -1 -8
    3 -1 7
    4 -1 9
    5 -1 11
    -5 0 -8
    -3 0 -5
    -4 1 -8
    6 1 10
    -5 3 -12
    -3 3 -9
    5 3 5
    -4 5 -13
    -3 6 -13
    3 6 -3
    7 6 5
    -2 8 -14
    5 8 -2
    6 8 0
    7 8 2
    -1 10 -15
    5 11 -6
    0 12 -16
    3 12 -11
    5 14 -10
    -1 -10 13
    -7 -9 2
    -3 -9 8
    -6 -8 2
    -7 -7 -1
    -5 -7 2
    -3 -7 5
    1 -7 12
    2 -7 14
    3 -7 16
    -6 -6 -1
    -4 -6 2
    -5 -5 -1
    1 -5 9
    -7 -4 -5
    -1 -4 4
    -6 -3 -5
    1 -3 6
    -5 -2 -5
    -3 -2 -2
    -4 -1 -5
    2 -1 5
    -6 0 -9
    -5 1 -9
    -1 1 -3
    -4 2 -9
    -2 2 -6
    3 3 1
    4 3 3
    -5 4 -13
    -3 4 -10
    -2 5 -10
    4 5 0
    5 5 2
    6 5 4
    7 5 6
    -4 6 -14
    -3 7 -14
    -1 7 -11
    6 7 1
    7 7 3
    4 8 -4
    -2 9 -15
    0 9 -12
    5 10 -5
    6 10 -3
    7 10 -1
    -1 11 -16
    1 11 -13
    4 11 -8
    7 12 -4
    6 13 -7
    -5 -13 11
    -6 -12 8
    -4 -12 11
    -1 -12 16
    -5 -11 8
    -6 -10 5
    -4 -10 8
    -5 -9 5
    1 -9 15
    -4 -8 5
    -7 -6 -2
    3 -6 14
    -6 -5 -2
    -5 -4 -2
    3 -4 11
    4 -4 13
    -7 -3 -6
    -4 -3 -2
    -2 -3 1
    -6 -2 -6
    3 -2 8
    4 -2 10
    5 -2 12
    -5 -1 -6
    -4 0 -6
    4 0 7
    5 0 9
    6 0 11
    -6 1 -10
    -3 1 -6
    -5 2 -10
    -4 3 -10
    -1 4 -7
    5 4 3
    6 4 5
    -2 6 -11
    6 6 2
    7 6 4
    5 7 -1
    -3 8 -15
    6 9 -2
    7 9 0
    -2 10 -16
    7 11 -3
    6 12 -6
    5 13 -9
    4 14 -12
    -7 -10 4
    0 -9 13
    -7 -8 1
    2 -8 15
    -6 -7 1
    0 -7 10
    -5 -6 1
    2 -6 12
    -7 -5 -3
    -4 -5 1
    4 -5 14
    -6 -4 -3
    -3 -4 1
    2 -4 9
    -5 -3 -3
    4 -3 11
    5 -3 13
    -7 -2 -7
    2 -2 6
    -6 -1 -7
    -3 -1 -3
    1 -1 3
    4 -1 8
    5 -1 10
    -5 0 -7
    -2 0 -3
    -4 1 -7
    -3 2 -7
    -5 3 -11
    -2 3 -7
    6 3 6
    -4 4 -11
    4 4 1
    -3 5 -11
    3 5 -2
    7 5 5
    0 6 -8
    5 6 0
    4 7 -3
    -1 8 -12
    3 8 -6
    6 8 -1
    7 8 1
    5 9 -4
    4 10 -7
    7 10 -2
    6 11 -5
    5 12 -8
    -6 -11 7
    0 -11 16
    1 -10 16
    -7 -9 3
    -6 -9 4
    -5 -8 4
    1 -8 13
    -7 -7 0
    -4 -7 4
    3 -7 15
    -6 -6 0
    -3 -6 4
    1 -6 10
    -2 -5 4
    0 -5 7
    3 -5 12
    -7 -4 -4
    -6 -3 -4
    3 -3 9
    -4 -2 -3
    5 -2 11
    -6 0 -8
    5 0 8
    6 0 10
    -5 1 -8
    3 2 2
    2 3 -1
    5 3 4
    -5 4 -12
    7 4 6
    -5 5 -13
    -4 5 -12
    -1 5 -8
    5 5 1
    6 5 3
    -3 6 -12
    2 6 -5
    -2 7 -12
    6 7 0
    7 7 2
    5 8 -3
    7 9 -1
    0 10 -13
    6 10 -4
    -5 -12 10
    -5 -10 7
    -4 -9 7
    2 -9 16
    -6 -8 3
    2 -7 13
    -7 -6 -1
    3 -6 13
    -6 -5 -1
    -5 -5 0
    2 -5 10
    -4 -4 0
    1 -4 7
    4 -4 12
    -7 -3 -5
    -3 -3 0
    5 -3 12
    -6 -2 -5
    -5 -2 -4
    4 -2 9
    -4 -1 -4
    3 -1 6
    -3 0 -4
    -6 1 -9
    -2 1 -4
    -5 2 -9
    -4 2 -8
    5 2 5
    -3 3 -8
    0 3 -4
    4 3 2
    -2 4 -8
    3 4 -1
    6 4 4
    -4 6 -13
    4 6 -2
    7 6 3
    -4 7 -14
    -3 7 -13
    -2 8 -13
    7 8 0
    -1 9 -13
    4 9 -6
    5 11 -7
    1 12 -14
    4 13 -11
    6 13 -8
    -6 -12 9
    -4 -11 10
    -7 -10 5
    -6 -10 6
    -7 -8 2
    -3 -8 7
    -6 -7 2
    -5 -7 3
    -4 -6 3
    -7 -5 -2
    4 -5 13
    -6 -4 -2
    -5 -4 -1
    3 -4 10
    5 -4 13
    2 -3 7
    4 -3 10
    -7 -2 -6
    -2 -2 0
    3 -2 7
    -7 -1 -7
    -6 -1 -6
    -5 -1 -5
    5 -1 9
    -4 0 -5
    6 0 9
    -6 2 -10
    -1 2 -4
    4 2 3
    -5 3 -10
    -4 3 -9
    6 3 5
    -3 4 -9
    5 4 2
    7 4 5
    -2 5 -9
    4 5 -1
    7 5 4
    -1 6 -9
    6 6 1
    3 7 -5
    5 7 -2
    7 7 1
    -3 8 -14
    1 8 -9
    -3 9 -15
    -2 9 -14
    6 9 -3
    -1 10 -14
    0 11 -14
    3 11 -10
    7 11 -4
    6 12 -7
    -4 -13 13
    -1 -11 14
    0 -10 14
    -6 -9 5
    -5 -9 6
    1 -9 14
    0 -8 11
    2 -8 14
    -7 -7 1
    1 -7 11
    3 -7 14
    -5 -6 2
    2 -6 11
    4 -6 14
    3 -5 11
    -7 -4 -3
    -7 -3 -4
    -6 -3 -3
    -5 -3 -2
    -4 -3 -1
    1 -2 4
    5 -2 10
    2 -1 4
    4 -1 7
    6 -1 10
    -6 0 -7
    -5 0 -6
    -4 1 -6
    -3 1 -5
    1 1 0
    2 2 0
    6 2 6
    5 3 3
    7 3 6
    -5 4 -11
    -4 4 -10
    -4 5 -11
    -3 5 -10
    6 5 2
    5 6 -1
    7 6 2
    0 7 -9
    4 8 -5
    6 8 -2
    -2 10 -15
    5 10 -6
    7 10 -3
    -1 11 -15
    6 11 -6
    0 12 -15
    4 12 -10
    1 13 -15
    5 14 -11
    -6 -11 8
    -5 -11 9
    -7 -9 4
    -4 -8 6
    -7 -6 0
    -6 -6 1
    -4 -5 2
    -3 -5 3
    1 -5 8
    2 -4 8
    4 -4 11
    0 -3 4
    3 -3 8
    5 -3 11
    -7 -2 -5
    -6 -2 -4
    -5 -2 -3
    -4 -2 -2
    -3 -2 -1
    4 -2 8
    -6 1 -8
    -5 1 -7
    -6 2 -9
    -3 2 -6
    -2 2 -5
    5 2 4
    7 2 7
    3 3 0
    4 4 0
    6 4 3
    -5 5 -12
    5 5 0
    7 5 3
    -5 6 -13
    -4 6 -12
    -3 6 -11
    -2 6 -10
    -1 7 -10
    6 7 -1
    7 8 -1
    5 9 -5
    7 9 -2
    -2 11 -16
    -1 12 -16
    5 13 -10
    -5 -13 12
    -3 -10 10
    1 -10 15
    -1 -9 11
    2 -9 15
    -7 -8 3
    -6 -8 4
    -5 -8 5
    3 -8 15
    -2 -7 7
    2 -7 12
    0 -6 8
    3 -6 12
    -7 -5 -1
    -6 -5 0
    -5 -5 1
    4 -5 12
    -7 -4 -2
    5 -4 12
    -7 -1 -6
    -6 -1 -5
    -5 -1 -4
    -4 -1 -3
    -3 -1 -2
    -2 -1 -1
    5 -1 8
    -5 2 -8
    -4 2 -7
    -6 3 -10
    -5 3 -9
    -4 3 -8
    -2 3 -6
    -1 3 -5
    6 3 4
    7 4 4
    2 5 -4
    3 6 -4
    6 6 0
    -4 7 -13
    -3 7 -12
    -2 7 -11
    4 7 -4
    7 7 0
    0 8 -10
    5 8 -4
    6 10 -5
    0 13 -16
    1 14 -16
    0 -11 15
    -6 -10 7
    -5 -10 8
    -4 -10 9
    2 -10 16
    1 -8 12
    -7 -7 2
    -6 -7 3
    -5 -7 4
    -3 -7 6
    3 -7 13
    4 -6 13
    2 -5 9
    5 -5 13
    -6 -4 -1
    -5 -4 0
    -4 -4 1
    -3 -4 2
    -2 -4 3
    3 -4 9
    -7 -3 -3
    4 -3 9
    2 -2 5
    5 -2 9
    6 -1 9
    -7 0 -7
    -6 0 -6
    -5 0 -5
    2 1 1
    3 2 1
    6 2 5
    -3 3 -7
    4 3 1
    7 3 5
    -5 4 -10
    -4 4 -9
    5 4 1
    6 5 1
    7 6 1
    -4 8 -14
    -3 8 -13
    -2 8 -12
    -1 8 -11
    -3 9 -14
    6 9 -4
    3 10 -9
    7 10 -4
    4 11 -9
    5 12 -9
    6 13 -9
    1 -11 16
    -7 -9 5
    -6 -9 6
    0 -9 12
    2 -8 13
    -4 -7 5
    4 -7 14
    -7 -6 1
    -6 -6 2
    1 -6 9
    3 -5 10
    4 -4 10
    -6 -3 -2
    -5 -3 -1
    1 -3 5
    5 -3 10
    -7 -2 -4
    3 -2 6
    6 -2 10
    -4 0 -4
    -3 0 -3
    -6 1 -7
    -5 1 -6
    6 1 6
    -6 2 -8
    4 2 2
    7 2 6
    5 3 2
    -3 4 -8
    -2 4 -7
    -1 4 -6
    0 4 -5
    6 4 2
    -5 5 -11
    -4 5 -10
    3 5 -3
    7 5 2
    -5 6 -12
    4 6 -3
    5 7 -3
    6 8 -3
    -2 9 -13
    -1 9 -12
    0 9 -11
    7 9 -3
    -3 10 -15
    5 11 -8
    6 12 -8
    -5 -12 11
    -4 -12 12
    -1 -12 15
    -5 -9 7
    1 -9 13
    -7 -8 4
    3 -8 14
    -5 -6 3
    2 -6 10
    -7 -5 0
    -6 -5 1
    4 -5 11
    -7 -4 -1
    5 -4 11
    -4 -3 0
    2 -3 6
    -6 -2 -3
    -5 -2 -2
    4 -2 7
    -7 -1 -5
    -6 -1 -4
    -7 0 -6
    -4 1 -5
    3 1 2
    4 1 3
    7 1 7
    -5 2 -7
    5 2 3
    -6 3 -9
    6 3 3
    -6 4 -10
    7 4 3
    -3 5 -9
    -2 5 -8
    4 5 -2
    -4 6 -11
    5 6 -2
    -5 7 -13
    -4 7 -12
    6 7 -2
    7 7 -1
    7 8 -2
    -2 10 -14
    -1 10 -13
    4 10 -8
    5 10 -7
    -2 11 -15
    6 11 -7
    0 -12 16
    -6 -11 9
    -4 -9 8
    2 -9 14
    3 -9 15
    -6 -8 5
    -7 -7 3
    -4 -6 4
    3 -6 11
    4 -6 12
    -5 -5 2
    5 -5 12
    -6 -4 0
    -7 -3 -2
    -3 -3 1
    3 -3 7
    4 -3 8
    -4 -2 -1
    5 -2 8
    6 -2 9
    -5 -1 -3
    -6 0 -5
    -7 1 -7
    -3 1 -4
    5 1 4
    -4 2 -6
    6 2 4
    7 2 5
    -5 3 -8
    7 3 4
    -5 4 -9
    2 4 -3
    3 4 -2
    -1 5 -7
    5 5 -1
    6 5 0
    -3 6 -10
    6 6 -1
    7 6 0
    -3 7 -11
    -4 8 -13
    3 9 -8
    4 9 -7
    0 10 -12
    6 10 -6
    -1 11 -14
    -2 12 -16
    -5 -11 10
    -6 -10 8
    0 -10 13
    1 -10 14
    2 -10 15
    -5 -8 6
    -6 -7 4
    0 -7 9
    1 -7 10
    2 -7 11
    3 -7 12
    4 -7 13
    -7 -6 2
    -3 -6 5
    5 -6 13
    -4 -5 3
    -5 -4 1
    1 -4 6
    2 -4 7
    3 -4 8
    4 -4 9
    -6 -3 -1
    -2 -3 2
    5 -3 9
    6 -3 10
    -7 -2 -3
    -3 -2 0
    -7 -1 -4
    -4 -1 -2
    -5 0 -4
    -6 1 -6
    -2 1 -3
    6 1 5
    7 1 6
    -6 2 -7
    -3 2 -5
    -4 3 -7
    -4 4 -8
    4 4 -1
    5 4 0
    6 4 1
    -5 5 -10
    7 5 1
    -5 6 -11
    -2 6 -9
    -3 8 -12
    -4 9 -14
    5 9 -6
    6 9 -5
    7 9 -4
    7 10 -5
    -1 12 -15
    -1 -10 12
    -3 -9 9
    -7 -8 5
    3 -8 13
    -5 -7 5
    -6 -6 3
    -7 -5 1
    0 -4 5
    5 -4 10
    -5 -3 0
    -6 -2 -2
    -7 0 -5
    -4 0 -3
    7 0 7
    -5 1 -5
    -2 2 -4
    -6 3 -8
    -3 3 -6
    3 3 -1
    4 3 0
    5 3 1
    6 3 2
    7 3 3
    -6 4 -9
    1 4 -4
    7 4 2
    -4 5 -9
    -1 6 -8
    -5 7 -12
    -2 7 -10
    -2 8 -11
    4 8 -6
    5 8 -5
    6 8 -4
    7 8 -3
    -3 9 -13
    -3 10 -14
    0 11 -13
    -1 13 -16
    -1 -13 16
    -4 -11 11
    1 -11 15
    2 -11 16
    -5 -10 9
    -6 -9 7
    -4 -8 7
    1 -8 11
    2 -8 12
    4 -8 14
    -7 -7 4
    -1 -7 8
    -6 -5 2
    2 -5 8
    3 -5 9
    4 -5 10
    5 -5 11
    -7 -4 0
    -4 -4 2
    -7 -3 -1
    -5 -2 -1
    3 -2 5
    -6 -1 -3
    -3 -1 -1
    -6 0 -4
    -7 1 -6
    -4 1 -4
    -1 1 -2
    -7 2 -7
    -5 2 -6
    4 2 1
    5 2 2
    6 2 3
    7 2 4
    -5 3 -7
    2 3 -2
    -3 4 -7
    -6 5 -10
    0 5 -6
    -4 6 -10
    6 6 -2
    7 6 -1
    -4 7 -11
    -1 7 -9
    4 7 -5
    5 7 -4
    6 7 -3
    7 7 -2
    3 8 -7
    -2 9 -12
    -3 11 -15
    0 12 -14
    6 12 -9
    5 13 -11
    4 14 -13
    0 -11 14
    2 -9 13
    3 -9 14
    -6 -8 6
    0 -8 10
    5 -7 13
    -7 -6 3
    -5 -6 4
    2 -6 9
    3 -6 10
    4 -6 11
    5 -6 12
    -3 -5 4
    1 -5 7
    -6 -4 1
    -4 -3 1
    4 -3 7
    5 -3 8
    6 -3 9
    -7 -2 -2
    -2 -2 1
    2 -2 4
    -7 -1 -3
    -5 -1 -2
    -3 0 -2
    6 0 5
    7 0 6
    -6 1 -5
    4 1 2
    5 1 3
    6 1 4
    7 1 5
    -4 2 -5
    3 2 0
    -2 3 -5
    -5 4 -8
    -5 5 -9
    -3 5 -8
    6 5 -1
    7 5 0
    -3 6 -9
    4 6 -4
    5 6 -3
    -4 8 -12
    -1 8 -10
    -4 9 -13
    -2 10 -13
    -2 11 -14
    6 11 -8
    5 12 -10
    0 13 -15
    0 14 -16
    1 -12 16
    2 -10 14
    3 -10 15
    -5 -9 8
    1 -9 12
    -6 -7 5
    -4 -7 6
    3 -7 11
    4 -7 12
    -2 -6 6
    -7 -5 2
    -5 -5 3
    4 -4 8
    5 -4 9
    6 -4 10
    -6 -3 0
    3 -3 6
    -7 0 -4
    -5 0 -3
    4 0 3
    5 0 4
    -7 1 -5
    3 1 1
    -6 2 -6
    -6 3 -7
    -4 3 -6
    7 3 2
    -6 4 -8
    -2 4 -6
    5 4 -1
    6 4 0
    7 4 1
    5 5 -2
    -5 6 -10
    0 6 -7
    -5 7 -11
    -3 7 -10
    3 7 -6
    -1 9 -11
    7 9 -5
    -4 10 -14
    6 10 -7
    5 11 -9
    -2 12 -15
    -2 13 -16
    4 13 -12
    -5 -12 12
    0 -12 15
    -6 -10 9
    -7 -8 6
    3 -8 12
    4 -8 13
    2 -7 10
    -6 -6 4
    1 -6 8
    5 -6 11
    4 -5 9
    5 -5 10
    -7 -4 1
    -5 -4 2
    -3 -4 3
    3 -4 7
    -7 -3 0
    2 -3 5
    -6 -2 -1
    -4 -2 0
    -6 -1 -2
    -2 -1 0
    -5 1 -4
    -3 1 -3
    -7 2 -6
    -5 2 -5
    -1 2 -3
    2 2 -1
    6 2 2
    7 2 3
    5 3 0
    6 3 1
    -4 4 -7
    -6 5 -9
    -4 5 -8
    -2 5 -7
    4 5 -3
    -6 6 -10
    7 7 -3
    -5 8 -12
    -3 8 -11
    6 8 -5
    7 8 -4
    -3 9 -12
    6 9 -6
    -3 10 -13
    -1 10 -12
    5 10 -8
    4 12 -11
    2 -11 15
    -4 -10 10
    1 -10 13
    0 -9 11
    3 -9 13
    4 -9 14
    -5 -8 7
    -3 -8 8
    2 -8 11
    -7 -7 5
    5 -7 12
    -4 -6 5
    4 -6 10
    -6 -5 3
    0 -5 6
    3 -5 8
    6 -4 9
    -5 -3 1
    -7 -2 -1
    1 -2 3
    -4 -1 -1
    -6 0 -3
    3 0 2
    7 0 5
    -6 1 -4
    6 1 3
    7 1 4
    -3 2 -4
    5 2 1
    -5 3 -6
    -5 4 -7
    4 4 -2
    7 5 -1
    -4 6 -9
    -2 6 -8
    3 6 -5
    7 6 -2
    -4 7 -10
    0 7 -8
    6 7 -4
    5 9 -7
    -3 11 -14
    -1 11 -13
    -3 12 -15
    -1 12 -14
    1 13 -14
    0 -13 16
    2 -12 16
    -5 -11 11
    1 -11 14
    3 -10 14
    -6 -9 8
    -5 -7 6
    1 -7 9
    4 -7 11
    -7 -6 4
    3 -6 9
    -4 -5 4
    6 -5 10
    -6 -4 2
    2 -4 6
    5 -4 8
    -3 -3 2
    -1 -3 3
    4 -3 6
    -5 -2 0
    -7 -1 -2
    6 -1 5
    7 -1 6
    -7 0 -3
    -4 0 -2
    -2 0 -1
    6 0 4
    -7 1 -4
    -4 1 -3
    2 1 0
    5 1 2
    -6 2 -5
    -6 3 -6
    -3 3 -5
    -1 3 -4
    4 3 -1
    7 3 1
    -3 4 -6
    7 4 0
    -5 5 -8
    3 5 -4
    6 5 -2
    -5 6 -9
    6 6 -3
    -2 7 -9
    5 7 -5
    -4 8 -11
    -2 8 -10
    5 8 -6
    -4 9 -12
    -4 10 -13
    -4 11 -14
    4 11 -10
    -1 13 -15
    -1 14 -16
    1 14 -15
    3 -11 15
    -4 -9 9
    2 -9 12
    -6 -8 7
    4 -8 12
    3 -7 10
    -5 -6 5
    -7 -5 3
    2 -5 7
    5 -5 9
    -7 -4 2
    -4 -4 3
    4 -4 7
    -6 -3 1
    -6 -2 0
    -3 -2 1
    -5 -1 -1
    5 -1 4
    -5 0 -2
    5 0 3
    7 1 3
    -7 2 -5
    -4 2 -4
    4 2 0
    7 2 2
    -7 3 -6
    6 3 0
    -6 4 -7
    -1 4 -5
    3 4 -3
    6 4 -1
    -6 5 -8
    -3 5 -7
    -6 6 -9
    -3 6 -8
    5 6 -4
    -5 7 -10
    -5 8 -11
    0 8 -9
    -5 9 -12
    -2 9 -11
    -2 10 -12
    4 10 -9
    -1 -12 14
    1 -12 15
    -5 -10 10
    0 -10 12
    2 -10 13
    4 -9 13
    1 -8 10
    3 -8 11
    -6 -7 6
    -3 -7 7
    5 -7 11
    2 -6 8
    5 -6 10
    -5 -5 4
    -2 -5 5
    4 -5 8
    -7 -3 1
    1 -3 4
    3 -3 5
    -7 -2 0
    -6 -1 -1
    -3 -1 0
    -6 0 -2
    4 0 2
    7 0 4
    -5 1 -3
    4 1 1
    -5 2 -4
    6 2 1
    -4 3 -5
    -4 4 -6
    5 4 -2
    5 5 -3
    7 6 -3
    -6 7 -10
    -3 7 -9
    7 7 -4
    -3 8 -10
    7 8 -5
    0 9 -10
    4 9 -8
    6 10 -8
    -2 11 -13
    6 11 -9
    -2 12 -14
    -2 13 -15
    1 -13 16
    2 -11 14
    4 -10 14
    1 -9 11
    3 -9 12
    -4 -8 8
    -1 -8 9
    5 -8 12
    -7 -7 6
    -6 -6 5
    0 -6 7
    4 -6 9
    6 -6 10
    -6 -5 4
    6 -5 9
    -5 -4 3
    3 -4 6
    5 -4 7
    -4 -3 2
    7 -2 6
    -7 -1 -1
    4 -1 3
    7 -1 5
    -7 0 -2
    6 0 3
    -6 1 -3
    6 1 2
    -6 2 -4
    -2 2 -3
    -5 3 -5
    3 3 -2
    5 3 -1
    -5 4 -6
    7 4 -1
    -4 5 -7
    -1 5 -6
    7 5 -2
    -4 6 -8
    -4 7 -9
    4 7 -6
    4 8 -7
    6 8 -6
    -3 9 -11
    6 9 -7
    -3 10 -12
    0 10 -11
    -3 11 -13
    0 11 -12
    -3 12 -14
    -3 13 -15
    2 -12 15
    0 -11 13
    -6 -10 10
    3 -10 13
    -5 -9 9
    4 -8 11
    2 -7 9
    4 -7 10
    -7 -6 5
    -7 -5 4
    3 -5 7
    5 -5 8
    -6 -4 3
    1 -4 5
    -5 -3 2
    -4 -2 1
    6 -2 5
    -4 -1 0
    6 -1 4
    -3 0 -1
    -7 1 -3
    -3 1 -2
    5 1 1
    -7 2 -4
    3 2 -1
    5 2 0
    7 2 1
    -7 3 -5
    -6 3 -5
    -2 3 -4
    7 3 0
    -7 4 -6
    -6 4 -6
    -6 5 -7
    -5 5 -7
    -5 6 -8
    -1 6 -7
    4 6 -5
    6 6 -4
    -5 7 -9
    -1 7 -8
    6 7 -5
    -5 8 -10
    -4 8 -10
    -4 9 -11
    -4 10 -12
    -4 11 -13
    0 12 -13
    0 13 -14
    5 13 -12
    0 14 -15
    0 15 -16
    -1 -13 15
    2 -13 16
    -4 -12 13
    3 -11 14
    1 -10 12
    -6 -9 9
    4 -9 12
    -5 -8 8
    2 -8 10
    -4 -7 7
    5 -7 10
    -3 -6 6
    3 -6 8
    5 -6 9
    1 -5 6
    -7 -4 3
    4 -4 6
    -7 -3 2
    -6 -3 2
    -6 -2 1
    -5 -2 1
    -5 -1 0
    5 -1 3
    7 -1 4
    -4 0 -1
    5 0 2
    7 0 3
    3 1 0
    7 1 2
    -3 2 -3
    1 3 -3
    6 3 -1
    -2 4 -5
    6 4 -2
    -2 5 -6
    4 5 -4
    6 5 -3
    -6 6 -8
    -6 7 -9
    -6 8 -10
    -1 8 -9
    -5 9 -11
    -1 9 -10
    -5 10 -12
    5 11 -10
    5 12 -11
    0 -12 14
    3 -12 15
    -3 -11 12
    1 -11 13
    4 -10 13
    2 -9 11
    -6 -8 8
    5 -8 11
    -5 -7 7
    0 -7 8
    3 -7 9
    -4 -6 6
    6 -6 9
    -3 -5 5
    4 -5 7
    6 -5 8
    -2 -4 4
    2 -3 4
    7 -3 6
    -7 -2 1
    5 -2 4
    7 -2 5
    -7 -1 0
    -6 -1 0
    -7 0 -1
    -6 0 -1
    -5 0 -1
    3 0 1
    -5 1 -2
    -4 1 -2
    6 1 1
    -4 2 -3
    6 2 0
    -3 3 -4
    4 3 -2
    -3 4 -5
    4 4 -3
    -2 6 -7
    7 6 -4
    -2 7 -8
    2 7 -7
    7 7 -5
    5 8 -7
    7 8 -6
    5 9 -8
    -1 10 -11
    5 10 -9
    -1 11 -12
    -1 12 -13
    -1 13 -14
    -1 14 -15
    -1 15 -16
    -1 -14 16
    0 -13 15
    1 -12 14
    4 -11 14
    2 -10 12
    5 -9 12
    3 -8 10
    -6 -7 7
    4 -7 9
    6 -7 10
    -7 -6 6
    -6 -6 6
    -5 -6 6
    1 -6 7
    4 -6 8
    2 -4 5
    -1 -2 2
    6 -1 3
    6 0 2
    -7 1 -2
    -6 1 -2
    4 1 0
    -7 2 -3
    -6 2 -3
    -5 2 -3
    4 2 -1
    -7 3 -4
    -6 3 -4
    -5 3 -4
    -4 3 -4
    7 3 -1
    -7 4 -5
    -6 4 -5
    -5 4 -5
    -4 4 -5
    7 4 -2
    -4 5 -6
    -3 5 -6
    7 5 -3
    -4 6 -7
    -3 6 -7
    5 6 -5
    -3 7 -8
    5 7 -6
    -3 8 -9
    -2 8 -9
    -2 9 -10
    -2 10 -11
    -2 11 -12
    -2 12 -13
    -2 13 -14
    -2 14 -15
    -4 -11 12
    2 -11 13
    -2 -10 11
    3 -10 12
    3 -9 11
    0 -8 9
    4 -8 10
    1 -7 8
    5 -6 8
    -7 -5 5
    -6 -5 5
    -5 -5 5
    -4 -5 5
    2 -5 6
    5 -5 7
    -7 -4 4
    -3 -4 4
    -2 -3 3
    6 -3 5
    6 -2 4
    4 -1 2
    4 0 1
    7 0 2
    7 1 1
    7 2 0
    5 3 -2
    5 4 -3
    -7 5 -6
    -6 5 -6
    -5 5 -6
    5 5 -4
    -6 6 -7
    -5 6 -7
    2 6 -6
    -6 7 -8
    -5 7 -8
    -4 7 -8
    -6 8 -9
    -5 8 -9
    -4 8 -9
    -6 9 -10
    -5 9 -10
    -4 9 -10
    -3 9 -10
    6 9 -8
    -5 10 -11
    -4 10 -11
    -3 10 -11
    6 10 -9
    -5 11 -12
    -4 11 -12
    -3 11 -12
    -4 12 -13
    -3 12 -13
    -3 13 -14
    0 -14 16
    1 -13 15
    2 -12 14
    -5 -11 12
    3 -11 13
    4 -10 12
    4 -9 11
    5 -8 10
    5 -7 9
    2 -6 7
    6 -6 8
    -6 -4 4
    -5 -4 4
    -4 -4 4
    3 -4 5
    -7 -3 3
    -6 -3 3
    -5 -3 3
    -4 -3 3
    -3 -3 3
    7 -3 5
    -7 -2 2
    4 -2 3
    7 -2 4
    7 -1 3
    5 0 1
    5 1 0
    1 2 -2
    5 2 -1
    6 5 -4
    6 6 -5
    6 7 -6
    6 8 -7
    1 -14 16
    2 -13 15
    3 -13 15
    3 -12 14
    4 -11 13
    -5 -10 11
    5 -10 12
    0 -9 10
    5 -9 11
    1 -8 9
    6 -8 10
    2 -7 8
    6 -7 9
    3 -6 7
    3 -5 6
    7 -4 6
    -6 -2 2
    -5 -2 2
    -4 -2 2
    -3 -2 2
    -2 -2 2
    5 -2 3
    -7 -1 1
    -6 -1 1
    -5 -1 1
    -1 -1 1
    5 -1 2
    -7 0 0
    -6 0 0
    -7 1 -1
    6 1 0
    -7 2 -2
    6 2 -1
    6 3 -2
    6 4 -3
    2 5 -5
    7 6 -5
    7 7 -6
    -4 -10 11
    -1 -10 11
    0 -10 11
    -6 -9 10
    -5 -9 10
    1 -9 10
    2 -9 10
    -6 -8 9
    2 -8 9
    3 -8 9
    3 -7 8
    4 -6 7
    4 -5 6
    5 -3 4
    6 -2 3
    -4 -1 1
    -3 -1 1
    -2 -1 1
    6 -1 2
    -5 0 0
    -4 0 0
    -3 0 0
    6 0 1
    -6 1 -1
    -5 1 -1
    -4 1 -1
    1 1 -1
    7 1 0
    -6 2 -2
    -5 2 -2
    7 2 -1
    -7 3 -3
    -6 3 -3
    -5 3 -3
    2 3 -3
    7 3 -2
    -7 4 -4
    -6 4 -4
    2 4 -4
    7 4 -3
    -7 5 -5
    -6 5 -5
    7 5 -4
    -7 6 -6
    -6 6 -6
    -6 7 -7
    -6 8 -8
    3 8 -8
    -6 9 -9
    3 9 -9
    3 10 -10
    -3 -10 11
    1 -10 11
    2 -10 11
    -4 -9 10
    3 -9 10
    -5 -8 9
    4 -8 9
    -6 -7 8
    4 -7 8
    5 -7 8
    5 -6 7
    -7 -5 6
    -7 -4 5
    6 -3 4
    7 -3 4
    7 -2 3
    7 -1 2
    -2 0 0
    7 0 1
    -3 1 -1
    -2 1 -1
    -4 2 -2
    -3 2 -2
    2 2 -2
    -4 3 -3
    -3 3 -3
    -5 4 -4
    -4 4 -4
    3 4 -4
    -5 5 -5
    -4 5 -5
    -5 6 -6
    -4 6 -6
    3 6 -6
    -5 7 -7
    -4 7 -7
    3 7 -7
    -5 8 -8
    -4 8 -8
    -5 9 -9
    -4 9 -9
    -5 10 -10
    -4 10 -10
    -5 11 -11
    -4 11 -11
    3 11 -11
    -5 12 -12
    -4 12 -12
    3 12 -12
    -4 13 -13
    -3 13 -13
    -3 14 -14
    -2 15 -15
    0 16 -16
    -1 -11 12
    0 -11 12
    1 -11 12
    2 -11 12
    3 -11 12
    4 -11 12
    3 -10 11
    4 -10 11
    5 -10 11
    4 -9 10
    5 -9 10
    6 -9 10
    5 -8 9
    6 -8 9
    -5 -7 8
    6 -7 8
    -6 -6 7
    -6 -5 6
    -6 -4 5
    7 -4 5
    -7 -3 4
    -7 -2 3
    -7 -1 2
    -7 0 1
    2 0 0
    2 1 -1
    3 1 -1
    3 2 -2
    -2 3 -3
    3 3 -3
    4 3 -3
    -3 4 -4
    -2 4 -4
    4 4 -4
    -3 5 -5
    -2 5 -5
    4 5 -5
    -3 6 -6
    -2 6 -6
    4 6 -6
    -3 7 -7
    -2 7 -7
    4 7 -7
    -3 8 -8
    -2 8 -8
    4 8 -8
    -3 9 -9
    -2 9 -9
    4 9 -9
    -3 10 -10
    -2 10 -10
    4 10 -10
    -3 11 -11
    -2 11 -11
    -3 12 -12
    -2 12 -12
    -1 12 -12
    -2 13 -13
    -1 13 -13
    0 13 -13
    -2 14 -14
    -1 14 -14
    0 14 -14
    1 14 -14
    -1 15 -15
    0 15 -15
    1 15 -15
    1 -13 14
    2 -13 14
    3 -13 14
    0 -12 13
    1 -12 13
    2 -12 13
    3 -12 13
    4 -12 13
    5 -11 12
    -4 -8 9
    -5 -6 7
    -5 -5 6
    -6 -3 4
    -6 -2 3
    4 -2 2
    -6 -1 2
    3 -1 1
    4 -1 1
    -6 0 1
    3 0 0
    4 0 0
    5 0 0
    -7 1 0
    4 1 -1
    5 1 -1
    -7 2 -1
    -1 2 -2
    4 2 -2
    5 2 -2
    6 2 -2
    -7 3 -2
    -1 3 -3
    5 3 -3
    6 3 -3
    -7 4 -3
    -1 4 -4
    5 4 -4
    6 4 -4
    -7 5 -4
    -1 5 -5
    5 5 -5
    6 5 -5
    -7 6 -5
    -1 6 -6
    5 6 -6
    6 6 -6
    -7 7 -6
    -1 7 -7
    5 7 -7
    6 7 -7
    -1 8 -8
    5 8 -8
    6 8 -8
    -1 9 -9
    5 9 -9
    -1 10 -10
    5 10 -10
    -1 11 -11
    0 11 -11
    4 11 -11
    5 11 -11
    0 12 -12
    4 12 -12
    1 -14 15
    2 -14 15
    0 -13 14
    -3 -9 10
    -4 -7 8
    -4 -6 7
    3 -5 5
    -5 -4 5
    2 -4 4
    6 -4 4
    -5 -3 4
    1 -3 3
    5 -3 3
    6 -3 3
    7 -3 3
    -5 -2 3
    5 -2 2
    6 -2 2
    7 -2 2
    5 -1 1
    6 -1 1
    7 -1 1
    6 0 0
    7 0 0
    -6 1 0
    6 1 -1
    7 1 -1
    -6 2 -1
    7 2 -2
    -6 3 -2
    7 3 -3
    -6 4 -3
    7 4 -4
    -6 5 -4
    7 5 -5
    -6 6 -5
    7 6 -6
    -6 7 -6
    -6 8 -7
    0 8 -8
    -6 9 -8
    0 9 -9
    6 9 -9
    -6 10 -9
    0 10 -10
    6 10 -10
    -5 11 -10
    -5 12 -11
    5 12 -12
    4 13 -13
    1 -15 16
    0 -14 15
    5 -9 9
    6 -9 9
    3 -8 8
    4 -8 8
    5 -8 8
    6 -8 8
    3 -7 7
    4 -7 7
    5 -7 7
    2 -6 6
    3 -6 6
    4 -6 6
    -4 -5 6
    2 -5 5
    7 -5 5
    -4 -4 5
    1 -4 4
    7 -4 4
    -5 -1 2
    -5 0 1
    -5 1 0
    -5 2 -1
    -5 3 -2
    -5 4 -3
    -5 5 -4
    -5 6 -5
    0 6 -6
    -5 7 -6
    0 7 -7
    -5 8 -7
    -5 9 -8
    -5 10 -9
    -4 11 -10
    -4 12 -11
    -4 13 -12
    -4 14 -13
    0 -15 16
    5 -12 12
    4 -11 11
    5 -11 11
    3 -10 10
    4 -10 10
    5 -10 10
    2 -9 9
    3 -9 9
    4 -9 9
    -6 -8 10
    -3 -8 9
    2 -8 8
    2 -7 7
    1 -6 6
    1 -5 5
    -7 -4 6
    -7 -3 5
    -4 -3 4
    -7 -2 4
    -4 -2 3
    -7 -1 3
    -4 -1 2
    -7 0 2
    -4 0 1
    -7 1 1
    -4 1 0
    -7 2 0
    -7 3 -1
    -4 3 -2
    0 3 -3
    -7 4 -2
    -4 4 -3
    0 4 -4
    -7 5 -3
    -4 5 -4
    0 5 -5
    -7 6 -4
    -4 6 -5
    -7 7 -5
    -4 7 -6
    -4 8 -7
    -4 9 -8
    -4 10 -9
    -3 12 -11
    -3 13 -12
    -3 14 -13
    -3 15 -14
    -2 16 -15
    3 -13 13
    4 -13 13
    3 -12 12
    4 -12 12
    2 -11 11
    3 -11 11
    2 -10 10
    1 -8 8
    -6 -7 9
    -3 -7 8
    1 -7 7
    -6 -6 8
    -6 -5 7
    -6 -4 6
    -4 2 -1
    0 2 -2
    -6 7 -5
    -6 8 -6
    -6 9 -7
    -3 9 -8
    -6 10 -8
    -3 10 -9
    -6 11 -9
    -3 11 -10
    -2 14 -13
    -2 15 -14
    3 -14 14
    2 -13 13
    2 -12 12
    -5 -10 12
    1 -10 10
    1 -9 9
    -3 -6 7
    7 -6 5
    -3 -5 6
    6 -5 4
    7 -5 4
    6 -4 3
    7 -4 3
    -6 -3 5
    6 -3 2
    7 -3 2
    -6 -2 4
    6 -2 1
    7 -2 1
    -6 -1 3
    6 -1 0
    7 -1 0
    -6 0 2
    6 0 -1
    7 0 -1
    -6 1 1
    6 1 -2
    7 1 -2
    -6 2 0
    6 2 -3
    7 2 -3
    -6 3 -1
    6 3 -4
    7 3 -4
    -6 4 -2
    7 4 -5
    -6 5 -3
    -3 5 -4
    7 5 -6
    -6 6 -4
    -3 6 -5
    -3 7 -6
    -3 8 -7
    1 8 -8
    -5 10 -8
    -5 11 -9
    -2 11 -10
    -5 12 -10
    -2 12 -11
    -5 13 -11
    -2 13 -12
    -1 15 -14
    -1 16 -15
    2 -15 15
    2 -14 14
    1 -12 12
    1 -11 11
    5 -11 10
    5 -10 9
    6 -10 9
    -5 -9 11
    5 -9 8
    6 -9 8
    -5 -8 10
    5 -8 7
    -5 -7 9
    0 -5 5
    -3 -4 5
    0 -4 4
    5 -4 3
    -3 -3 4
    0 -3 3
    4 -3 2
    5 -3 2
    -3 -2 3
    4 -2 1
    5 -2 1
    -3 -1 2
    4 -1 0
    5 -1 0
    -3 0 1
    5 0 -1
    -3 1 0
    5 1 -2
    -3 2 -1
    5 2 -3
    -3 3 -2
    5 3 -4
    -3 4 -3
    5 4 -5
    6 4 -5
    6 5 -6
    -5 6 -4
    6 6 -7
    -7 7 -4
    -5 7 -5
    6 7 -8
    -7 8 -5
    -5 8 -6
    -5 9 -7
    -2 9 -8
    -2 10 -9
    2 11 -11
    -4 13 -11
    -4 14 -12
    -1 14 -13
    -4 15 -13
    1 -14 14
    1 -13 13
    4 -12 11
    5 -12 11
    4 -11 10
    4 -10 9
    4 -9 8
    4 -8 7
    0 -7 7
    4 -7 6
    -5 -6 8
    0 -6 6
    -5 -5 7
    -7 -4 7
    -5 -4 6
    -7 -3 6
    -5 -3 5
    -7 -2 5
    -5 -2 4
    -7 -1 4
    -5 -1 3
    -7 0 3
    -5 0 2
    4 0 -1
    -7 1 2
    -5 1 1
    4 1 -2
    -7 2 1
    -5 2 0
    4 2 -3
    -7 3 0
    -5 3 -1
    4 3 -4
    -7 4 -1
    -5 4 -2
    -7 5 -2
    -5 5 -3
    5 5 -6
    -7 6 -3
    5 6 -7
    -2 7 -6
    -2 8 -7
    6 8 -9
    6 9 -10
    -4 10 -8
    -6 11 -8
    -4 11 -9
    -6 12 -9
    -4 12 -10
    -1 12 -11
    -1 13 -12
    -3 15 -13
    -3 16 -14
    0 16 -15
    1 -15 15
    4 -14 13
    4 -13 12
    3 -12 11
    3 -11 10
    3 -10 9
    0 -9 9
    3 -9 8
    0 -8 8
    3 -8 7
    3 -7 6
    7 -7 5
    3 -6 5
    7 -6 4
    7 -5 3
    7 -4 2
    7 -3 1
    3 -2 1
    7 -2 0
    3 -1 0
    3 0 -1
    4 4 -5
    -2 5 -4
    4 5 -6
    -6 6 -3
    -2 6 -5
    -6 7 -4
    -4 7 -5
    5 7 -8
    -6 8 -5
    -4 8 -6
    5 8 -9
    -6 9 -6
    -4 9 -7
    -6 10 -7
    -1 11 -10
    -3 13 -11
    -5 14 -11
    -3 14 -12
    0 15 -14
    -2 17 -15
    3 -15 14
    3 -14 13
    3 -13 12
    0 -12 12
    0 -11 11
    6 -11 9
    6 -10 8
    6 -9 7
    6 -6 4
    6 -5 3
    6 -4 2
    6 -3 1
    6 -2 0
    6 -1 -1
    7 -1 -1
    -6 0 3
    7 0 -2
    -6 1 2
    3 1 -2
    7 1 -3
    -6 2 1
    3 2 -3
    7 2 -4
    -6 3 0
    -2 3 -2
    7 3 -5
    -6 4 -1
    -4 4 -2
    -2 4 -3
    -6 5 -2
    -4 5 -3
    -4 6 -4
    4 6 -7
    -7 9 -5
    5 9 -10
    -1 10 -9
    -5 11 -8
    -3 11 -9
    -5 12 -9
    -3 12 -10
    -5 13 -10
    0 14 -13
    -2 15 -13
    -2 16 -14
    0 -15 15
    0 -14 14
    0 -13 13
    2 -13 12
    5 -13 11
    -4 -12 14
    2 -12 11
    5 -12 10
    2 -11 10
    5 -11 9
    2 -10 9
    5 -10 8
    2 -9 8
    5 -9 7
    2 -8 7
    5 -8 6
    -6 -7 10
    2 -7 6
    -6 -6 9
    2 -6 5
    -6 -5 8
    2 -5 4
    5 -5 3
    -6 -4 7
    5 -4 2
    -6 -3 6
    5 -3 1
    -6 -2 5
    -6 -1 4
    -4 0 2
    6 0 -2
    -4 1 1
    6 1 -3
    -4 2 0
    6 2 -4
    -4 3 -1
    3 3 -4
    -7 4 0
    7 4 -6
    -7 5 -1
    -7 6 -2
    -7 7 -3
    4 7 -8
    -7 8 -4
    -5 8 -5
    -5 9 -6
    -3 9 -7
    -1 9 -8
    -5 10 -7
    -3 10 -8
    5 10 -11
    0 13 -12
    -4 14 -11
    -2 14 -12
    -4 15 -12
    0 -16 16
    2 -16 15
    2 -15 14
    2 -14 13
    4 -14 12
    4 -13 11
    4 -12 10
    -4 -11 13
    4 -11 9
    -4 -10 12
    4 -10 8
    -4 -9 11
    4 -9 7
    4 -8 6
    7 -8 5
    4 -7 5
    7 -7 4
    -4 -5 7
    -4 -4 6
    -7 -3 7
    -4 -3 5
    -7 -2 6
    -4 -2 4
    5 -2 0
    -7 -1 5
    -4 -1 3
    5 -1 -1
    -7 0 4
    -2 0 1
    5 0 -2
    -7 1 3
    -2 1 0
    -7 2 2
    -7 3 1
    6 3 -5
    3 4 -5
    6 4 -6
    -5 5 -2
    -5 6 -3
    -5 7 -4
    -3 7 -5
    -3 8 -6
    -1 8 -7
    4 8 -9
    -6 10 -6
    -6 11 -7
    5 11 -12
    -6 12 -8
    -4 12 -9
    -2 12 -10
    0 12 -11
    -4 13 -10
    -2 13 -11
    -5 15 -11
    -3 16 -13
    -1 16 -14
    -3 17 -14
    -1 17 -15
    4 -15 13
    6 -12 9
    6 -11 8
    6 -10 7
    -4 -8 10
    -4 -7 9
    -4 -6 8
    7 -6 3
    7 -5 2
    4 -4 2
    7 -4 1
    4 -3 1
    7 -3 0
    7 -2 -1
    -2 -1 2
    2 -1 0
    5 1 -3
    -5 2 1
    5 2 -4
    -5 3 0
    -5 4 -1
    -3 5 -3
    3 5 -6
    6 5 -7
    -3 6 -4
    6 6 -8
    -6 7 -3
    -1 7 -6
    -6 8 -4
    -6 9 -5
    -7 10 -5
    -4 10 -7
    -4 11 -8
    -2 11 -9
    -5 13 -9
    -5 14 -10
    -3 15 -12
    -1 15 -13
    3 -16 14
    3 -15 13
    3 -14 12
    3 -13 11
    3 -12 10
    3 -11 9
    3 -10 8
    6 -7 4
    6 -6 3
    6 -5 2
    6 -4 1
    6 -3 0
    -5 -2 5
    -2 -2 3
    4 -2 0
    -5 -1 4
    4 -1 -1
    7 -1 -2
    -5 0 3
    2 0 -1
    7 0 -3
    -5 1 2
    7 1 -4
    -6 3 1
    5 3 -5
    -6 4 0
    -3 4 -2
    5 4 -6
    -6 5 -1
    -6 6 -2
    -1 6 -5
    -7 7 -2
    6 7 -9
    -7 8 -3
    -4 8 -5
    -7 9 -4
    -4 9 -6
    4 9 -10
    -2 10 -8
    -5 11 -7
    0 11 -10
    -5 12 -8
    -3 13 -10
    -3 14 -11
    -4 16 -12
    1 -16 15
    1 -15 14
    1 -14 13
    5 -14 11
    1 -13 12
    5 -13 10
    1 -12 11
    5 -12 9
    1 -11 10
    5 -11 8
    1 -10 9
    5 -10 7
    1 -9 8
    3 -9 7
    5 -9 6
    7 -9 5
    1 -8 7
    3 -8 6
    3 -7 5
    -5 -6 9
    3 -6 4
    -5 -5 8
    -5 -4 7
    -5 -3 6
    -2 -3 4
    6 -2 -1
    6 -1 -2
    -6 0 4
    4 0 -2
    -6 1 3
    2 1 -2
    4 1 -3
    -6 2 2
    -3 2 0
    7 2 -5
    -3 3 -1
    7 3 -6
    -7 4 1
    -7 5 0
    -1 5 -4
    5 5 -7
    -7 6 -1
    -4 6 -3
    3 6 -7
    -4 7 -4
    6 8 -10
    -5 9 -5
    -2 9 -7
    -5 10 -6
    0 10 -9
    -6 12 -7
    -3 12 -9
    -6 13 -8
    -1 14 -12
    -4 15 -11
    -2 16 -13
    -2 17 -14
    0 17 -15
    4 -15 12
    4 -14 11
    4 -13 10
    -5 -9 12
    -5 -8 11
    7 -8 4
    -5 -7 10
    1 -7 6
    7 -7 3
    1 -6 5
    5 -6 3
    7 -6 2
    5 -5 2
    7 -5 1
    -6 -4 8
    -2 -4 5
    5 -4 1
    -6 -3 7
    -6 -2 6
    -6 -1 5
    -7 0 5
    6 0 -3
    -7 1 4
    -3 1 1
    6 1 -4
    -7 2 3
    4 2 -4
    -7 3 2
    -4 4 -1
    7 4 -7
    -4 5 -2
    5 6 -8
    -5 7 -3
    -5 8 -4
    -2 8 -6
    -6 9 -4
    -6 10 -5
    4 10 -11
    -6 11 -6
    -3 11 -8
    -4 13 -9
    -1 13 -11
    -4 14 -10
    -5 15 -10
    -2 15 -12
    2 -17 15
    2 -16 14
    -1 -15 15
    2 -15 13
    -1 -14 14
    2 -14 12
    -1 -13 13
    2 -13 11
    2 -12 10
    4 -12 9
    6 -12 8
    4 -11 8
    6 -11 7
    4 -10 7
    4 -9 6
    4 -8 5
    6 -8 4
    6 -7 3
    -6 -6 10
    -6 -5 9
    1 -5 4
    7 -4 0
    3 -3 1
    5 -3 0
    7 -3 -1
    -7 -2 7
    3 -2 0
    5 -2 -1
    7 -2 -2
    -7 -1 6
    -3 -1 3
    -3 0 2
    -4 2 1
    2 2 -3
    6 2 -5
    -4 3 0
    4 3 -5
    6 3 -6
    -1 4 -3
    -5 5 -1
    -5 6 -2
    -6 7 -2
    -2 7 -5
    3 7 -8
    5 7 -9
    -6 8 -3
    -7 9 -3
    -3 9 -6
    0 9 -8
    -7 10 -4
    -3 10 -7
    -4 12 -8
    -1 12 -10
    -5 13 -8
    -5 14 -9
    -2 14 -11
    -3 16 -12
    0 16 -14
    -3 17 -13
    -1 18 -15
    5 -15 11
    5 -14 10
    5 -13 9
    5 -12 8
    2 -11 9
    2 -10 8
    2 -9 7
    6 -6 2
    -2 -5 6
    6 -5 1
    1 -4 3
    -3 -2 4
    3 -1 -1
    5 -1 -2
    7 -1 -3
    5 0 -3
    7 0 -4
    -4 1 2
    -5 3 1
    -1 3 -2
    -5 4 0
    4 4 -6
    6 4 -7
    -6 5 0
    -7 6 0
    -6 6 -1
    -2 6 -4
    -7 7 -1
    -7 8 -2
    -3 8 -5
    5 8 -10
    -4 10 -6
    -4 11 -7
    -1 11 -9
    4 11 -12
    -5 12 -7
    -6 13 -7
    -2 13 -10
    -6 14 -8
    -3 15 -11
    0 15 -13
    -4 17 -12
    3 -17 14
    0 -16 15
    3 -16 13
    3 -15 12
    3 -14 11
    3 -13 10
    3 -12 9
    5 -11 7
    5 -10 6
    7 -9 4
    2 -8 6
    7 -8 3
    2 -7 5
    7 -7 2
    4 -5 2
    4 -4 1
    6 -4 0
    -3 -3 5
    6 -3 -1
    6 -2 -2
    -4 -1 4
    -4 0 3
    3 0 -2
    -5 1 3
    5 1 -4
    7 1 -5
    -6 2 3
    -5 2 2
    7 2 -6
    -6 3 2
    2 3 -4
    -7 4 2
    -6 4 1
    -7 5 1
    -2 5 -3
    6 5 -8
    -3 7 -4
    -4 9 -5
    -5 10 -5
    -6 11 -5
    -5 11 -6
    -6 12 -6
    -2 12 -9
    -3 14 -10
    -4 15 -10
    -4 16 -11
    -1 17 -14
    -2 18 -14
    4 -16 12
    0 -15 14
    4 -15 11
    0 -14 13
    0 -13 12
    6 -13 8
    6 -12 7
    3 -11 8
    3 -10 7
    5 -7 3
    -2 -6 7
    2 -6 4
    5 -6 2
    7 -6 1
    7 -5 0
    -3 -4 6
    7 -4 -1
    4 -3 0
    -4 -2 5
    -5 -1 5
    6 -1 -3
    -6 0 5
    -5 0 4
    -7 1 5
    -6 1 4
    -7 2 4
    5 2 -5
    -7 3 3
    7 3 -7
    -2 4 -2
    4 5 -7
    -3 6 -3
    6 6 -9
    -4 7 -3
    -5 8 -3
    -4 8 -4
    0 8 -7
    -6 9 -3
    -5 9 -4
    5 9 -11
    -7 10 -3
    -6 10 -4
    -1 10 -8
    -7 11 -4
    -3 13 -9
    -4 14 -9
    0 14 -12
    -5 15 -9
    -5 16 -10
    -1 16 -13
    -2 17 -13
    1 -17 15
    1 -16 14
    1 -15 13
    4 -14 10
    4 -13 9
    0 -12 11
    4 -12 8
    0 -11 10
    4 -11 7
    3 -9 6
    3 -8 5
    6 -8 3
    5 -5 1
    5 -4 0
    -4 -3 6
    7 -3 -2
    -6 -2 7
    -5 -2 6
    4 -2 -1
    7 -2 -3
    -7 -1 7
    -6 -1 6
    4 -1 -2
    -7 0 6
    6 0 -4
    3 1 -3
    6 1 -5
    5 3 -6
    -3 5 -2
    -4 6 -2
    4 6 -8
    -6 7 -1
    -5 7 -2
    6 7 -10
    -7 8 -1
    -6 8 -2
    3 8 -9
    -7 9 -2
    -1 9 -7
    -2 11 -8
    -3 12 -8
    1 12 -11
    -4 13 -8
    -6 14 -7
    -5 14 -8
    -6 15 -8
    -1 15 -12
    -3 18 -13
    2 -17 14
    2 -16 13
    5 -15 10
    1 -14 12
    5 -14 9
    1 -13 11
    5 -13 8
    5 -12 7
    0 -10 9
    4 -10 6
    7 -10 4
    4 -9 5
    7 -9 3
    3 -7 4
    6 -7 2
    6 -6 1
    -3 -5 7
    -6 -4 9
    -5 -4 8
    -4 -4 7
    -6 -3 8
    -5 -3 7
    5 -3 -1
    7 -1 -4
    4 0 -3
    3 2 -4
    6 2 -6
    -3 4 -1
    5 4 -7
    -5 5 0
    -4 5 -1
    -7 6 1
    -6 6 0
    -5 6 -1
    -7 7 0
    -2 10 -7
    5 10 -12
    -3 11 -7
    -5 12 -6
    -4 12 -7
    4 12 -13
    -6 13 -6
    -5 13 -7
    0 13 -11
    -2 16 -12
    -4 17 -11
    -3 17 -12
    1 17 -15
    -4 18 -12
    3 -17 13
    3 -16 12
    2 -15 12
    2 -14 11
    6 -14 8
    2 -13 10
    6 -13 7
    1 -12 10
    1 -11 9
    5 -11 6
    7 -8 2
    7 -7 1
    -3 -6 8
    7 -6 0
    -6 -5 10
    -5 -5 9
    -4 -5 8
    6 -5 0
    6 -4 -1
    5 -2 -2
    7 0 -5
    7 1 -6
    -3 3 0
    6 3 -7
    -7 4 3
    -6 4 2
    -5 4 1
    -4 4 0
    2 4 -5
    -7 5 2
    -6 5 1
    5 5 -8
    0 7 -6
    4 7 -9
    -1 8 -6
    -2 9 -6
    -4 10 -5
    -3 10 -6
    -7 11 -3
    -6 11 -4
    -5 11 -5
    -4 11 -6
    -6 12 -5
    -1 14 -11
    -2 15 -11
    -4 16 -10
    -3 16 -11
    -5 17 -10
    0 18 -15
    -1 19 -15
    4 -17 12
    4 -16 11
    3 -15 11
    4 -15 10
    3 -14 10
    3 -13 9
    2 -12 9
    1 -10 8
    0 -9 8
    -5 -7 11
    -2 -7 8
    -5 -6 10
    -4 -6 9
    7 -5 -1
    3 -4 1
    6 -3 -2
    6 -2 -3
    5 -1 -3
    4 1 -4
    -7 2 5
    -6 2 4
    -3 2 1
    -2 2 0
    7 2 -7
    -7 3 4
    -6 3 3
    -5 3 2
    -4 3 1
    3 3 -5
    6 4 -8
    -7 9 -1
    -4 9 -4
    -3 9 -5
    -7 10 -2
    -6 10 -3
    -5 10 -4
    -1 13 -10
    -2 14 -10
    -6 15 -7
    -5 15 -8
    -4 15 -9
    -3 15 -10
    -5 16 -9
    -1 18 -14
    -2 19 -14
    5 -16 10
    5 -15 9
    4 -14 9
    4 -13 8
    3 -12 8
    2 -11 8
    3 -11 7
    7 -11 4
    2 -10 7
    7 -10 3
    1 -9 7
    6 -9 3
    -5 -8 12
    0 -8 7
    6 -8 2
    -4 -7 10
    -3 -7 9
    5 -7 2
    5 -6 1
    4 -5 1
    7 -4 -2
    3 -3 0
    7 -3 -3
    2 -2 0
    6 -1 -4
    -7 0 7
    5 0 -4
    -7 1 6
    -6 1 5
    -5 1 4
    -2 1 1
    -5 2 3
    -4 2 2
    4 2 -5
    6 5 -9
    5 6 -9
    -1 7 -5
    -7 8 0
    -6 8 -1
    -5 8 -2
    -4 8 -3
    -3 8 -4
    -2 8 -5
    -6 9 -2
    -5 9 -3
    3 9 -10
    1 11 -10
    0 12 -10
    -2 13 -9
    -6 14 -6
    -5 14 -7
    -4 14 -8
    -3 14 -9
    3 14 -14
    1 16 -14
    0 17 -14
    -2 18 -13
    -3 19 -13
    6 -15 8
    5 -14 8
    6 -14 7
    5 -13 7
    4 -12 7
    4 -11 6
    3 -10 6
    2 -9 6
    7 -9 2
    -4 -8 11
    1 -8 6
    7 -8 1
    6 -7 1
    6 -6 0
    5 -5 0
    4 -4 0
    7 -2 -4
    -6 -1 7
    -6 0 6
    -5 0 5
    6 0 -5
    -4 1 3
    -3 1 2
    5 1 -5
    -7 6 2
    -7 7 1
    -6 7 0
    -5 7 -1
    -4 7 -2
    -3 7 -3
    -2 7 -4
    5 7 -10
    4 8 -10
    -7 12 -3
    -1 12 -9
    -6 13 -5
    -5 13 -6
    -4 13 -7
    -3 13 -8
    -1 17 -13
    -5 18 -10
    -4 18 -11
    -3 18 -12
    1 -18 15
    2 -18 14
    3 -18 13
    0 -17 15
    1 -17 14
    2 -17 13
    6 -13 6
    5 -12 6
    4 -10 5
    -4 -9 12
    3 -9 5
    -3 -8 10
    2 -8 5
    7 -7 0
    7 -6 -1
    6 -5 -1
    5 -4 -1
    4 -3 -1
    -6 -2 8
    3 -2 -1
    -5 -1 6
    2 -1 -1
    7 -1 -5
    -4 0 4
    -3 0 3
    7 0 -6
    6 1 -6
    5 2 -6
    4 3 -6
    -7 4 4
    3 4 -6
    -7 5 3
    -6 5 2
    -6 6 1
    -5 6 0
    -4 6 -1
    0 6 -5
    6 6 -10
    -7 10 -1
    -7 11 -2
    -6 11 -3
    -6 12 -4
    -5 12 -5
    -4 12 -6
    -3 12 -7
    -2 12 -8
    -6 16 -7
    0 16 -13
    -5 17 -9
    -4 17 -10
    -3 17 -11
    -2 17 -12
    4 -18 12
    3 -17 12
    4 -17 11
    5 -17 10
    0 -16 14
    1 -16 13
    2 -16 12
    3 -16 11
    4 -16 10
    7 -11 3
    6 -10 3
    3 -8 4
    0 -7 6
    1 -7 5
    2 -7 4
    7 -5 -2
    -6 -4 10
    6 -4 -2
    -6 -3 9
    5 -3 -2
    -5 -2 7
    4 -2 -2
    -4 -1 5
    3 -1 -2
    -2 0 2
    -1 0 1
    7 1 -7
    6 2 -7
    -7 3 5
    5 3 -7
    -6 4 3
    -5 5 1
    -4 5 0
    2 5 -6
    -3 6 -2
    -2 6 -3
    -1 6 -4
    5 8 -11
    -7 9 0
    -6 10 -2
    -5 11 -4
    -4 11 -5
    -3 11 -6
    -2 11 -7
    -1 11 -8
    0 11 -9
    -6 15 -6
    -5 16 -8
    -4 16 -9
    -3 16 -10
    -2 16 -11
    -1 16 -12
    5 -16 9
    0 -15 13
    1 -15 12
    2 -15 11
    3 -15 10
    4 -15 9
    5 -15 8
    1 -14 11
    2 -14 10
    3 -14 9
    4 -14 8
    7 -10 2
    6 -9 2
    7 -9 1
    5 -8 2
    6 -8 1
    7 -4 -3
    -5 -3 8
    6 -3 -3
    7 -3 -4
    -4 -2 6
    5 -2 -3
    -3 -1 4
    4 -1 -3
    1 0 -1
    -7 1 7
    -7 2 6
    -6 3 4
    6 3 -8
    -5 4 2
    4 4 -7
    -3 5 -1
    -7 7 2
    -7 8 1
    -6 9 -1
    -5 9 -2
    4 9 -11
    -5 10 -3
    -4 10 -4
    -7 13 -3
    -6 14 -5
    -5 15 -7
    -4 15 -8
    -3 15 -9
    -3 20 -13
    -2 20 -14
    6 -15 7
    0 -14 12
    1 -13 10
    2 -13 9
    3 -13 8
    5 -13 6
    7 -8 0
    5 -7 1
    1 -6 4
    2 -6 3
    6 -2 -4
    -6 2 5
    -5 3 3
    -4 4 1
    5 4 -8
    -2 5 -2
    -6 8 0
    -4 9 -3
    -3 10 -5
    -5 14 -6
    -2 15 -10
    -1 15 -11
    0 15 -12
    -3 19 -12
    0 -6 5
    -1 10 -7
    0 10 -8
    -5 7 11
    -4 5 7
    -6 5 1
    -2 2 2
    -3 2 -1
    2 0 5
    -4 0 -13
    5 -1 8
    0 -1 -4
    -1 -1 -7
    7 -3 5
    6 -3 3
    5 -3 1
    3 -3 -4
    0 -3 -13
    -1 -3 -17
    5 -4 -3
    4 -5 -10
    3 -5 -13
    5 -6 -12
    4 -6 -15
    -4 7 14
    -2 6 16
    -4 6 11
    -5 6 8
    -6 6 5
    -7 6 2
    0 5 17
    -1 5 15
    -3 5 10
    -7 5 -2
    1 4 16
    0 4 14
    -1 4 12
    -4 4 4
    2 3 15
    1 3 13
    0 3 11
    -2 3 6
    -4 3 0
    -6 3 -7
    3 2 14
    2 2 12
    1 2 10
    4 1 13
    3 1 11
    -3 1 -5
    -5 1 -13
    -4 0 -14
    6 -1 10
    4 -1 6
    -2 -1 -11
    -3 -1 -15
    3 -2 0
    -1 -2 -12
    -2 -2 -16
    3 -3 -4
    2 -3 -7
    1 -3 -10
    0 -3 -14
    7 -4 1
    6 -4 -1
    4 -4 -6
    3 -4 -9
    2 -4 -12
    1 -4 -15
    1 -4 -16
    7 -5 -3
    6 -5 -5
    5 -5 -8
    4 -5 -11
    3 -5 -14
    2 -5 -17
    6 -6 -10
    5 -6 -13
    -5 7 12
    -6 7 9
    -7 7 6
    -2 6 17
    -5 6 9
    -6 6 6
    -1 5 16
    -2 5 13
    -3 5 11
    -4 5 8
    -5 5 5
    1 4 17
    0 4 15
    -3 4 7
    -5 4 1
    2 3 16
    1 3 14
    -1 3 9
    0 2 8
    -5 2 -8
    2 1 9
    0 1 4
    -4 1 -9
    5 0 12
    4 0 10
    -1 0 -3
    -3 0 -10
    -4 0 -15
    -1 -1 -8
    -2 -1 -12
    -3 -1 -16
    2 -2 -3
    1 -2 -6
    0 -2 -9
    -1 -2 -13
    -2 -2 -17
    4 -3 -2
    2 -3 -8
    1 -3 -11
    0 -3 -15
    5 -4 -4
    3 -4 -10
    2 -4 -13
    1 -4 -17
    6 -5 -6
    5 -5 -9
    4 -5 -12
    3 -5 -15
    3 -5 -16
    -5 7 13
    -6 7 10
    -4 6 12
    -7 6 3
    -2 5 14
    -4 5 9
    -6 5 2
    -1 4 13
    -3 4 8
    0 3 12
    3 2 15
    2 2 13
    1 2 11
    4 1 14
    1 1 7
    3 0 8
    -3 0 -11
    0 -2 -10
    -1 -2 -14
    3 -3 -5
    1 -3 -12
    0 -3 -16
    0 -3 -17
    6 -4 -2
    4 -4 -7
    3 -4 -11
    2 -4 -14
    2 -4 -15
    7 -5 -4
    6 -5 -7
    5 -5 -10
    4 -5 -13
    -4 6 13
    -5 6 10
    -6 6 7
    -1 5 17
    -2 5 15
    -5 5 6
    -6 5 3
    -7 5 -1
    0 4 16
    -1 4 14
    -4 4 5
    -5 4 2
    -6 4 -2
    2 3 17
    1 3 15
    0 3 13
    -1 3 10
    -3 3 4
    3 2 16
    2 2 14
    0 2 9
    -2 2 3
    3 1 12
    2 1 10
    -4 1 -10
    1 0 3
    -2 0 -7
    -3 0 -12
    0 -1 -5
    -1 -1 -9
    -2 -1 -13
    -2 -1 -14
    1 -2 -7
    0 -2 -11
    -1 -2 -15
    -1 -2 -16
    5 -3 0
    4 -3 -3
    3 -3 -6
    2 -3 -9
    1 -3 -13
    1 -3 -14
    7 -4 0
    5 -4 -5
    4 -4 -8
    3 -4 -12
    2 -4 -16
    2 -4 -17
    7 -5 -5
    6 -5 -8
    5 -5 -11
    4 -5 -14
    4 -5 -15
    -4 6 14
    -5 6 11
    -6 6 8
    -7 6 4
    -2 5 16
    -4 5 10
    -5 5 7
    0 4 17
    -1 4 15
    -3 4 9
    -4 4 6
    1 3 16
    -1 3 11
    -4 3 1
    -5 3 -3
    1 2 12
    -5 2 -9
    4 1 15
    3 1 13
    0 1 5
    -3 1 -6
    -4 1 -11
    5 0 13
    4 0 11
    2 0 6
    -2 0 -8
    -3 0 -13
    5 -1 9
    1 -1 -2
    -1 -1 -10
    -2 -1 -15
    4 -2 2
    3 -2 -1
    2 -2 -4
    1 -2 -8
    0 -2 -12
    -1 -2 -17
    3 -3 -7
    2 -3 -10
    2 -3 -11
    1 -3 -15
    1 -3 -16
    6 -4 -3
    5 -4 -6
    4 -4 -9
    4 -4 -10
    3 -4 -13
    3 -4 -14
    7 -5 -6
    6 -5 -9
    5 -5 -12
    5 -5 -13
    -4 6 15
    -5 6 12
    -6 6 9
    -7 6 5
    -2 5 17
    -4 5 11
    -5 5 8
    -6 5 4
    -1 4 16
    -2 4 13
    -3 4 10
    -5 4 3
    1 3 17
    0 3 14
    -3 3 5
    -6 3 -8
    2 2 15
    1 2 13
    0 2 10
    -3 2 0
    2 1 11
    1 1 8
    3 0 9
    -3 0 -14
    4 -1 7
    0 -1 -6
    -1 -1 -11
    -2 -1 -16
    -2 -1 -17
    6 -2 7
    1 -2 -9
    0 -2 -13
    0 -2 -14
    6 -3 2
    4 -3 -4
    3 -3 -8
    2 -3 -12
    1 -3 -17
    7 -4 -1
    6 -4 -4
    5 -4 -7
    4 -4 -11
    3 -4 -15
    3 -4 -16
    6 -5 -10
    -5 6 13
    -6 6 10
    -7 6 6
    -4 5 12
    -5 5 9
    -6 5 5
    -7 5 0
    -1 4 17
    -2 4 14
    -3 4 11
    -4 4 7
    -6 4 -1
    0 3 15
    -1 3 12
    -3 3 6
    -4 3 2
    2 2 16
    0 2 11
    -2 2 4
    -5 2 -10
    3 1 14
    1 1 9
    -4 1 -12
    -4 1 -13
    4 0 12
    -1 0 -4
    -2 0 -9
    -3 0 -15
    -3 0 -16
    0 -1 -7
    -1 -1 -12
    2 -2 -5
    1 -2 -10
    0 -2 -15
    0 -2 -16
    0 -2 -17
    5 -3 -1
    4 -3 -5
    3 -3 -9
    2 -3 -13
    2 -3 -14
    6 -4 -5
    5 -4 -8
    5 -4 -9
    4 -4 -12
    4 -4 -13
    4 -4 -14
    -4 5 13
    -5 5 10
    -6 5 6
    -7 5 1
    -2 4 15
    -4 4 8
    -5 4 4
    0 3 16
    -1 3 13
    2 2 17
    1 2 14
    -1 2 8
    -5 2 -11
    3 1 15
    2 1 12
    0 1 6
    -3 1 -7
    -4 1 -14
    -4 1 -15
    3 0 10
    2 0 7
    -2 0 -10
    5 -1 10
    1 -1 -3
    0 -1 -8
    -1 -1 -13
    -1 -1 -14
    -1 -1 -15
    3 -2 -2
    2 -2 -6
    1 -2 -11
    1 -2 -12
    5 -3 -2
    4 -3 -6
    3 -3 -10
    3 -3 -11
    2 -3 -15
    2 -3 -16
    2 -3 -17
    7 -4 -2
    6 -4 -6
    5 -4 -10
    5 -4 -11
    4 -4 -15
    -4 5 15
    -4 5 14
    -5 5 11
    -6 5 7
    -7 5 2
    -2 4 16
    -4 4 9
    -5 4 5
    -6 4 0
    0 3 17
    -1 3 14
    -3 3 7
    -4 3 3
    -6 3 -9
    1 2 15
    0 2 12
    -1 2 9
    -2 2 5
    -5 2 -12
    3 1 16
    2 1 13
    1 1 10
    -3 1 -8
    4 0 13
    1 0 4
    -1 0 -5
    -2 0 -11
    -2 0 -12
    0 -1 -9
    -1 -1 -16
    -1 -1 -17
    2 -2 -7
    2 -2 -8
    1 -2 -13
    1 -2 -14
    1 -2 -15
    7 -3 4
    6 -3 1
    5 -3 -3
    4 -3 -7
    3 -3 -12
    3 -3 -13
    3 -3 -14
    7 -4 -3
    7 -4 -4
    6 -4 -7
    6 -4 -8
    5 -4 -12
    5 -4 -13
    -5 5 12
    -6 5 8
    -7 5 3
    -2 4 17
    -4 4 10
    -5 4 6
    -1 3 16
    -1 3 15
    -3 3 8
    -4 3 4
    -5 3 -2
    -6 3 -10
    1 2 16
    0 2 13
    -1 2 10
    -2 2 6
    -3 2 1
    -5 2 -13
    2 1 14
    1 1 11
    0 1 7
    -3 1 -9
    4 0 14
    3 0 11
    2 0 8
    -2 0 -13
    -2 0 -14
    -2 0 -15
    5 -1 11
    4 -1 8
    2 -1 1
    1 -1 -4
    0 -1 -10
    0 -1 -11
    4 -2 1
    3 -2 -3
    2 -2 -9
    2 -2 -10
    1 -2 -16
    1 -2 -17
    5 -3 -4
    4 -3 -8
    4 -3 -9
    3 -3 -15
    3 -3 -16
    7 -4 -5
    6 -4 -9
    6 -4 -10
    6 -4 -11
    -5 5 13
    -6 5 9
    -7 5 4
    -4 4 12
    -4 4 11
    -5 4 7
    -6 4 1
    -1 3 17
    -2 3 13
    -3 3 9
    -4 3 5
    1 2 17
    0 2 15
    0 2 14
    -1 2 11
    -4 2 -5
    2 1 15
    1 1 12
    0 1 8
    -3 1 -10
    -3 1 -11
    4 0 15
    3 0 12
    2 0 9
    1 0 5
    -1 0 -6
    -1 0 -7
    -2 0 -16
    -2 0 -17
    3 -1 5
    1 -1 -5
    0 -1 -12
    0 -1 -13
    0 -1 -14
    0 -1 -15
    0 -1 -16
    6 -2 8
    3 -2 -4
    2 -2 -11
    2 -2 -12
    2 -2 -13
    6 -3 0
    5 -3 -5
    4 -3 -10
    4 -3 -11
    4 -3 -12
    4 -3 -13
    4 -3 -14
    7 -4 -6
    7 -4 -7
    -6 5 10
    -7 5 5
    -4 4 13
    -5 4 9
    -5 4 8
    -6 4 2
    -2 3 15
    -2 3 14
    -3 3 11
    -3 3 10
    -4 3 6
    -5 3 -1
    0 2 16
    -1 2 12
    -3 2 2
    2 1 16
    1 1 13
    0 1 9
    -3 1 -12
    -3 1 -13
    -3 1 -14
    -3 1 -15
    -3 1 -16
    3 0 13
    -1 0 -8
    5 -1 12
    4 -1 9
    1 -1 -6
    0 -1 -17
    3 -2 -5
    3 -2 -6
    2 -2 -14
    2 -2 -15
    2 -2 -16
    2 -2 -17
    7 -3 3
    6 -3 -1
    5 -3 -6
    5 -3 -7
    5 -3 -8
    4 -3 -15
    -7 5 6
    -4 4 15
    -4 4 14
    -5 4 10
    -6 4 4
    -6 4 3
    -2 3 17
    -2 3 16
    -4 3 7
    -5 3 0
    0 2 17
    -1 2 14
    -1 2 13
    -3 2 3
    -4 2 -6
    2 1 17
    1 1 14
    0 1 10
    3 0 14
    2 0 10
    1 0 6
    -1 0 -9
    -1 0 -10
    -1 0 -11
    -1 0 -12
    -1 0 -13
    -1 0 -14
    -1 0 -15
    -1 0 -16
    -1 0 -17
    5 -1 13
    4 -1 10
    3 -1 6
    1 -1 -7
    1 -1 -8
    1 -1 -9
    1 -1 -10
    4 -2 0
    3 -2 -7
    3 -2 -8
    3 -2 -9
    3 -2 -10
    3 -2 -11
    6 -3 -2
    6 -3 -3
    5 -3 -9
    5 -3 -10
    5 -3 -11
    5 -3 -12
    5 -3 -13
    -5 4 12
    -5 4 11
    -6 4 5
    -4 3 9
    -4 3 8
    -5 3 1
    -1 2 15
    -3 2 4
    -4 2 -7
    -4 2 -8
    1 1 16
    1 1 15
    0 1 12
    0 1 11
    3 0 15
    2 0 12
    2 0 11
    1 0 7
    4 -1 11
    1 -1 -11
    1 -1 -12
    1 -1 -13
    1 -1 -14
    1 -1 -15
    1 -1 -16
    1 -1 -17
    6 -2 9
    4 -2 -1
    3 -2 -12
    3 -2 -13
    3 -2 -14
    3 -2 -15
    3 -2 -16
    7 -3 2
    6 -3 -4
    6 -3 -5
    6 -3 -6
    6 -3 -7
    -5 4 13
    -6 4 8
    -6 4 7
    -6 4 6
    -4 3 11
    -4 3 10
    -5 3 2
    -1 2 17
    -1 2 16
    -2 2 13
    -3 2 6
    -3 2 5
    -4 2 -9
    -4 2 -10
    -4 2 -11
    -4 2 -12
    -4 2 -13
    -4 2 -14
    -4 2 -15
    1 1 17
    0 1 13
    -1 1 8
    -2 1 -16
    -2 1 -17
    3 0 16
    2 0 13
    1 0 8
    4 -1 12
    3 -1 7
    2 -1 0
    4 -2 -2
    4 -2 -3
    4 -2 -4
    4 -2 -5
    4 -2 -13
    4 -2 -14
    4 -2 -15
    7 -3 1
    7 -3 0
    6 -3 -8
    6 -3 -9
    6 -3 -10
    6 -3 -11
    -6 4 11
    -6 4 10
    -6 4 9
    -4 3 13
    -4 3 12
    -5 3 5
    -5 3 4
    -5 3 3
    -2 2 15
    -2 2 14
    -3 2 8
    -3 2 7
    0 1 15
    0 1 14
    -1 1 9
    -2 1 -10
    -2 1 -11
    -2 1 -12
    -2 1 -13
    -2 1 -14
    -2 1 -15
    2 0 15
    2 0 14
    1 0 9
    0 0 -12
    0 0 -13
    0 0 -14
    0 0 -15
    0 0 -16
    0 0 -17
    4 -1 13
    3 -1 8
    2 -1 -1
    2 -1 -2
    2 -1 -10
    2 -1 -11
    2 -1 -12
    2 -1 -13
    2 -1 -14
    2 -1 -15
    2 -1 -16
    2 -1 -17
    6 -2 10
    4 -2 -6
    4 -2 -7
    4 -2 -8
    4 -2 -9
    4 -2 -10
    4 -2 -11
    4 -2 -12
    7 -3 -1
    7 -3 -2
    7 -3 -3
    7 -3 -4
    7 -3 -5
    7 -3 -6
    7 -3 -7
    -7 4 -1
    -7 4 -2
    -7 4 -3
    -7 4 -4
    -4 3 15
    -4 3 14
    -5 3 8
    -5 3 7
    -5 3 6
    -2 2 17
    -2 2 16
    -3 2 11
    -3 2 10
    -3 2 9
    0 1 17
    0 1 16
    -1 1 12
    -1 1 11
    -1 1 10
    -2 1 -3
    -2 1 -4
    -2 1 -5
    -2 1 -6
    -2 1 -7
    -2 1 -8
    -2 1 -9
    2 0 17
    2 0 16
    1 0 11
    1 0 10
    0 0 -6
    0 0 -7
    0 0 -8
    0 0 -9
    0 0 -10
    0 0 -11
    4 -1 15
    4 -1 14
    3 -1 9
    2 -1 -3
    2 -1 -4
    2 -1 -6
    2 -1 -7
    2 -1 -8
    2 -1 -9
    3 -1 -16
    5 -2 -11
    5 -2 -12
    5 -2 -13
    -7 4 6
    -7 4 5
    -7 4 4
    -7 4 3
    -7 4 2
    -7 4 1
    -7 4 0
    -7 4 -5
    -5 3 12
    -5 3 11
    -5 3 10
    -5 3 9
    -5 3 -12
    -5 3 -13
    -3 2 -14
    -3 2 -15
    -3 2 -16
    -1 1 15
    -1 1 14
    -1 1 13
    -2 1 2
    -2 1 1
    -2 1 0
    -2 1 -1
    -1 1 -15
    -1 1 -16
    -1 1 -17
    1 0 14
    1 0 13
    1 0 12
    0 0 -3
    0 0 -4
    0 0 -5
    1 0 -14
    1 0 -15
    1 0 -16
    1 0 -17
    3 -1 12
    3 -1 11
    3 -1 10
    3 -1 -12
    3 -1 -13
    3 -1 -14
    3 -1 -15
    5 -2 -5
    5 -2 -6
    5 -2 -7
    5 -2 -8
    5 -2 -9
    5 -2 -10
    -7 4 7
    -5 3 13
    -5 3 -10
    -5 3 -11
    -3 2 -12
    -3 2 -13
    -1 1 17
    -1 1 16
    -2 1 6
    -2 1 4
    -2 1 3
    -1 1 -12
    -1 1 -13
    -1 1 -14
    1 0 17
    1 0 16
    1 0 15
    0 0 7
    0 0 6
    0 0 5
    0 0 4
    0 0 3
    1 0 -11
    1 0 -12
    1 0 -13
    2 0 -17
    3 -1 15
    3 -1 14
    3 -1 13
    3 -1 -8
    3 -1 -9
    3 -1 -10
    3 -1 -11
    4 -1 -14
    4 -1 -15
    5 -2 6
    5 -2 0
    5 -2 -1
    5 -2 -2
    5 -2 -3
    5 -2 -4
    6 -2 -9
    6 -2 -10
    6 -2 -11
    -5 3 -9
    -4 2 14
    -4 2 13
    -4 2 12
    -4 2 11
    -4 2 10
    -4 2 9
    -4 2 8
    -4 2 7
    -4 2 6
    -4 2 5
    -4 2 4
    -4 2 3
    -4 2 2
    -4 2 1
    -4 2 0
    -3 2 -11
    -2 2 -16
    -2 2 -17
    -2 1 15
    -2 1 14
    -2 1 13
    -1 1 -10
    -1 1 -11
    0 1 -16
    0 1 -17
    0 0 13
    0 0 12
    0 0 11
    0 0 10
    0 0 9
    0 0 8
    1 0 -9
    1 0 -10
    2 0 -14
    2 0 -15
    2 0 -16
    3 -1 16
    3 -1 -6
    3 -1 -7
    4 -1 -11
    4 -1 -12
    4 -1 -13
    5 -2 10
    5 -2 9
    5 -2 8
    5 -2 7
    5 -2 2
    5 -2 1
    6 -2 -6
    6 -2 -7
    6 -2 -8
    -6 3 11
    -6 3 10
    -6 3 9
    -6 3 8
    -6 3 7
    -6 3 6
    -6 3 5
    -6 3 4
    -6 3 3
    -6 3 2
    -4 3 -14
    -4 3 -15
    -4 2 15
    -4 2 -1
    -3 2 -9
    -3 2 -10
    -2 2 -14
    -2 2 -15
    -2 1 17
    -2 1 16
    -1 1 -9
    0 1 -14
    0 1 -15
    1 1 -17
    0 0 17
    0 0 16
    0 0 15
    0 0 14
    1 0 -7
    1 0 -8
    2 0 -12
    2 0 -13
    3 0 -16
    2 -1 14
    2 -1 13
    2 -1 12
    2 -1 11
    2 -1 10
    2 -1 9
    2 -1 8
    2 -1 7
    2 -1 6
    3 -1 -4
    3 -1 -5
    4 -1 -9
    4 -1 -10
    5 -1 -12
    5 -1 -13
    5 -2 13
    5 -2 12
    5 -2 11
    6 -2 -4
    6 -2 -5
    -6 3 1
    -6 3 0
    -5 3 -8
    -4 3 -13
    -3 2 -8
    -2 2 -13
    -1 2 -17
    -3 1 11
    -3 1 10
    -1 1 -8
    0 1 -12
    0 1 -13
    1 1 -15
    1 1 -16
    1 0 -6
    2 0 -10
    2 0 -11
    3 0 -13
    3 0 -14
    3 0 -15
    2 -1 17
    2 -1 16
    2 -1 15
    2 -1 5
    3 -1 -3
    4 -1 -7
    4 -1 -8
    5 -1 -10
    5 -1 -11
    6 -2 -2
    6 -2 -3
    7 -2 -6
    7 -2 -7
    -6 3 -1
    -4 3 -12
    -3 3 -16
    -5 2 13
    -5 2 12
    -5 2 11
    -5 2 10
    -5 2 9
    -5 2 8
    -5 2 7
    -5 2 6
    -4 2 -2
    -2 2 -12
    -1 2 -15
    -1 2 -16
    -3 1 9
    -3 1 8
    -3 1 7
    -3 1 6
    -1 1 -7
    0 1 -11
    1 1 -14
    2 1 -16
    2 1 -17
    -1 0 17
    -1 0 16
    -1 0 15
    -1 0 14
    -1 0 13
    -1 0 12
    -1 0 11
    -1 0 10
    -1 0 9
    -1 0 8
    1 0 -5
    2 0 -9
    3 0 -12
    4 0 -14
    4 0 -15
    2 -1 4
    3 -1 -2
    4 -1 -6
    5 -1 -9
    6 -1 -11
    4 -2 15
    4 -2 14
    4 -2 13
    6 -2 -1
    7 -2 -4
    7 -2 -5
    -7 3 7
    -7 3 6
    -7 3 5
    -6 3 -2
    -5 3 -7
    -4 3 -11
    -3 3 -15
    -2 3 -17
    -5 2 5
    -5 2 4
    -3 2 -7
    -2 2 -11
    -1 2 -14
    0 2 -16
    0 2 -17
    -4 1 15
    -4 1 14
    -3 1 5
    -3 1 4
    -1 1 -6
    0 1 -10
    1 1 -12
    1 1 -13
    2 1 -15
    -2 0 17
    1 0 -4
    2 0 -8
    3 0 -10
    3 0 -11
    4 0 -12
    4 0 -13
    1 -1 17
    1 -1 16
    1 -1 15
    1 -1 14
    1 -1 13
    1 -1 12
    1 -1 11
    1 -1 10
    3 -1 -1
    4 -1 -4
    4 -1 -5
    5 -1 -7
    5 -1 -8
    6 -1 -9
    6 -1 -10
    4 -2 12
    4 -2 11
    4 -2 10
    6 -2 0
    7 -2 -2
    7 -2 -3
    -6 4 -10
    -7 3 4
    -7 3 3
    -3 3 -14
    -2 3 -16
    -6 2 11
    -6 2 10
    -6 2 9
    -5 2 3
    -2 2 -10
    -1 2 -13
    0 2 -15
    1 2 -17
    -4 1 13
    -4 1 12
    -4 1 11
    -4 1 10
    -4 1 9
    -3 1 3
    0 1 -9
    1 1 -11
    2 1 -13
    2 1 -14
    3 1 -15
    3 1 -16
    -2 0 16
    -2 0 15
    -2 0 14
    -2 0 13
    2 0 -7
    3 0 -9
    4 0 -11
    5 0 -13
    0 -1 17
    0 -1 16
    0 -1 15
    1 -1 9
    1 -1 8
    2 -1 3
    5 -1 -6
    6 -1 -8
    3 -2 16
    3 -2 15
    3 -2 14
    4 -2 9
    4 -2 8
    6 -2 1
    7 -2 -1
    -5 4 -13
    -7 3 2
    -4 3 -10
    -3 3 -13
    -2 3 -15
    -1 3 -17
    -6 2 8
    -6 2 7
    -5 2 2
    -3 2 -6
    -2 2 -9
    -1 2 -12
    0 2 -14
    1 2 -16
    -4 1 8
    -4 1 7
    -3 1 2
    -1 1 -5
    0 1 -8
    1 1 -10
    2 1 -12
    3 1 -14
    1 0 -3
    2 0 -6
    3 0 -8
    4 0 -10
    5 0 -11
    5 0 -12
    0 -1 14
    0 -1 13
    0 -1 12
    0 -1 11
    1 -1 7
    3 -1 0
    4 -1 -3
    5 -1 -5
    6 -1 -6
    6 -1 -7
    2 -2 17
    3 -2 13
    3 -2 12
    3 -2 11
    7 -2 0
    -5 4 -12
    -4 4 -15
    -7 3 1
    -6 3 -3
    -3 3 -12
    -2 3 -14
    -1 3 -16
    -6 2 6
    -6 2 5
    -5 2 1
    -1 2 -11
    0 2 -13
    1 2 -15
    2 2 -16
    2 2 -17
    -5 1 13
    -5 1 12
    -5 1 11
    -5 1 10
    -4 1 6
    0 1 -7
    1 1 -9
    2 1 -11
    3 1 -13
    4 1 -14
    4 1 -15
    2 0 -5
    3 0 -7
    4 0 -9
    5 0 -10
    6 0 -11
    -1 -1 17
    -1 -1 16
    -1 -1 15
    -1 -1 14
    0 -1 10
    1 -1 6
    4 -1 -2
    5 -1 -4
    6 -1 -5
    7 -1 -7
    2 -2 16
    2 -2 15
    2 -2 14
    3 -2 10
    4 -2 7
    6 -2 2
    -4 4 -14
    -3 4 -16
    -4 3 -9
    -3 3 -11
    -2 3 -13
    -1 3 -15
    0 3 -17
    -6 2 4
    -2 2 -8
    -1 2 -10
    0 2 -12
    1 2 -14
    2 2 -15
    3 2 -16
    -5 1 9
    -5 1 8
    -4 1 5
    -3 1 1
    2 1 -10
    3 1 -12
    4 1 -13
    -4 0 15
    -4 0 14
    -3 0 11
    -3 0 10
    -2 0 6
    3 0 -6
    4 0 -8
    5 0 -9
    6 0 -10
    -2 -1 17
    -2 -1 16
    -1 -1 13
    -1 -1 12
    0 -1 9
    0 -1 8
    1 -1 5
    5 -1 -3
    7 -1 -6
    1 -2 17
    1 -2 16
    1 -2 15
    2 -2 13
    2 -2 12
    3 -2 9
    7 -2 1
    -5 4 -11
    -4 4 -13
    -3 4 -15
    -2 4 -17
    -7 3 0
    -5 3 -6
    -1 3 -14
    0 3 -16
    1 3 -17
    -7 2 7
    -6 2 3
    -5 2 0
    0 2 -11
    1 2 -13
    2 2 -14
    3 2 -15
    -6 1 11
    -5 1 7
    -4 1 4
    -1 1 -4
    0 1 -6
    1 1 -8
    2 1 -9
    3 1 -11
    4 1 -12
    5 1 -13
    -4 0 13
    -4 0 12
    -3 0 9
    -3 0 8
    -2 0 5
    1 0 -2
    2 0 -4
    4 0 -7
    5 0 -8
    6 0 -9
    -2 -1 15
    -2 -1 14
    -1 -1 11
    -1 -1 10
    0 -1 7
    4 -1 -1
    6 -1 -4
    7 -1 -5
    0 -2 17
    1 -2 14
    1 -2 13
    2 -2 11
    3 -2 8
    4 -3 15
    5 -3 13
    -2 4 -16
    -7 3 -1
    -4 3 -8
    -3 3 -10
    -2 3 -12
    0 3 -15
    1 3 -16
    2 3 -17
    -7 2 6
    -7 2 5
    -6 2 2
    -2 2 -7
    -1 2 -9
    1 2 -12
    2 2 -13
    3 2 -14
    4 2 -15
    -6 1 10
    -6 1 9
    -5 1 6
    -4 1 3
    1 1 -7
    3 1 -10
    4 1 -11
    5 1 -12
    -5 0 13
    -4 0 11
    -4 0 10
    -3 0 7
    3 0 -5
    4 0 -6
    5 0 -7
    6 0 -8
    -2 -1 13
    -2 -1 12
    -1 -1 9
    5 -1 -2
    6 -1 -3
    7 -1 -4
    0 -2 16
    0 -2 15
    1 -2 12
    2 -2 10
    7 -2 2
    3 -3 16
    4 -3 14
    5 -3 12
    -4 4 -12
    -3 4 -14
    -2 4 -15
    -1 4 -17
    -2 3 -11
    -1 3 -13
    0 3 -14
    1 3 -15
    2 3 -16
    -7 2 4
    -3 2 -5
    0 2 -10
    1 2 -11
    2 2 -12
    3 2 -13
    4 2 -14
    -6 1 8
    -5 1 5
    0 1 -5
    2 1 -8
    3 1 -9
    4 1 -10
    5 1 -11
    -5 0 12
    -4 0 9
    -3 0 6
    -2 0 4
    2 0 -3
    6 0 -7
    -1 -1 8
    0 -1 6
    1 -1 4
    7 -1 -3
    -1 -2 17
    -1 -2 16
    -1 -2 15
    0 -2 14
    0 -2 13
    1 -2 11
    2 -2 9
    3 -2 7
    2 -3 17
    3 -3 15
    4 -3 13
    5 -3 11
    -5 4 -10
    -3 4 -13
    -1 4 -16
    0 4 -17
    -3 3 -9
    -1 3 -12
    0 3 -13
    1 3 -14
    2 3 -15
    3 3 -16
    -6 2 1
    -5 2 -1
    -4 2 -3
    -1 2 -8
    0 2 -9
    3 2 -12
    4 2 -13
    -6 1 7
    -5 1 4
    -4 1 2
    -3 1 0
    1 1 -6
    2 1 -7
    3 1 -8
    4 1 -9
    5 1 -10
    6 1 -11
    -5 0 11
    -5 0 10
    -4 0 8
    3 0 -4
    4 0 -5
    5 0 -6
    7 0 -7
    -4 -1 15
    -4 -1 14
    4 -1 0
    5 -1 -1
    6 -1 -2
    -2 -2 17
    -2 -2 16
    -1 -2 14
    0 -2 12
    1 -2 10
    2 -2 8
    1 -3 17
    2 -3 16
    2 -3 15
    3 -3 14
    3 -3 13
    4 -3 12
    -3 5 -16
    -6 4 -8
    -2 4 -14
    -1 4 -15
    0 4 -16
    1 4 -17
    -7 3 -2
    -2 3 -10
    2 3 -14
    3 3 -15
    -7 2 3
    -2 2 -6
    1 2 -10
    2 2 -11
    4 2 -12
    5 2 -13
    -6 1 6
    5 1 -9
    6 1 -10
    -6 0 11
    -5 0 9
    -4 0 7
    -3 0 5
    -2 0 3
    5 0 -5
    6 0 -6
    7 0 -6
    -4 -1 13
    -3 -1 11
    -3 -1 10
    0 -1 5
    7 -1 -2
    -2 -2 15
    -2 -2 14
    -1 -2 13
    0 -2 11
    1 -2 9
    7 -2 3
    0 -3 17
    1 -3 16
    1 -3 15
    2 -3 14
    3 -3 12
    4 -3 11
    5 -3 10
    -5 5 -13
    -2 5 -17
    -4 4 -11
    -3 4 -12
    -2 4 -13
    0 4 -15
    1 4 -16
    2 4 -17
    -4 3 -7
    -1 3 -11
    0 3 -12
    1 3 -13
    3 3 -14
    4 3 -15
    -7 2 2
    -1 2 -7
    0 2 -8
    1 2 -9
    2 2 -10
    3 2 -11
    5 2 -12
    -7 1 7
    -6 1 5
    -5 1 3
    3 1 -7
    4 1 -8
    6 1 -9
    -6 0 10
    -5 0 8
    -4 0 6
    3 0 -3
    4 0 -4
    6 0 -5
    -5 -1 13
    -4 -1 12
    -4 -1 11
    -3 -1 9
    6 -1 -1
    -2 -2 13
    -1 -2 12
    -1 -2 11
    0 -2 10
    -1 -3 17
    0 -3 16
    1 -3 14
    2 -3 13
    6 -3 9
    -4 5 -14
    -3 5 -15
    -2 5 -16
    -1 5 -17
    -1 4 -14
    2 4 -16
    0 3 -11
    1 3 -12
    2 3 -13
    4 3 -14
    -6 2 0
    3 2 -10
    4 2 -11
    5 2 -11
    -7 1 6
    -6 1 4
    -4 1 1
    -1 1 -3
    0 1 -4
    1 1 -5
    2 1 -6
    4 1 -7
    5 1 -8
    6 1 -8
    -6 0 9
    -5 0 7
    -3 0 4
    1 0 -1
    2 0 -2
    5 0 -4
    7 0 -5
    -5 -1 12
    -4 -1 10
    5 -1 0
    7 -1 -1
    -2 -2 12
    0 -2 9
    1 -2 8
    2 -2 7
    3 -2 6
    -1 -3 16
    0 -3 15
    0 -3 14
    1 -3 13
    2 -3 12
    3 -3 11
    4 -3 10
    -1 5 -16
    0 5 -17
    -5 4 -9
    -4 4 -10
    -2 4 -12
    -1 4 -13
    0 4 -14
    1 4 -15
    2 4 -15
    3 4 -16
    -3 3 -8
    -2 3 -9
    -1 3 -10
    2 3 -12
    3 3 -13
    4 3 -13
    1 2 -8
    2 2 -9
    4 2 -10
    6 2 -11
    -5 1 2
    3 1 -6
    5 1 -7
    -6 0 8
    -4 0 5
    4 0 -3
    6 0 -4
    7 0 -4
    -5 -1 11
    -4 -1 9
    -3 -1 8
    0 -1 4
    6 -1 0
    -4 -2 15
    -4 -2 14
    -1 -2 10
    4 -2 5
    6 -2 4
    -2 -3 17
    -2 -3 16
    -1 -3 15
    0 -3 13
    1 -3 12
    2 -3 11
    5 -3 9
    1 -4 17
    2 -4 17
    2 -4 16
    3 -4 16
    3 -4 15
    4 -4 15
    -5 5 -12
    -4 5 -13
    -3 5 -14
    -2 5 -15
    0 5 -16
    1 5 -17
    -3 4 -11
    1 4 -14
    3 4 -15
[truncated: 3,063,196 more chars]
