# Supplementary material for: Crystal structure determination of an FeII azo aldehyde complex [Fe(C14H11N2O3)2(H2O)2] by MicroED
Source: Acta Crystallogr E Crystallogr Commun. 2026 May 12;82(Pt 6):544–50. doi: 10.1107/S2056989026004755 (PMC13239013; doi:10.1107/S2056989026004755)
Supplement: Supplementary file 2 [file e-82-00544-Isup2.hkl]

data_I
_computing_structure_refinement   'olex2.refine 1.5-alpha (Bourhis et al., 2015)'
_shelx_refln_list_code            4
loop_
  _space_group_symop_id
  _space_group_symop_operation_xyz
  1  x,y,z
  2  -x+1/2,y+1/2,-z+1/2
  3  -x,-y,-z
  4  x-1/2,-y-1/2,z-1/2

_space_group_crystal_system       monoclinic
_space_group_IT_number            14
_space_group_name_H-M_alt         'P 1 21/n 1'
_space_group_name_Hall            '-P 2ybc (x-z,y,z)'
_symmetry_space_group_name_H-M    'P 1 21/n 1'
_symmetry_space_group_name_Hall   '-P 2ybc (x-z,y,z)'
_symmetry_Int_Tables_number       14
_cell_length_a                    4.7419(4)
_cell_length_b                    22.447(6)
_cell_length_c                    11.0960(11)
_cell_angle_alpha                 90
_cell_angle_beta                  90.396(8)
_cell_angle_gamma                 90
_cell_volume                      1181.0(3)
loop_
  _refln_index_h
  _refln_index_k
  _refln_index_l
  _refln_F_squared_calc
  _refln_F_squared_meas
  _refln_F_squared_sigma
  _refln_F_squared_weight
  _refln_observed_status
-7 0 -5 0.178 0.167 0.063 288.245 o
-7 0 -3 0.060 0.241 0.060 359.209 o
-7 0 -1 0.303 0.252 0.074 173.254 o
-7 0 1 0.640 0.412 0.075 82.653 o
-7 0 3 2.158 1.840 0.081 9.143 o
-7 0 5 0.076 0.199 0.065 308.990 o
-7 0 7 0.268 0.344 0.065 196.034 o
-7 1 -6 0.224 0.241 0.044 369.266 o
-7 1 -5 0.033 0.076 0.041 843.800 o
-7 1 -4 0.376 0.304 0.042 222.664 o
-7 1 -3 0.106 0.142 0.037 767.771 o
-7 1 -2 0.131 0.207 0.044 519.412 o
-7 1 -1 0.112 0.177 0.039 656.029 o
-7 1 0 0.054 0.148 0.049 560.674 o
-7 1 1 0.006 0.081 0.043 789.224 o
-7 1 2 0.135 0.173 0.051 431.234 o
-7 1 3 0.061 0.169 0.049 543.661 o
-7 1 4 0.288 0.351 0.043 265.276 o
-7 1 5 0.165 0.112 0.049 458.395 o
-7 1 6 0.107 0.189 0.044 558.870 o
-7 1 7 0.038 0.061 0.044 751.918 o
-7 2 -6 0.000 0.078 0.041 852.638 o
-7 2 -5 0.207 0.221 0.041 427.896 o
-7 2 -4 0.104 0.120 0.040 716.634 o
-7 2 -3 0.580 0.511 0.042 107.213 o
-7 2 -2 0.224 0.192 0.037 465.815 o
-7 2 -1 0.038 0.119 0.031 1320.630 o
-7 2 0 0.043 0.103 0.021 2416.570 o
-7 2 1 0.128 0.185 0.052 424.626 o
-7 2 2 0.003 0.149 0.042 809.661 o
-7 2 3 1.338 1.067 0.048 24.122 o
-7 2 4 0.107 0.177 0.036 765.006 o
-7 2 5 0.016 0.129 0.034 1176.590 o
-7 2 6 0.214 0.166 0.037 508.150 o
-7 2 7 0.032 0.048 0.042 828.379 o
-7 3 -6 0.004 0.093 0.043 797.266 o
-7 3 -5 0.178 0.223 0.042 459.591 o
-7 3 -4 0.380 0.407 0.042 192.820 o
-7 3 -3 0.083 0.154 0.041 699.706 o
-7 3 -2 0.495 0.335 0.039 161.985 o
-7 3 -1 0.001 0.104 0.028 1795.980 o
-7 3 0 0.007 0.058 0.023 2722.110 o
-7 3 1 0.003 0.119 0.049 608.290 o
-7 3 2 0.916 0.665 0.051 50.660 o
-7 3 3 0.205 0.448 0.054 243.564 o
-7 3 4 0.916 0.701 0.040 50.884 o
-7 3 5 0.178 0.101 0.037 647.415 o
-7 3 6 0.001 0.073 0.036 1134.710 o
-7 3 7 0.008 0.028 0.041 869.802 o
-7 4 -6 0.179 0.174 0.044 469.030 o
-7 4 -5 0.095 0.169 0.043 616.994 o
-7 4 -4 0.076 0.126 0.039 790.308 o
-7 4 -3 0.426 0.279 0.048 188.584 o
-7 4 -2 0.125 0.194 0.037 668.041 o
-7 4 -1 0.000 0.145 0.035 1132.160 o
-7 4 0 0.008 0.083 0.024 2332.690 o
-7 4 1 0.008 0.104 0.058 434.419 o
-7 4 2 0.199 0.281 0.028 530.929 o
-7 4 3 0.212 0.259 0.039 420.516 o
-7 4 4 0.003 0.114 0.044 733.299 o
-7 4 5 0.051 0.129 0.034 1047.530 o
-7 4 6 0.082 0.073 0.041 787.592 o
-7 4 7 0.072 0.077 0.039 840.234 o
-7 5 -6 0.000 0.074 0.044 765.889 o
-7 5 -5 0.032 0.124 0.044 714.747 o
-7 5 -4 0.417 0.407 0.051 159.504 o
-7 5 -3 0.029 0.066 0.048 625.368 o
-7 5 -2 0.191 0.265 0.057 291.894 o
-7 5 -1 1.449 1.421 0.062 18.020 o
-7 5 0 0.104 0.170 0.062 334.904 o
-7 5 1 0.045 0.081 0.062 377.895 o
-7 5 2 0.291 0.336 0.061 200.987 o
-7 5 3 0.393 0.454 0.045 170.725 o
-7 5 4 0.349 0.316 0.040 242.118 o
-7 5 5 0.009 0.098 0.043 787.809 o
-7 5 6 0.006 0.040 0.045 737.386 o
-7 6 -6 0.054 0.125 0.053 486.495 o
-7 6 -5 0.472 0.399 0.053 140.090 o
-7 6 -4 0.000 0.117 0.051 559.375 o
-7 6 -3 0.033 0.138 0.055 458.555 o
-7 6 -2 0.333 0.325 0.062 183.054 o
-7 6 -1 0.028 0.173 0.063 359.255 o
-7 6 0 0.302 0.347 0.068 174.187 o
-7 6 1 0.082 0.123 0.066 313.342 o
-7 6 2 0.000 0.072 0.062 379.871 o
-7 6 3 0.053 0.145 0.062 362.520 o
-7 6 4 0.004 0.092 0.048 637.767 o
-7 6 5 0.110 0.150 0.046 551.105 o
-7 6 6 0.000 0.096 0.049 609.517 o
-7 7 -6 0.412 0.430 0.059 143.330 o
-7 7 -5 0.006 0.059 0.062 386.363 o
-7 7 -4 0.113 0.145 0.065 307.666 o
-7 7 -3 0.026 0.104 0.067 328.373 o
-7 7 -2 0.077 0.125 0.067 307.510 o
-7 7 -1 0.034 0.204 0.067 306.282 o
-7 7 0 0.211 0.182 0.064 262.786 o
-7 7 1 0.002 0.060 0.066 340.434 o
-7 7 2 0.006 0.067 0.065 352.181 o
-7 7 3 0.000 0.142 0.060 403.777 o
-7 7 4 0.005 0.120 0.060 403.645 o
-7 7 5 0.065 0.181 0.053 457.078 o
-7 7 6 0.001 0.083 0.055 491.070 o
-7 8 -5 0.346 0.264 0.068 173.108 o
-7 8 -4 0.001 0.074 0.071 291.063 o
-7 8 -3 0.003 0.077 0.067 328.207 o
-7 8 -2 0.004 0.098 0.069 306.623 o
-7 8 -1 1.505 1.278 0.073 17.968 o
-7 8 0 0.029 0.131 0.069 301.126 o
-7 8 1 0.065 0.210 0.055 415.208 o
-7 8 2 0.056 0.087 0.060 391.216 o
-7 8 3 0.202 0.177 0.062 278.753 o
-7 8 4 0.202 0.266 0.064 246.885 o
-7 8 5 0.012 0.079 0.056 465.487 o
-7 8 6 0.001 0.043 0.054 510.518 o
-7 9 -5 0.121 0.110 0.030 1023.500 o
-7 9 -4 0.042 0.083 0.071 284.957 o
-7 9 -3 0.032 0.073 0.076 252.978 o
-7 9 -2 0.074 0.222 0.052 444.271 o
-7 9 -1 0.359 0.400 0.063 157.879 o
-7 9 0 0.291 0.432 0.062 177.903 o
-7 9 1 0.122 0.195 0.056 369.300 o
-7 9 2 0.038 0.092 0.053 514.166 o
-7 9 3 0.001 0.089 0.057 455.755 o
-7 9 4 0.054 0.080 0.064 354.804 o
-7 9 5 0.014 0.092 0.062 383.817 o
-7 10 -5 0.334 0.308 0.071 161.430 o
-7 10 -4 0.009 0.029 0.077 248.863 o
-7 10 -3 0.039 0.105 0.059 407.801 o
-7 10 -2 0.241 0.191 0.074 200.595 o
-7 10 -1 0.577 0.731 0.063 76.736 o
-7 10 0 0.060 0.158 0.059 392.511 o
-7 10 1 0.005 0.098 0.058 436.853 o
-7 10 2 0.075 0.104 0.057 425.142 o
-7 10 3 0.262 0.351 0.055 234.147 o
-7 10 4 0.045 0.142 0.044 697.292 o
-7 10 5 0.027 0.105 0.062 373.776 o
-7 11 -4 0.307 0.313 0.079 149.008 o
-7 11 -3 0.271 0.380 0.081 144.483 o
-7 11 -2 0.072 0.149 0.079 223.812 o
-7 11 -1 0.109 0.162 0.046 547.144 o
-7 11 0 0.000 0.038 0.061 404.033 o
-7 11 1 0.164 0.152 0.058 340.654 o
-7 11 2 0.365 0.354 0.065 160.359 o
-7 11 3 0.002 0.124 0.063 368.994 o
-7 11 4 0.127 0.166 0.067 281.383 o
-7 12 -3 0.113 0.177 0.081 205.925 o
-7 12 -2 0.574 0.480 0.088 77.456 o
-7 12 -1 0.027 0.099 0.069 307.260 o
-7 12 0 0.100 0.240 0.061 327.220 o
-7 12 1 0.090 0.111 0.069 290.408 o
-7 12 2 0.032 0.120 0.075 260.255 o
-7 12 3 0.164 0.200 0.068 255.450 o
-7 12 4 0.033 0.063 0.068 321.295 o
-7 13 -3 0.015 0.111 0.086 200.354 o
-7 13 -2 0.486 0.545 0.055 114.366 o
-7 13 -1 0.181 0.351 0.069 214.455 o
-7 13 0 0.056 0.097 0.082 215.459 o
-7 13 1 0.000 0.072 0.084 211.470 o
-7 13 2 0.333 0.323 0.088 124.911 o
-7 13 3 0.008 0.118 0.091 177.803 o
-7 14 -1 0.081 0.170 0.072 261.210 o
-7 14 0 0.018 0.098 0.080 232.423 o
-7 14 1 0.006 0.060 0.101 146.304 o
-7 14 2 0.022 0.038 0.102 141.641 o
-6 0 -4 3.912 2.764 0.086 3.401 o
-6 0 -2 1.139 1.417 0.065 23.968 o
-6 0 0 1.641 1.993 0.082 12.178 o
-6 0 2 0.769 0.510 0.066 66.735 o
-6 0 4 0.967 0.869 0.069 38.982 o
-6 0 6 0.025 0.189 0.064 343.646 o
-6 0 8 0.191 0.304 0.064 243.825 o
-6 0 10 0.265 0.214 0.060 247.008 o
-6 1 -5 0.163 0.355 0.044 375.223 o
-6 1 -4 0.121 0.206 0.044 527.404 o
-6 1 -3 2.992 1.862 0.053 6.035 o
-6 1 -2 0.093 0.240 0.035 721.683 o
-6 1 -1 0.253 0.405 0.041 278.241 o
-6 1 0 5.713 5.414 0.077 1.454 o
-6 1 1 2.203 1.501 0.053 10.286 o
-6 1 2 0.165 0.172 0.046 468.538 o
-6 1 3 0.891 0.971 0.048 42.855 o
-6 1 4 0.222 0.432 0.047 267.605 o
-6 1 5 0.004 0.191 0.043 726.547 o
-6 1 6 0.004 0.072 0.044 771.060 o
-6 1 7 0.143 0.132 0.044 547.476 o
-6 1 8 0.872 0.514 0.046 61.875 o
-6 1 9 0.009 0.142 0.042 804.832 o
-6 1 10 0.004 0.066 0.041 890.932 o
-6 1 11 0.241 0.155 0.037 473.546 o
-6 2 -5 0.353 0.366 0.045 210.661 o
-6 2 -4 0.804 0.638 0.046 62.437 o
-6 2 -3 0.017 0.206 0.042 736.781 o
-6 2 -2 0.388 0.365 0.035 214.903 o
-6 2 -1 0.839 0.401 0.042 73.379 o
-6 2 0 3.161 1.924 0.054 5.513 o
-6 2 1 1.194 0.952 0.049 30.015 o
-6 2 2 0.324 0.301 0.040 270.197 o
-6 2 3 0.425 0.468 0.034 170.458 o
-6 2 4 1.414 1.272 0.050 20.328 o
-6 2 5 0.004 0.229 0.042 723.678 o
-6 2 6 0.037 0.160 0.040 804.853 o
-6 2 7 0.030 0.170 0.042 740.522 o
-6 2 8 0.031 0.134 0.042 765.863 o
-6 2 9 0.103 0.157 0.043 607.553 o
-6 2 10 0.081 0.085 0.040 790.081 o
-6 2 11 0.145 0.128 0.041 613.385 o
-6 3 -5 0.077 0.207 0.042 630.403 o
-6 3 -4 0.010 0.103 0.038 1009.770 o
-6 3 -3 0.196 0.349 0.044 339.160 o
-6 3 -2 0.146 0.227 0.044 472.775 o
-6 3 -1 0.037 0.335 0.042 602.934 o
-6 3 0 6.989 5.143 0.082 1.175 o
-6 3 1 0.503 0.485 0.055 117.373 o
-6 3 2 0.177 0.270 0.031 556.050 o
-6 3 3 1.016 0.828 0.040 40.811 o
-6 3 4 0.000 0.253 0.048 569.730 o
-6 3 5 2.384 1.678 0.056 8.657 o
-6 3 6 0.373 0.266 0.042 238.123 o
-6 3 7 0.220 0.156 0.045 416.247 o
-6 3 8 0.319 0.234 0.042 291.207 o
-6 3 9 0.314 0.407 0.047 215.676 o
-6 3 10 0.000 0.177 0.083 211.060 o
-6 3 11 0.556 0.604 0.048 98.059 o
-6 4 -5 0.175 0.206 0.045 440.632 o
-6 4 -4 0.227 0.328 0.043 330.052 o
-6 4 -3 0.196 0.231 0.047 382.507 o
-6 4 -2 1.221 0.941 0.051 29.198 o
-6 4 -1 0.536 0.549 0.057 101.967 o
-6 4 0 3.536 2.993 0.072 3.742 o
-6 4 1 0.248 0.361 0.060 220.451 o
-6 4 2 0.158 0.262 0.038 516.331 o
-6 4 3 0.024 0.248 0.038 795.671 o
-6 4 4 1.336 1.021 0.050 24.816 o
-6 4 5 0.230 0.432 0.048 256.467 o
-6 4 6 0.028 0.144 0.046 647.246 o
-6 4 7 0.306 0.277 0.047 262.184 o
-6 4 8 0.071 0.101 0.046 628.036 o
-6 4 9 0.096 0.142 0.048 530.060 o
-6 4 10 0.002 0.122 0.048 635.696 o
-6 4 11 0.002 0.163 0.048 606.606 o
-6 5 -5 0.252 0.334 0.050 267.420 o
-6 5 -4 0.191 0.236 0.053 332.941 o
-6 5 -3 0.488 0.534 0.052 117.531 o
-6 5 -2 0.861 0.745 0.060 50.237 o
-6 5 -1 1.403 1.202 0.064 20.808 o
-6 5 0 0.522 0.420 0.064 111.415 o
-6 5 1 0.544 0.791 0.066 75.849 o
-6 5 2 0.125 0.239 0.058 336.984 o
-6 5 3 0.679 0.508 0.048 86.138 o
-6 5 4 0.013 0.211 0.048 572.630 o
-6 5 5 0.832 0.683 0.053 56.203 o
-6 5 6 0.226 0.154 0.050 365.476 o
-6 5 7 0.412 0.401 0.051 162.091 o
-6 5 8 0.011 0.135 0.050 563.697 o
-6 5 9 0.759 0.562 0.053 69.180 o
-6 5 10 0.118 0.207 0.049 459.910 o
-6 6 -5 0.574 0.599 0.061 88.154 o
-6 6 -4 0.179 0.184 0.056 335.459 o
-6 6 -3 0.081 0.173 0.063 334.205 o
-6 6 -2 0.254 0.422 0.070 171.029 o
-6 6 -1 5.726 4.532 0.102 1.600 o
-6 6 0 0.735 0.636 0.064 64.131 o
-6 6 1 0.104 0.242 0.058 348.851 o
-6 6 2 0.465 0.332 0.060 142.673 o
-6 6 3 1.003 0.726 0.065 41.301 o
-6 6 4 3.846 2.316 0.070 3.804 o
-6 6 5 0.013 0.223 0.055 448.106 o
-6 6 6 0.027 0.138 0.054 476.116 o
-6 6 7 0.038 0.140 0.054 481.753 o
-6 6 8 0.404 0.470 0.055 147.172 o
-6 6 9 1.090 0.783 0.059 36.288 o
-6 6 10 0.038 0.130 0.054 474.930 o
-6 7 -5 0.016 0.230 0.065 327.584 o
-6 7 -4 0.043 0.142 0.065 329.897 o
-6 7 -3 0.531 0.407 0.071 103.399 o
-6 7 -2 0.296 0.381 0.067 173.523 o
-6 7 -1 3.449 2.822 0.085 3.967 o
-6 7 0 0.838 0.811 0.066 48.241 o
-6 7 1 0.031 0.231 0.054 450.889 o
-6 7 2 0.006 0.119 0.058 429.581 o
-6 7 3 0.788 0.507 0.060 66.929 o
-6 7 4 0.277 0.481 0.059 182.532 o
-6 7 5 0.121 0.181 0.051 434.443 o
-6 7 6 0.027 0.062 0.057 446.638 o
-6 7 7 0.309 0.371 0.059 191.409 o
-6 7 8 0.117 0.163 0.059 361.381 o
-6 7 9 1.051 0.700 0.062 39.801 o
-6 7 10 0.209 0.357 0.057 254.466 o
-6 8 -5 0.000 0.070 0.072 286.464 o
-6 8 -4 0.223 0.268 0.071 204.802 o
-6 8 -3 0.005 0.174 0.073 269.525 o
-6 8 -2 0.315 0.284 0.073 166.465 o
-6 8 -1 0.091 0.122 0.046 585.813 o
-6 8 0 0.015 0.182 0.055 457.221 o
-6 8 1 0.091 0.199 0.051 461.184 o
-6 8 2 0.175 0.222 0.055 335.450 o
-6 8 3 0.000 0.144 0.056 459.626 o
-6 8 4 4.806 3.368 0.093 2.329 o
-6 8 5 0.160 0.272 0.060 287.379 o
-6 8 6 0.048 0.096 0.061 384.579 o
-6 8 7 0.413 0.246 0.058 177.956 o
-6 8 8 0.237 0.244 0.049 319.966 o
-6 8 9 0.009 0.080 0.051 565.158 o
-6 8 10 0.736 0.699 0.061 61.772 o
-6 9 -5 0.150 0.152 0.049 456.254 o
-6 9 -4 0.148 0.294 0.069 238.577 o
-6 9 -3 0.635 0.494 0.077 77.421 o
-6 9 -2 0.036 0.261 0.044 621.512 o
-6 9 -1 0.921 0.870 0.078 39.695 o
-6 9 0 0.005 0.234 0.058 404.865 o
-6 9 1 0.011 0.155 0.055 464.826 o
-6 9 2 0.037 0.149 0.057 428.884 o
-6 9 3 0.586 0.557 0.058 90.996 o
-6 9 4 0.012 0.148 0.067 322.363 o
-6 9 5 0.909 0.570 0.068 51.185 o
-6 9 6 0.208 0.245 0.061 266.000 o
-6 9 7 0.229 0.162 0.065 251.670 o
-6 9 8 0.029 0.049 0.065 346.524 o
-6 9 9 0.136 0.194 0.059 333.325 o
-6 9 10 0.039 0.168 0.062 362.569 o
-6 10 -5 0.017 0.164 0.075 258.330 o
-6 10 -4 0.078 0.209 0.074 245.541 o
-6 10 -3 0.047 0.151 0.078 235.392 o
-6 10 -2 1.597 1.051 0.084 18.105 o
-6 10 -1 0.128 0.329 0.059 301.248 o
-6 10 0 0.098 0.137 0.066 307.493 o
-6 10 1 0.074 0.277 0.065 294.418 o
-6 10 2 0.060 0.134 0.071 282.130 o
-6 10 3 0.215 0.180 0.065 253.151 o
-6 10 4 0.004 0.182 0.067 317.765 o
-6 10 5 0.191 0.276 0.075 196.668 o
-6 10 6 0.678 0.674 0.074 64.195 o
-6 10 7 0.239 0.182 0.069 224.999 o
-6 10 8 0.168 0.148 0.073 233.534 o
-6 10 9 0.156 0.158 0.068 269.551 o
-6 10 10 0.516 0.594 0.072 89.400 o
-6 11 -5 0.015 0.143 0.083 209.569 o
-6 11 -4 0.021 0.103 0.083 212.562 o
-6 11 -3 0.323 0.398 0.085 124.041 o
-6 11 -2 0.087 0.242 0.046 521.798 o
-6 11 -1 1.378 1.197 0.070 21.062 o
-6 11 0 0.552 0.671 0.083 72.836 o
-6 11 1 0.000 0.203 0.082 214.495 o
-6 11 2 0.150 0.243 0.084 180.148 o
-6 11 3 0.356 0.310 0.089 119.695 o
-6 11 4 0.003 0.191 0.068 305.897 o
-6 11 5 0.531 0.439 0.084 88.954 o
-6 11 6 0.283 0.343 0.082 143.524 o
-6 11 7 0.307 0.307 0.063 193.352 o
-6 11 8 0.193 0.132 0.055 355.930 o
-6 11 9 0.035 0.098 0.082 219.785 o
-6 12 -5 0.079 0.129 0.095 157.544 o
-6 12 -4 0.853 0.464 0.057 63.325 o
-6 12 -3 0.034 0.145 0.090 180.151 o
-6 12 -2 0.067 0.312 0.090 164.302 o
-6 12 -1 0.310 0.337 0.070 168.525 o
-6 12 0 1.605 1.219 0.103 16.158 o
-6 12 1 0.090 0.148 0.095 158.453 o
-6 12 2 0.053 0.105 0.098 151.187 o
-6 12 3 0.138 0.187 0.097 143.170 o
-6 12 4 0.028 0.123 0.089 183.697 o
-6 12 5 0.000 0.154 0.091 179.189 o
-6 12 6 0.389 0.285 0.065 162.974 o
-6 12 7 0.188 0.274 0.071 214.746 o
-6 12 8 0.066 0.111 0.081 219.994 o
-6 12 9 0.013 0.259 0.088 184.994 o
-6 13 -5 0.699 0.527 0.084 64.784 o
-6 13 -4 0.000 0.217 0.050 552.899 o
-6 13 -3 0.168 0.191 0.092 154.939 o
-6 13 -2 0.015 0.175 0.081 220.670 o
-6 13 -1 0.652 0.676 0.099 56.011 o
-6 13 0 0.408 0.368 0.110 82.402 o
-6 13 1 0.003 0.219 0.107 126.968 o
-6 13 2 0.313 0.108 0.106 110.043 o
-6 13 3 0.172 0.330 0.107 110.336 o
-6 13 4 0.003 0.114 0.103 138.054 o
-6 13 5 0.081 0.129 0.098 150.016 o
-6 13 6 0.176 0.209 0.097 139.606 o
-6 13 7 0.022 0.079 0.084 208.320 o
-6 13 8 0.008 0.075 0.086 198.445 o
-6 13 9 0.176 0.103 0.089 170.661 o
-6 14 -5 0.101 0.211 0.063 318.019 o
-6 14 -4 1.187 1.214 0.101 23.026 o
-6 14 -3 0.000 0.052 0.101 144.186 o
-6 14 -2 0.045 0.101 0.107 127.428 o
-6 14 -1 0.036 0.113 0.105 132.010 o
-6 14 0 0.681 0.581 0.121 48.627 o
-6 14 1 0.422 0.475 0.124 65.547 o
-6 14 2 0.005 0.115 0.117 107.185 o
-6 14 3 0.055 0.192 0.116 106.753 o
-6 14 4 0.446 0.305 0.114 78.189 o
-6 14 5 0.493 0.515 0.112 67.418 o
-6 14 6 0.000 0.040 0.077 251.863 o
-6 14 7 0.062 0.089 0.085 198.970 o
-6 14 8 0.013 0.083 0.086 200.180 o
-6 15 -5 0.874 0.922 0.068 42.221 o
-6 15 -4 0.267 0.133 0.103 119.667 o
-6 15 -3 0.096 0.113 0.122 97.446 o
-6 15 -2 0.038 0.140 0.123 97.712 o
-6 15 -1 0.018 0.191 0.119 103.201 o
-6 15 0 0.137 0.251 0.127 86.014 o
-6 15 1 0.201 0.237 0.128 82.771 o
-6 15 2 0.038 0.182 0.125 93.159 o
-6 15 3 0.148 0.129 0.126 89.925 o
-6 15 4 0.000 0.110 0.119 105.441 o
-6 15 5 0.003 0.096 0.118 107.196 o
-6 15 6 0.021 0.055 0.116 110.738 o
-6 15 7 0.013 0.122 0.097 156.393 o
-6 15 8 0.006 0.061 0.085 203.073 o
-6 16 -5 0.292 0.489 0.109 88.274 o
-6 16 -4 0.882 0.946 0.114 33.558 o
-6 16 -3 0.232 0.279 0.140 68.102 o
-6 16 -2 0.124 0.179 0.143 70.065 o
-6 16 -1 0.400 0.392 0.152 51.073 o
-6 16 0 0.112 0.337 0.145 66.438 o
-6 16 1 0.031 0.141 0.141 74.059 o
-6 16 2 0.239 0.523 0.146 58.465 o
-6 16 3 0.057 0.143 0.140 75.124 o
-6 16 4 0.117 0.079 0.126 91.050 o
-6 16 5 0.017 0.113 0.119 103.838 o
-6 16 6 0.000 0.013 0.114 115.085 o
-6 16 7 0.012 0.025 0.114 113.628 o
-6 17 -5 0.013 -0.047 0.099 152.154 o
-6 17 -4 0.230 0.256 0.138 70.612 o
-6 17 -3 0.281 0.409 0.154 53.970 o
-6 17 -2 0.004 0.116 0.167 53.301 o
-6 17 -1 0.000 0.060 0.195 38.973 o
-6 17 0 0.001 0.252 0.175 48.256 o
-6 17 1 0.264 0.297 0.139 66.871 o
-6 17 2 0.002 0.161 0.144 71.601 o
-6 17 3 0.424 0.547 0.147 49.658 o
-6 17 4 0.011 0.161 0.129 88.297 o
-6 17 5 0.007 0.022 0.129 89.836 o
-6 17 6 0.130 0.278 0.108 116.107 o
-6 17 7 0.012 0.048 0.128 89.998 o
-6 18 -5 0.077 0.470 0.109 109.810 o
-6 18 -4 0.090 0.128 0.161 56.589 o
-6 18 -3 0.108 0.051 0.169 51.811 o
-6 18 -2 0.045 0.170 0.188 41.842 o
-6 18 -1 0.056 0.172 0.221 30.203 o
-6 18 0 0.033 0.249 0.215 31.998 o
-6 18 1 0.225 0.470 0.192 36.755 o
-6 18 2 0.119 0.265 0.144 68.632 o
-6 18 3 0.072 0.236 0.145 69.097 o
-6 18 4 0.019 0.079 0.144 71.727 o
-6 18 5 0.001 -0.042 0.151 65.624 o
-6 18 6 0.198 0.190 0.133 77.751 o
-6 19 -5 0.002 0.058 0.152 64.729 o
-6 19 -4 0.110 0.192 0.168 51.316 o
-6 19 -3 0.013 0.137 0.186 42.962 o
-6 19 -2 0.034 0.025 0.207 34.714 o
-6 19 -1 0.226 0.409 0.248 23.198 o
-6 19 0 0.431 0.566 0.251 20.896 o
-6 19 1 0.200 0.265 0.229 27.456 o
-6 19 2 0.006 0.115 0.178 46.749 o
-6 19 3 0.074 0.082 0.140 75.577 o
-6 19 4 0.002 0.010 0.164 55.262 o
-6 19 5 0.097 0.136 0.166 53.366 o
-6 19 6 0.052 0.132 0.130 86.360 o
-6 20 -4 0.000 0.112 0.181 45.303 o
-6 20 -3 0.014 0.078 0.203 35.899 o
-6 20 -2 0.005 0.118 0.235 26.796 o
-6 20 -1 0.082 0.200 0.270 20.308 o
-6 20 0 0.407 0.376 0.282 17.559 o
-6 20 1 0.000 0.153 0.240 25.784 o
-6 20 2 0.032 0.145 0.213 32.660 o
-6 20 3 0.023 0.109 0.166 53.921 o
-6 20 4 0.270 0.337 0.136 68.551 o
-6 20 5 0.074 0.092 0.146 68.791 o
-6 21 -3 0.004 0.258 0.222 30.068 o
-6 21 -2 0.063 0.066 0.253 23.304 o
-6 21 -1 0.014 -0.049 0.282 18.753 o
-6 21 0 0.222 0.354 0.291 17.129 o
-6 21 1 0.110 0.180 0.260 21.782 o
-6 21 2 0.022 0.065 0.234 27.052 o
-6 21 3 0.256 0.366 0.179 42.286 o
-6 21 4 0.005 0.003 0.171 50.821 o
-6 22 -2 0.004 0.216 0.159 58.255 o
-6 22 -1 0.099 0.203 0.294 17.108 o
-6 22 0 0.045 0.215 0.309 15.485 o
-6 22 1 0.001 0.140 0.278 19.152 o
-6 22 2 0.022 0.089 0.262 21.585 o
-5 0 -3 0.372 0.704 0.061 116.462 o
-5 0 -1 0.368 0.717 0.069 107.219 o
-5 0 1 6.599 5.018 0.116 1.328 o
-5 0 3 0.263 0.691 0.064 140.291 o
-5 0 5 12.059 7.783 0.148 0.509 o
-5 0 7 0.052 0.280 0.062 332.065 o
-5 0 9 0.429 0.611 0.065 109.157 o
-5 0 11 0.924 1.001 0.068 37.739 o
-5 0 13 0.385 0.162 0.073 163.022 o
-5 1 -4 0.184 0.391 0.044 333.569 o
-5 1 -3 0.496 0.473 0.042 134.539 o
-5 1 -2 0.183 0.739 0.042 209.838 o
-5 1 -1 2.489 1.899 0.052 7.851 o
-5 1 0 47.451 52.885 0.381 0.052 o
-5 1 1 0.779 0.766 0.046 59.178 o
-5 1 2 7.250 5.075 0.074 1.182 o
-5 1 3 0.636 0.745 0.045 76.414 o
-5 1 4 4.274 2.368 0.058 3.356 o
-5 1 5 0.271 0.458 0.045 232.652 o
-5 1 6 0.173 0.565 0.045 260.032 o
-5 1 7 0.012 0.303 0.045 605.115 o
-5 1 8 0.706 0.618 0.044 75.512 o
-5 1 9 0.023 0.266 0.043 661.261 o
-5 1 10 0.516 0.494 0.037 129.519 o
-5 1 11 0.213 0.395 0.047 288.117 o
-5 1 12 0.629 0.733 0.050 75.480 o
-5 1 13 0.021 0.097 0.053 509.788 o
-5 2 -4 0.524 0.781 0.048 88.826 o
-5 2 -3 0.109 0.385 0.038 484.248 o
-5 2 -2 5.292 2.020 0.052 2.643 o
-5 2 -1 0.336 0.726 0.045 141.657 o
-5 2 0 0.000 0.886 0.057 222.003 o
-5 2 1 3.439 2.578 0.066 4.335 o
-5 2 2 0.019 0.626 0.042 395.209 o
-5 2 3 0.143 0.404 0.041 397.833 o
-5 2 4 0.331 0.491 0.042 196.620 o
-5 2 5 5.868 3.160 0.064 1.907 o
-5 2 6 5.321 4.722 0.120 1.729 o
-5 2 7 0.243 0.408 0.044 273.298 o
-5 2 8 0.148 0.299 0.042 443.361 o
-5 2 9 0.289 0.319 0.040 290.919 o
-5 2 10 0.126 0.236 0.042 531.733 o
-5 2 11 1.277 1.044 0.062 25.355 o
-5 2 12 0.042 0.301 0.061 341.897 o
-5 2 13 0.192 0.149 0.052 373.904 o
-5 3 -4 3.172 2.191 0.056 5.225 o
-5 3 -3 0.541 0.449 0.046 121.933 o
-5 3 -2 0.212 0.398 0.048 283.303 o
-5 3 -1 5.951 3.316 0.078 1.859 o
-5 3 0 1.687 1.320 0.053 15.992 o
-5 3 1 20.619 17.583 0.176 0.195 o
-5 3 2 1.087 1.223 0.046 29.318 o
-5 3 3 0.105 0.410 0.041 445.270 o
-5 3 4 0.287 0.522 0.045 204.118 o
-5 3 5 0.367 0.511 0.047 166.610 o
-5 3 6 3.248 2.828 0.074 4.343 o
-5 3 7 0.322 0.613 0.049 160.153 o
-5 3 8 2.242 0.990 0.058 11.892 o
-5 3 9 0.115 0.170 0.048 497.524 o
-5 3 10 0.112 0.185 0.053 414.660 o
-5 3 11 0.469 0.527 0.059 116.118 o
-5 3 12 0.260 0.353 0.056 228.330 o
-5 3 13 0.000 0.109 0.054 505.755 o
-5 4 -4 0.842 0.641 0.051 58.105 o
-5 4 -3 2.327 1.491 0.056 9.663 o
-5 4 -2 0.154 0.449 0.043 344.592 o
-5 4 -1 6.198 3.542 0.076 1.710 o
-5 4 0 13.140 10.056 0.123 0.417 o
-5 4 1 17.976 14.924 0.202 0.243 o
-5 4 2 4.738 4.218 0.080 2.179 o
-5 4 3 0.285 0.480 0.048 208.710 o
-5 4 4 1.628 1.079 0.054 18.529 o
-5 4 5 0.072 0.333 0.050 423.248 o
-5 4 6 1.339 0.822 0.055 27.415 o
-5 4 7 0.959 0.746 0.053 45.121 o
-5 4 8 0.204 0.274 0.049 336.559 o
-5 4 9 0.018 0.196 0.053 493.177 o
-5 4 10 0.409 0.406 0.052 161.966 o
-5 4 11 0.127 0.336 0.055 326.667 o
-5 4 12 0.012 0.124 0.054 490.525 o
-5 4 13 0.117 0.219 0.055 381.971 o
-5 5 -4 0.120 0.329 0.056 323.931 o
-5 5 -3 0.024 0.481 0.059 313.290 o
-5 5 -2 2.302 1.171 0.067 10.816 o
-5 5 -1 2.991 2.387 0.073 5.380 o
-5 5 0 1.577 1.431 0.067 16.355 o
-5 5 1 2.108 2.244 0.072 8.600 o
-5 5 2 1.044 0.993 0.061 34.013 o
-5 5 3 2.366 1.755 0.064 8.654 o
-5 5 4 3.045 1.998 0.082 5.705 o
-5 5 5 3.124 1.854 0.066 5.731 o
-5 5 6 0.000 0.290 0.053 465.622 o
-5 5 7 0.460 0.832 0.055 91.153 o
-5 5 8 0.613 0.720 0.056 76.547 o
-5 5 9 0.929 0.527 0.055 54.529 o
-5 5 10 0.172 0.182 0.056 342.754 o
-5 5 11 0.556 0.582 0.057 94.935 o
-5 5 12 0.031 0.144 0.055 462.851 o
-5 5 13 0.116 0.142 0.056 402.862 o
-5 6 -4 0.005 0.197 0.060 390.029 o
-5 6 -3 8.272 5.643 0.127 0.937 o
-5 6 -2 0.795 0.500 0.066 64.756 o
-5 6 -1 4.540 4.713 0.095 2.122 o
-5 6 0 0.386 0.472 0.053 156.160 o
-5 6 1 0.565 0.587 0.055 94.703 o
-5 6 2 0.689 0.559 0.060 75.870 o
-5 6 3 0.579 0.461 0.057 102.214 o
-5 6 4 1.016 0.973 0.060 35.587 o
-5 6 5 2.026 1.156 0.061 13.054 o
-5 6 6 0.022 0.340 0.056 395.603 o
-5 6 7 0.630 0.429 0.058 95.046 o
-5 6 8 0.653 0.467 0.060 86.983 o
-5 6 9 0.082 0.229 0.052 446.174 o
-5 6 10 0.115 0.172 0.057 372.975 o
-5 6 11 0.126 0.308 0.051 373.471 o
-5 6 12 0.009 0.090 0.048 626.853 o
-5 6 13 0.133 0.110 0.055 407.815 o
-5 7 -4 0.031 0.245 0.052 470.868 o
-5 7 -3 0.240 0.261 0.068 212.241 o
-5 7 -2 6.121 4.104 0.107 1.599 o
-5 7 -1 0.172 0.489 0.056 242.287 o
-5 7 0 5.987 4.430 0.094 1.589 o
-5 7 1 4.962 5.186 0.106 1.793 o
-5 7 2 0.313 0.668 0.057 140.710 o
-5 7 3 0.130 0.377 0.062 263.836 o
-5 7 4 2.087 1.652 0.068 10.474 o
-5 7 5 0.772 0.896 0.064 50.368 o
-5 7 6 1.538 1.134 0.065 19.120 o
-5 7 7 0.101 0.317 0.061 299.788 o
-5 7 8 0.064 0.161 0.060 379.514 o
-5 7 9 0.264 0.224 0.058 253.638 o
-5 7 10 0.051 0.174 0.061 368.650 o
-5 7 11 0.229 0.295 0.057 257.867 o
-5 7 12 0.300 0.193 0.060 232.979 o
-5 7 13 0.069 0.177 0.058 391.512 o
-5 8 -4 2.001 1.440 0.073 11.840 o
-5 8 -3 2.651 1.922 0.084 6.979 o
-5 8 -2 0.001 0.289 0.072 267.572 o
-5 8 -1 3.491 2.590 0.086 4.177 o
-5 8 0 0.274 0.305 0.059 223.003 o
-5 8 1 0.056 0.711 0.073 178.902 o
-5 8 2 0.578 0.954 0.070 61.886 o
-5 8 3 0.970 0.487 0.066 50.846 o
-5 8 4 1.255 1.102 0.072 24.889 o
-5 8 5 3.591 3.043 0.086 3.647 o
-5 8 6 0.427 0.540 0.060 123.966 o
-5 8 7 0.620 0.670 0.067 73.546 o
-5 8 8 0.235 0.324 0.062 224.618 o
-5 8 9 0.319 0.214 0.065 201.723 o
-5 8 10 0.345 0.412 0.068 151.292 o
-5 8 11 0.001 0.329 0.064 325.946 o
-5 8 12 0.005 0.073 0.064 356.533 o
-5 8 13 0.113 0.285 0.061 303.310 o
-5 9 -4 3.307 2.380 0.097 4.622 o
-5 9 -3 0.101 0.190 0.079 215.414 o
-5 9 -2 0.900 0.800 0.083 42.036 o
-5 9 -1 0.115 0.359 0.062 277.604 o
-5 9 0 7.058 4.007 0.107 1.344 o
-5 9 1 0.128 1.144 0.128 59.603 o
-5 9 2 1.047 0.903 0.081 33.556 o
-5 9 3 1.533 1.253 0.081 17.782 o
-5 9 4 2.936 2.231 0.092 5.602 o
-5 9 5 0.175 0.273 0.077 196.629 o
-5 9 6 2.100 2.017 0.075 9.128 o
-5 9 7 0.000 0.158 0.070 293.316 o
-5 9 8 0.192 0.213 0.070 231.825 o
-5 9 9 0.298 0.351 0.072 164.387 o
-5 9 10 2.128 2.040 0.087 8.727 o
-5 9 11 0.157 0.201 0.069 249.195 o
-5 9 12 0.445 0.454 0.070 116.887 o
-5 10 -4 0.327 0.530 0.093 101.188 o
-5 10 -3 1.876 1.665 0.104 11.420 o
-5 10 -2 2.735 1.765 0.097 6.906 o
-5 10 -1 3.200 1.744 0.087 5.642 o
-5 10 0 0.582 1.135 0.099 45.992 o
-5 10 1 0.390 0.983 0.099 63.945 o
-5 10 2 1.238 1.451 0.102 19.917 o
-5 10 3 0.288 0.575 0.094 102.536 o
-5 10 4 0.023 0.333 0.086 184.420 o
-5 10 5 0.985 1.199 0.089 29.472 o
-5 10 6 0.216 0.342 0.064 223.399 o
-5 10 7 0.466 0.455 0.082 99.141 o
-5 10 8 0.041 0.191 0.082 209.653 o
-5 10 9 0.407 0.286 0.080 128.221 o
-5 10 10 0.176 0.278 0.078 189.840 o
-5 10 11 0.006 0.160 0.076 252.995 o
-5 10 12 0.071 0.203 0.075 243.168 o
-5 11 -4 2.691 2.026 0.099 6.542 o
-5 11 -3 2.257 1.595 0.100 9.300 o
-5 11 -2 1.473 1.134 0.099 18.909 o
-5 11 -1 0.093 0.300 0.094 150.473 o
-5 11 0 0.017 0.255 0.106 128.802 o
-5 11 1 0.173 0.555 0.109 96.294 o
-5 11 2 0.963 0.699 0.107 36.919 o
-5 11 3 0.540 0.587 0.104 65.677 o
-5 11 4 1.747 1.389 0.107 13.618 o
-5 11 5 0.055 0.199 0.072 262.615 o
-5 11 6 0.035 0.244 0.082 206.347 o
-5 11 7 1.081 1.339 0.096 24.336 o
-5 11 8 0.444 0.388 0.086 103.581 o
-5 11 9 0.109 0.209 0.086 180.452 o
-5 11 10 0.304 0.309 0.086 134.991 o
-5 11 11 0.036 0.130 0.082 217.601 o
-5 11 12 0.001 0.136 0.080 229.080 o
-5 12 -4 0.784 1.124 0.085 39.028 o
-5 12 -3 0.058 0.150 0.092 170.855 o
-5 12 -2 1.763 1.035 0.115 15.174 o
-5 12 -1 0.735 0.773 0.118 42.398 o
-5 12 0 0.416 0.584 0.120 64.998 o
-5 12 1 0.305 0.916 0.137 51.569 o
-5 12 2 1.898 2.150 0.130 9.260 o
-5 12 3 0.777 0.570 0.115 46.297 o
-5 12 4 0.936 0.743 0.109 36.495 o
-5 12 5 1.864 1.250 0.113 13.037 o
-5 12 6 0.199 0.261 0.082 173.365 o
-5 12 7 0.974 0.898 0.094 34.469 o
-5 12 8 0.036 0.086 0.086 197.130 o
-5 12 9 0.335 0.397 0.090 115.010 o
-5 12 10 1.542 1.541 0.102 14.884 o
-5 12 11 0.118 0.150 0.088 177.973 o
-5 12 12 0.006 0.076 0.087 195.034 o
-5 13 -4 0.763 1.027 0.116 36.238 o
-5 13 -3 2.232 1.911 0.140 8.133 o
-5 13 -2 0.185 0.258 0.130 80.072 o
-5 13 -1 0.576 0.653 0.139 45.004 o
-5 13 0 1.132 0.952 0.141 23.669 o
-5 13 1 3.317 2.636 0.152 4.204 o
-5 13 2 0.156 0.573 0.121 83.000 o
-5 13 3 0.050 0.309 0.120 98.424 o
-5 13 4 0.054 0.259 0.111 114.568 o
-5 13 5 1.117 1.180 0.106 24.628 o
-5 13 6 0.754 0.818 0.097 45.854 o
-5 13 7 1.140 0.865 0.096 29.185 o
-5 13 8 0.116 0.237 0.065 290.107 o
-5 13 9 0.088 0.125 0.079 224.175 o
-5 13 10 1.090 0.781 0.095 32.154 o
-5 13 11 0.001 0.096 0.094 167.390 o
-5 13 12 0.048 0.075 0.091 177.901 o
-5 14 -4 0.011 0.270 0.132 83.750 o
-5 14 -3 0.035 0.149 0.139 76.386 o
-5 14 -2 1.133 1.066 0.157 21.019 o
-5 14 -1 0.312 0.486 0.174 42.301 o
-5 14 0 0.368 0.413 0.153 51.711 o
-5 14 1 1.960 1.659 0.170 9.634 o
-5 14 2 1.076 0.762 0.141 26.925 o
-5 14 3 0.060 0.328 0.133 80.326 o
-5 14 4 0.035 0.193 0.125 94.161 o
-5 14 5 3.487 2.309 0.131 4.241 o
-5 14 6 0.430 0.382 0.105 84.177 o
-5 14 7 0.001 0.243 0.101 143.411 o
-5 14 8 0.165 0.190 0.093 151.221 o
-5 14 9 0.013 0.128 0.069 306.911 o
-5 14 10 0.194 0.245 0.082 174.456 o
-5 14 11 0.141 0.143 0.095 152.807 o
-5 15 -4 0.073 0.237 0.132 81.936 o
-5 15 -3 0.531 0.626 0.157 40.587 o
-5 15 -2 0.005 0.184 0.170 51.232 o
-5 15 -1 0.411 0.837 0.210 26.900 o
-5 15 0 1.173 0.706 0.217 17.664 o
-5 15 1 3.515 3.539 0.214 3.148 o
-5 15 2 0.017 0.329 0.146 68.056 o
-5 15 3 0.048 0.194 0.133 82.285 o
-5 15 4 0.294 0.307 0.121 83.100 o
-5 15 5 0.224 0.249 0.136 72.377 o
-5 15 6 3.051 2.027 0.145 5.283 o
-5 15 7 0.186 0.264 0.114 101.309 o
-5 15 8 0.037 0.128 0.105 132.292 o
-5 15 9 0.014 0.091 0.075 259.214 o
-5 15 10 0.034 0.044 0.085 206.228 o
-5 15 11 0.090 0.123 0.086 192.390 o
-5 16 -4 0.154 0.139 0.148 65.521 o
-5 16 -3 0.002 0.771 0.153 57.334 o
-5 16 -2 0.083 0.217 0.202 36.046 o
-5 16 -1 0.575 0.708 0.237 21.300 o
-5 16 0 0.018 0.288 0.238 26.116 o
-5 16 1 0.086 0.603 0.215 30.517 o
-5 16 2 0.021 0.514 0.176 46.181 o
-5 16 3 0.016 0.192 0.118 105.717 o
-5 16 4 0.039 0.245 0.136 78.187 o
-5 16 5 0.357 0.224 0.135 68.154 o
-5 16 6 0.238 0.686 0.127 68.107 o
-5 16 7 0.098 0.227 0.120 98.946 o
-5 16 8 0.012 0.127 0.115 110.720 o
-5 16 9 0.321 0.205 0.113 93.871 o
-5 16 10 0.067 0.103 0.087 190.739 o
-5 16 11 0.617 0.681 0.096 59.521 o
-5 17 -4 0.009 0.231 0.114 111.321 o
-5 17 -3 0.036 0.225 0.169 51.414 o
-5 17 -2 0.089 0.325 0.226 28.625 o
-5 17 -1 0.350 0.462 0.261 20.340 o
-5 17 0 1.856 1.614 0.284 7.725 o
-5 17 1 0.338 0.265 0.234 25.644 o
-5 17 2 0.024 0.156 0.224 29.549 o
-5 17 3 0.014 0.105 0.170 51.209 o
-5 17 4 0.553 0.647 0.131 49.345 o
-5 17 5 0.076 0.181 0.104 131.691 o
-5 17 6 0.281 0.318 0.142 63.564 o
-5 17 7 0.148 0.137 0.120 98.334 o
-5 17 8 0.380 0.372 0.120 75.057 o
-5 17 9 0.129 0.131 0.117 104.608 o
-5 17 10 0.070 0.111 0.103 135.743 o
-5 18 -4 0.003 -0.089 0.172 50.002 o
-5 18 -3 0.082 0.265 0.207 34.004 o
-5 18 -2 0.000 0.157 0.226 28.947 o
-5 18 -1 0.001 0.166 0.273 19.884 o
-5 18 0 0.031 0.206 0.280 18.888 o
-5 18 1 0.842 1.105 0.259 15.079 o
-5 18 2 0.024 0.105 0.244 24.862 o
-5 18 3 0.336 0.140 0.170 47.338 o
-5 18 4 0.074 0.291 0.121 96.278 o
-5 18 5 0.000 0.149 0.197 38.087 o
-5 18 6 1.366 1.062 0.168 16.953 o
-5 18 7 0.045 0.090 0.130 87.405 o
-5 18 8 0.272 0.474 0.124 75.211 o
-5 18 9 0.188 0.178 0.120 95.613 o
-5 18 10 0.002 0.033 0.121 101.571 o
-5 19 -4 1.256 0.903 0.163 19.849 o
-5 19 -3 0.087 0.310 0.246 24.236 o
-5 19 -2 0.016 0.547 0.236 25.915 o
-5 19 -1 0.088 0.090 0.288 17.896 o
-5 19 0 1.109 2.027 0.320 8.501 o
-5 19 1 0.139 0.339 0.278 18.994 o
-5 19 2 0.365 0.434 0.276 18.334 o
-5 19 3 0.051 0.578 0.276 19.023 o
-5 19 4 0.455 0.389 0.134 59.629 o
-5 19 5 0.059 0.161 0.228 28.374 o
-5 19 6 0.786 1.015 0.185 23.910 o
-5 19 7 0.020 0.154 0.138 77.275 o
-5 19 8 0.261 0.280 0.126 79.789 o
-5 19 9 0.023 0.050 0.122 99.795 o
-5 20 -4 0.082 0.237 0.207 34.153 o
-5 20 -3 0.476 0.512 0.268 18.550 o
-5 20 -2 0.041 0.932 0.240 23.971 o
-5 20 -1 0.002 0.206 0.305 15.940 o
-5 20 0 0.123 0.282 0.312 15.143 o
-5 20 1 0.932 0.930 0.304 12.130 o
-5 20 2 0.031 0.226 0.291 17.549 o
-5 20 3 0.215 0.508 0.311 14.874 o
-5 20 4 0.095 0.193 0.213 32.329 o
-5 20 5 0.348 0.470 0.110 83.339 o
-5 20 6 0.156 0.204 0.196 37.889 o
-5 20 7 0.060 -0.013 0.149 66.989 o
-5 20 8 0.196 0.158 0.130 81.849 o
-5 20 9 0.026 0.018 0.122 100.626 o
-5 21 -4 0.303 0.414 0.440 7.587 o
-5 21 -3 0.439 0.725 0.281 16.715 o
-5 21 -2 0.266 1.514 0.304 13.538 o
-5 21 -1 0.095 -0.021 0.314 15.104 o
-5 21 0 0.003 0.278 0.324 14.133 o
-5 21 1 0.008 0.139 0.317 14.767 o
-5 21 2 0.222 0.411 0.323 13.903 o
-5 21 3 0.270 0.414 0.334 12.989 o
-5 21 4 0.044 0.228 0.315 14.899 o
-5 21 5 0.065 -0.043 0.284 18.476 o
-5 21 6 0.000 0.044 0.068 318.395 o
-5 21 7 0.166 0.222 0.192 39.082 o
-5 21 8 0.073 0.109 0.135 80.486 o
-5 22 -4 0.050 0.277 0.249 23.710 o
-5 22 -3 0.586 1.175 0.308 12.725 o
-5 22 -2 0.008 0.372 0.189 40.964 o
-5 22 -1 0.461 0.584 0.331 12.602 o
-5 22 0 0.267 0.725 0.342 12.094 o
-5 22 1 0.375 0.460 0.351 11.600 o
-5 22 2 0.001 0.105 0.325 14.076 o
-5 22 3 0.142 0.599 0.359 11.318 o
-5 22 4 0.406 0.513 0.373 10.253 o
-5 22 5 0.003 -0.059 0.341 12.822 o
-5 22 6 0.079 0.085 0.259 22.224 o
-5 22 7 0.067 0.110 0.187 42.321 o
-5 22 8 0.015 0.120 0.143 72.599 o
-5 23 -4 0.006 0.125 0.267 20.816 o
-5 23 -3 0.004 0.955 0.317 14.213 o
-5 23 -2 0.342 0.503 0.255 21.051 o
-5 23 -1 0.000 0.171 0.322 14.366 o
-5 23 0 0.046 0.304 0.350 12.102 o
-5 23 1 0.003 -0.032 0.357 11.655 o
-5 23 2 0.007 0.175 0.337 13.052 o
-5 23 3 0.013 0.093 0.353 11.919 o
-5 23 4 0.283 0.538 0.384 9.798 o
-5 23 5 0.203 0.487 0.386 9.831 o
-5 23 6 0.054 0.229 0.294 17.139 o
-5 23 7 0.069 0.154 0.213 32.625 o
-5 24 -4 0.004 0.202 0.284 18.441 o
-5 24 -3 0.777 3.812 0.480 4.266 o
-5 24 -2 0.019 0.134 0.285 18.246 o
-5 24 -1 0.021 0.201 0.325 14.025 o
-5 24 0 0.003 -0.001 0.358 11.579 o
-5 24 1 0.091 0.149 0.369 10.896 o
-5 24 2 0.056 0.162 0.362 11.321 o
-5 24 3 0.144 0.283 0.393 9.607 o
-5 24 4 0.008 0.307 0.458 7.075 o
-5 24 5 0.000 0.065 0.402 9.199 o
-5 24 6 0.003 -0.017 0.307 15.764 o
-5 25 -4 0.053 0.175 0.300 16.539 o
-5 25 -3 0.001 0.645 0.309 15.274 o
-5 25 -2 0.014 0.169 0.292 17.419 o
-5 25 -1 0.000 0.040 0.332 13.506 o
-5 25 0 0.090 0.222 0.357 11.663 o
-5 25 1 0.010 0.037 0.395 9.529 o
-5 25 2 0.121 0.022 0.369 10.919 o
-5 25 3 0.003 0.209 0.398 9.392 o
-5 25 4 0.161 0.396 0.486 6.274 o
-5 25 5 0.019 -0.125 0.506 5.800 o
-5 26 -4 0.027 0.415 0.331 13.459 o
-5 26 -3 0.136 0.378 0.288 17.582 o
-5 26 -2 0.079 0.113 0.295 17.016 o
-5 26 -1 0.028 0.022 0.339 12.949 o
-5 26 0 0.005 0.075 0.377 10.463 o
-5 26 1 0.042 0.309 0.399 9.329 o
-5 26 2 0.000 -0.138 0.377 10.445 o
-5 26 3 0.001 0.065 0.396 9.464 o
-5 26 4 0.003 0.280 0.479 6.461 o
-5 27 -2 0.004 -0.057 0.299 16.662 o
-5 27 -1 0.003 -0.070 0.342 12.702 o
-5 27 0 0.008 -0.005 0.379 10.358 o
-5 27 1 0.035 0.115 0.429 8.097 o
-5 27 2 0.057 -0.052 0.376 10.515 o
-4 0 -2 10.241 6.349 0.159 0.750 o
-4 0 0 10.954 14.331 0.180 0.427 o
-4 0 2 24.792 20.359 0.279 0.172 o
-4 0 4 0.046 1.047 0.099 95.810 o
-4 0 6 3.074 1.569 0.073 6.401 o
-4 0 8 4.179 2.164 0.096 3.558 o
-4 0 10 1.341 0.858 0.063 26.340 o
-4 0 12 3.155 1.753 0.117 5.511 o
-4 0 14 0.148 0.179 0.077 216.200 o
-4 1 -3 0.699 1.421 0.066 39.013 o
-4 1 -2 1.480 1.461 0.044 18.257 o
-4 1 -1 1.300 1.643 0.061 19.198 o
-4 1 0 8.237 5.559 0.081 1.041 o
-4 1 1 32.815 30.609 0.276 0.110 o
-4 1 2 1.640 1.551 0.052 15.375 o
-4 1 3 0.541 0.928 0.069 67.485 o
-4 1 4 0.115 0.338 0.040 488.491 o
-4 1 5 7.302 3.805 0.072 1.381 o
-4 1 6 4.437 3.088 0.062 2.868 o
-4 1 7 3.833 3.347 0.070 3.260 o
-4 1 8 0.002 0.782 0.062 227.274 o
-4 1 9 1.685 1.549 0.058 14.436 o
-4 1 10 0.001 0.225 0.055 454.763 o
-4 1 11 0.651 0.582 0.111 54.354 o
-4 1 12 0.138 0.410 0.057 280.868 o
-4 1 13 0.028 0.150 0.050 562.445 o
-4 1 14 0.006 0.068 0.040 911.689 o
-4 1 15 0.112 0.113 0.043 641.847 o
-4 2 -3 0.897 1.384 0.056 32.595 o
-4 2 -2 6.674 5.558 0.096 1.308 o
-4 2 -1 1.735 1.227 0.057 16.256 o
-4 2 0 71.480 80.647 0.573 0.036 o
-4 2 1 4.439 3.253 0.097 2.857 o
-4 2 2 3.739 2.254 0.064 4.296 o
-4 2 3 0.538 0.870 0.056 76.803 o
-4 2 4 0.374 0.871 0.068 93.178 o
-4 2 5 0.389 0.624 0.042 144.586 o
-4 2 7 9.151 5.770 0.144 0.835 o
-4 2 8 7.891 7.395 0.121 0.851 o
-4 2 9 0.506 0.559 0.052 111.622 o
-4 2 10 0.086 0.517 0.064 238.280 o
-4 2 11 0.851 0.763 0.061 50.044 o
-4 2 12 0.001 0.426 0.056 379.668 o
-4 2 13 0.107 0.432 0.051 339.059 o
-4 2 14 0.126 0.281 0.048 417.295 o
-4 2 15 0.001 0.057 0.050 580.286 o
-4 3 -3 38.140 38.884 0.345 0.082 o
-4 3 -2 3.205 1.594 0.088 6.070 o
-4 3 -1 3.165 2.084 0.066 5.566 o
-4 3 0 30.893 24.766 0.250 0.130 o
-4 3 1 18.265 13.729 0.174 0.280 o
-4 3 2 1.681 1.750 0.074 13.464 o
-4 3 3 1.143 0.885 0.049 33.706 o
-4 3 4 0.222 0.485 0.047 248.042 o
-4 3 5 1.231 1.080 0.051 27.198 o
-4 3 6 3.019 2.460 0.071 5.283 o
-4 3 7 3.816 3.050 0.086 3.439 o
-4 3 8 0.823 1.067 0.069 41.185 o
-4 3 9 1.784 1.707 0.074 12.445 o
-4 3 10 0.383 0.539 0.060 135.652 o
-4 3 11 0.779 0.708 0.062 57.630 o
-4 3 12 0.010 0.436 0.058 348.962 o
-4 3 13 0.491 0.400 0.055 130.949 o
-4 3 14 0.008 0.073 0.044 739.440 o
-4 3 15 0.023 0.026 0.067 329.124 o
-4 4 -3 1.821 1.565 0.067 13.153 o
-4 4 -2 1.901 2.512 0.190 7.760 o
-4 4 -1 24.395 13.520 0.185 0.214 o
-4 4 0 11.325 7.450 0.142 0.622 o
-4 4 1 2.694 3.553 0.114 4.701 o
-4 4 2 4.866 4.952 0.127 1.972 o
-4 4 3 1.927 1.299 0.060 13.607 o
-4 4 4 2.662 5.594 0.088 3.184 o
-4 4 5 1.042 0.865 0.062 36.967 o
-4 4 6 11.772 7.822 0.134 0.546 o
-4 4 7 5.983 4.293 0.104 1.626 o
-4 4 8 2.390 2.404 0.070 7.064 o
-4 4 9 0.112 0.587 0.052 265.667 o
-4 4 10 0.948 0.533 0.060 51.982 o
-4 4 11 0.686 0.732 0.061 65.351 o
-4 4 12 1.658 1.378 0.087 14.996 o
-4 4 13 0.000 0.282 0.045 626.765 o
-4 4 14 0.021 0.093 0.047 655.869 o
-4 4 15 0.050 0.127 0.043 706.692 o
-4 5 -3 3.203 2.938 0.081 4.463 o
-4 5 -2 4.011 2.458 0.082 3.718 o
-4 5 -1 2.161 2.353 0.081 8.216 o
-4 5 0 1.258 1.403 0.063 22.154 o
-4 5 1 33.201 30.949 0.346 0.106 o
-4 5 2 6.580 3.880 0.106 1.588 o
-4 5 3 0.176 0.725 0.055 182.656 o
-4 5 4 0.183 0.388 0.050 296.600 o
-4 5 5 8.913 5.452 0.120 0.909 o
-4 5 6 1.838 1.532 0.064 13.051 o
-4 5 7 0.542 1.206 0.057 57.480 o
-4 5 8 4.469 4.631 0.094 2.174 o
-4 5 9 0.502 0.369 0.058 129.790 o
-4 5 10 1.961 0.913 0.054 15.062 o
-4 5 11 0.070 0.582 0.069 211.421 o
-4 5 12 0.168 0.406 0.059 253.767 o
-4 5 13 0.202 0.304 0.060 259.473 o
-4 5 14 0.010 0.072 0.046 701.414 o
-4 5 15 0.030 0.104 0.049 580.555 o
-4 6 -3 0.895 1.168 0.070 35.656 o
-4 6 -2 4.872 4.420 0.142 2.095 o
-4 6 -1 2.027 1.755 0.076 10.691 o
-4 6 0 0.560 1.153 0.083 51.624 o
-4 6 1 79.875 95.142 1.058 0.029 o
-4 6 2 9.834 7.715 0.140 0.699 o
-4 6 3 8.421 5.764 0.127 0.963 o
-4 6 4 0.349 1.248 0.062 73.174 o
-4 6 5 0.003 0.378 0.049 485.514 o
-4 6 6 8.463 5.162 0.103 0.977 o
-4 6 7 1.286 1.967 0.069 16.407 o
-4 6 8 2.263 1.362 0.068 10.349 o
-4 6 9 1.359 0.954 0.065 24.584 o
-4 6 10 0.256 0.399 0.046 260.120 o
-4 6 11 0.058 0.342 0.064 293.957 o
-4 6 12 0.462 0.560 0.057 116.584 o
-4 6 13 0.038 0.124 0.064 349.905 o
-4 6 14 0.368 0.178 0.060 205.420 o
-4 6 15 0.005 0.050 0.056 469.138 o
-4 7 -3 4.842 3.330 0.100 2.479 o
-4 7 -2 2.044 2.060 0.090 9.439 o
-4 7 -1 0.814 1.240 0.070 37.598 o
-4 7 0 0.001 0.830 0.099 114.873 o
-4 7 1 66.746 80.568 0.952 0.036 o
-4 7 2 0.702 1.686 0.133 25.783 o
-4 7 3 3.199 4.246 0.169 3.297 o
-4 7 4 1.755 1.800 0.072 12.485 o
-4 7 5 0.127 0.860 0.069 145.621 o
-4 7 6 1.382 1.699 0.080 16.757 o
-4 7 7 0.925 0.682 0.067 47.092 o
-4 7 8 0.375 0.386 0.067 148.672 o
-4 7 9 0.615 0.971 0.068 58.427 o
-4 7 10 0.051 0.241 0.064 318.769 o
-4 7 11 0.271 0.273 0.068 198.408 o
-4 7 12 0.070 0.228 0.068 285.519 o
-4 7 13 0.740 0.912 0.063 51.858 o
-4 7 14 0.000 0.101 0.054 509.847 o
-4 8 -3 0.002 0.463 0.083 187.416 o
-4 8 -2 0.078 0.848 0.080 137.680 o
-4 8 -1 0.028 0.598 0.075 199.159 o
-4 8 0 0.500 1.194 0.126 41.003 o
-4 8 1 4.412 3.039 0.110 2.922 o
-4 8 2 49.154 52.790 0.798 0.055 o
-4 8 3 5.803 5.182 0.121 1.550 o
-4 8 4 2.064 2.199 0.090 8.883 o
-4 8 5 0.436 0.951 0.089 67.025 o
-4 8 6 0.469 0.606 0.071 97.350 o
-4 8 7 0.116 0.515 0.072 193.645 o
-4 8 8 0.000 0.833 0.074 173.921 o
-4 8 9 0.335 0.442 0.070 144.454 o
-4 8 10 0.073 0.316 0.064 292.423 o
-4 8 11 0.118 0.767 0.070 159.950 o
-4 8 12 0.142 0.276 0.055 339.574 o
-4 8 13 0.007 0.224 0.050 549.361 o
-4 8 14 0.738 0.749 0.067 57.510 o
-4 9 -3 3.851 3.301 0.111 3.265 o
-4 9 -2 0.524 0.829 0.088 65.347 o
-4 9 -1 1.006 0.902 0.109 31.684 o
-4 9 0 0.777 1.050 0.137 31.775 o
-4 9 1 9.853 8.532 0.257 0.640 o
-4 9 2 0.130 1.257 0.166 39.713 o
-4 9 3 0.668 1.225 0.101 39.222 o
-4 9 4 0.750 1.189 0.072 41.402 o
-4 9 5 0.044 0.649 0.078 174.089 o
-4 9 6 0.938 1.017 0.081 35.533 o
-4 9 7 18.695 16.863 0.264 0.212 o
-4 9 8 1.027 1.064 0.086 30.723 o
-4 9 9 1.869 0.871 0.084 15.833 o
-4 9 10 0.176 0.436 0.073 183.552 o
-4 9 11 0.002 0.120 0.073 273.474 o
-4 9 12 0.022 0.161 0.083 211.871 o
-4 9 13 0.530 0.412 0.063 111.396 o
-4 9 14 0.018 0.176 0.050 552.170 o
-4 10 -3 1.328 1.240 0.075 21.758 o
-4 10 -2 0.892 2.097 0.169 16.340 o
-4 10 -1 0.036 0.356 0.112 110.662 o
-4 10 0 1.202 1.841 0.219 12.381 o
-4 10 1 45.055 53.084 0.920 0.056 o
-4 10 2 23.236 24.274 0.552 0.149 o
-4 10 3 2.380 3.054 0.126 5.833 o
-4 10 4 0.111 0.697 0.099 109.952 o
-4 10 5 1.994 1.496 0.089 11.551 o
-4 10 6 2.679 1.896 0.094 6.921 o
-4 10 7 1.004 0.828 0.080 36.889 o
-4 10 8 1.066 1.392 0.088 24.714 o
-4 10 9 1.486 1.083 0.091 19.406 o
-4 10 10 0.014 0.341 0.084 193.541 o
-4 10 11 0.007 0.234 0.085 198.995 o
-4 10 12 0.658 0.508 0.078 73.019 o
-4 10 13 0.003 0.181 0.071 282.756 o
-4 10 14 0.309 0.357 0.088 126.090 o
-4 11 -3 0.816 1.511 0.179 20.386 o
-4 11 -2 0.644 0.476 0.119 54.715 o
-4 11 -1 2.693 2.052 0.164 6.237 o
-4 11 0 3.234 3.491 0.211 3.600 o
-4 11 1 3.048 2.408 0.195 4.816 o
-4 11 2 3.074 2.606 0.153 4.756 o
-4 11 3 0.358 0.909 0.141 48.023 o
-4 11 4 0.895 0.937 0.101 36.032 o
-4 11 5 5.114 4.611 0.147 1.861 o
-4 11 6 0.877 0.931 0.096 37.495 o
-4 11 7 0.004 0.473 0.068 262.614 o
-4 11 8 0.460 0.213 0.081 123.411 o
-4 11 9 1.271 1.038 0.096 23.635 o
-4 11 10 0.994 0.755 0.092 36.912 o
-4 11 11 0.203 0.154 0.088 162.749 o
-4 11 12 0.002 0.121 0.089 185.047 o
-4 11 13 0.116 0.183 0.092 163.261 o
-4 11 14 0.114 0.170 0.092 163.418 o
-4 12 -3 0.702 0.327 0.135 48.659 o
-4 12 -2 1.877 1.897 0.219 8.600 o
-4 12 -1 0.239 0.803 0.182 37.233 o
-4 12 0 3.664 3.787 0.229 2.950 o
-4 12 1 11.994 7.601 0.286 0.537 o
-4 12 2 0.301 0.791 0.135 56.414 o
-4 12 3 2.162 2.359 0.167 7.292 o
-4 12 4 3.284 1.700 0.137 5.364 o
-4 12 5 0.046 0.378 0.095 149.154 o
-4 12 6 4.590 2.992 0.133 2.669 o
-4 12 7 12.514 8.443 0.190 0.463 o
-4 12 8 0.020 0.152 0.073 274.436 o
-4 12 9 0.321 0.561 0.094 98.893 o
-4 12 10 0.025 0.125 0.093 170.496 o
-4 12 11 0.001 0.056 0.098 155.535 o
-4 12 12 0.364 0.431 0.100 94.564 o
-4 12 13 0.004 0.099 0.096 160.584 o
-4 12 14 0.047 0.026 0.097 158.450 o
-4 13 -3 1.185 1.005 0.152 21.346 o
-4 13 -2 0.056 0.527 0.182 42.833 o
-4 13 -1 2.310 3.865 0.385 3.551 o
-4 13 0 0.105 1.415 0.222 24.449 o
-4 13 1 12.436 12.739 0.509 0.372 o
-4 13 2 6.014 8.026 0.341 1.020 o
-4 13 3 1.984 1.122 0.156 11.722 o
-4 13 4 1.733 1.584 0.144 12.031 o
-4 13 5 6.121 3.942 0.178 1.604 o
-4 13 6 0.276 0.632 0.112 80.604 o
-4 13 7 4.301 3.787 0.185 2.468 o
-4 13 8 0.173 0.436 0.085 150.456 o
-4 13 9 0.523 0.521 0.090 79.555 o
-4 13 10 0.083 0.074 0.097 154.951 o
-4 13 11 0.074 0.098 0.101 142.211 o
-4 13 12 0.226 0.225 0.105 115.055 o
-4 13 13 0.282 0.405 0.105 98.454 o
-4 14 -3 2.315 1.709 0.192 7.673 o
-4 14 -2 0.381 1.938 0.247 16.208 o
-4 14 -1 0.195 0.605 0.246 23.179 o
-4 14 0 0.260 1.022 0.252 20.346 o
-4 14 1 0.305 0.441 0.217 28.995 o
-4 14 2 1.339 1.775 0.283 9.432 o
-4 14 3 0.246 0.716 0.130 64.568 o
-4 14 4 0.002 0.178 0.116 109.823 o
-4 14 5 0.494 0.364 0.133 59.171 o
-4 14 6 4.551 3.040 0.151 2.640 o
-4 14 7 2.800 2.677 0.133 5.176 o
-4 14 8 1.981 1.685 0.105 10.545 o
-4 14 9 0.726 0.462 0.086 64.562 o
-4 14 10 1.045 0.639 0.095 36.776 o
-4 14 11 0.266 0.213 0.105 110.674 o
-4 14 12 0.286 0.316 0.103 106.131 o
-4 14 13 0.009 0.077 0.105 135.099 o
-4 15 -3 0.092 0.419 0.195 37.656 o
-4 15 -2 0.606 1.000 0.266 16.591 o
-4 15 -1 1.048 1.176 0.323 10.281 o
-4 15 0 0.215 0.959 0.268 18.636 o
-4 15 1 4.622 2.560 0.286 2.601 o
-4 15 2 2.463 2.853 0.333 4.384 o
-4 15 3 2.597 2.171 0.183 6.084 o
-4 15 4 0.672 0.727 0.139 40.036 o
-4 15 5 1.422 1.362 0.156 15.368 o
-4 15 6 0.296 0.465 0.123 75.286 o
-4 15 7 1.089 1.026 0.124 25.451 o
-4 15 8 0.589 0.560 0.125 52.213 o
-4 15 9 1.027 0.824 0.102 32.741 o
-4 15 10 0.364 0.341 0.090 114.403 o
-4 15 11 0.609 0.594 0.099 62.325 o
-4 15 12 0.000 0.066 0.103 139.996 o
-4 15 13 0.218 0.191 0.103 120.601 o
-4 16 -3 0.000 0.473 0.227 28.353 o
-4 16 -2 1.689 2.803 0.870 1.733 o
-4 16 -1 1.659 1.401 0.292 8.710 o
-4 16 0 8.520 5.440 0.394 0.871 o
-4 16 1 0.719 0.979 0.281 14.630 o
-4 16 2 2.946 1.950 0.304 4.629 o
-4 16 3 0.033 0.511 0.246 24.002 o
-4 16 4 0.055 0.216 0.131 84.107 o
-4 16 5 2.686 1.662 0.131 7.018 o
-4 16 6 0.455 0.379 0.133 60.733 o
-4 16 7 0.800 0.569 0.121 43.219 o
-4 16 8 1.765 1.559 0.136 11.922 o
-4 16 9 0.020 0.119 0.115 111.118 o
-4 16 10 0.426 0.305 0.107 86.590 o
-4 16 11 0.143 0.220 0.094 149.002 o
-4 16 12 0.005 0.024 0.099 152.318 o
-4 16 13 0.000 0.060 0.103 139.374 o
-4 17 -3 0.148 0.590 0.259 21.273 o
-4 17 -2 0.025 5.510 0.994 1.322 o
-4 17 -1 2.771 2.314 0.319 4.458 o
-4 17 0 0.064 0.422 0.306 15.665 o
-4 17 1 0.453 1.009 0.308 13.642 o
-4 17 2 0.124 0.454 0.313 14.897 o
-4 17 3 0.247 0.770 0.305 15.049 o
-4 17 4 0.035 0.194 0.261 21.750 o
-4 17 5 2.629 2.832 0.226 4.846 o
-4 17 6 1.902 1.590 0.160 10.363 o
-4 17 7 0.301 0.173 0.122 85.593 o
-4 17 8 0.940 1.058 0.132 27.652 o
-4 17 9 0.319 0.518 0.130 66.084 o
-4 17 10 0.004 0.054 0.116 111.239 o
-4 17 11 0.175 0.224 0.106 118.530 o
-4 17 12 0.244 0.218 0.103 117.388 o
-4 18 -3 1.916 2.422 0.300 6.108 o
-4 18 -2 5.775 12.209 1.001 0.533 o
-4 18 -1 1.045 0.824 0.312 11.535 o
-4 18 0 1.442 1.506 0.348 7.673 o
-4 18 1 0.166 0.126 0.328 13.778 o
-4 18 2 0.356 0.538 0.336 12.604 o
-4 18 3 0.173 1.278 0.353 11.004 o
-4 18 4 0.484 0.484 0.322 13.450 o
-4 18 5 0.864 0.988 0.233 17.738 o
-4 18 6 0.606 0.352 0.166 39.709 o
-4 18 7 0.222 0.195 0.129 81.186 o
-4 18 8 0.087 0.080 0.122 97.963 o
-4 18 9 0.242 0.358 0.133 72.402 o
-4 18 10 0.057 0.057 0.124 95.538 o
-4 18 11 0.790 0.928 0.124 35.352 o
-4 18 12 0.042 0.112 0.111 119.779 o
-4 19 -3 0.851 1.755 0.307 10.447 o
-4 19 -2 0.017 0.804 0.302 15.773 o
-4 19 -1 0.613 0.546 0.315 13.477 o
-4 19 0 1.662 1.415 0.357 7.025 o
-4 19 1 0.850 0.420 0.359 10.343 o
-4 19 2 0.038 0.247 0.350 12.138 o
-4 19 3 0.180 0.988 0.361 10.839 o
-4 19 4 0.003 0.262 0.325 14.030 o
-4 19 5 0.050 0.147 0.257 22.534 o
-4 19 6 0.137 0.325 0.194 38.266 o
-4 19 7 0.233 0.413 0.082 148.216 o
-4 19 8 0.503 0.430 0.127 59.725 o
-4 19 9 0.230 0.228 0.137 72.000 o
-4 19 10 0.108 0.041 0.131 85.516 o
-4 19 11 0.366 0.409 0.124 71.210 o
-4 19 12 0.077 0.077 0.122 98.836 o
-4 20 -3 1.491 3.561 0.495 3.633 o
-4 20 -2 1.161 1.247 0.300 10.654 o
-4 20 -1 1.822 2.288 0.355 5.683 o
-4 20 0 0.309 0.092 0.350 12.078 o
-4 20 1 0.913 0.582 0.384 8.933 o
-4 20 2 0.008 0.205 0.358 11.613 o
-4 20 3 0.247 0.403 0.417 8.459 o
-4 20 4 0.002 0.259 0.436 7.823 o
-4 20 5 0.083 0.216 0.282 18.572 o
-4 20 6 2.069 1.339 0.252 8.177 o
-4 20 7 0.002 0.220 0.154 62.011 o
-4 20 8 0.075 0.147 0.101 140.135 o
-4 20 9 0.633 0.325 0.135 51.756 o
-4 20 10 0.149 0.181 0.137 75.516 o
-4 20 11 0.027 -0.074 0.131 86.634 o
-4 21 -3 5.477 10.336 1.379 0.465 o
-4 21 -2 0.405 0.552 0.292 16.125 o
-4 21 -1 0.042 0.175 0.323 14.259 o
-4 21 0 1.078 0.857 0.377 8.503 o
-4 21 1 1.313 0.662 0.406 7.361 o
-4 21 2 0.505 0.723 0.358 10.707 o
-4 21 3 0.023 0.326 0.435 7.824 o
-4 21 4 0.005 0.340 0.458 7.068 o
-4 21 5 0.003 0.062 0.131 86.877 o
-4 21 6 0.002 -0.058 0.276 19.568 o
-4 21 7 0.089 -0.020 0.179 46.410 o
-4 21 8 0.274 0.365 0.100 109.588 o
-4 21 9 0.128 0.261 0.108 116.305 o
-4 21 10 0.058 0.073 0.140 75.512 o
-4 21 11 0.074 0.061 0.136 79.431 o
-4 22 -3 1.081 5.735 0.680 2.096 o
-4 22 -2 0.002 0.042 0.284 18.381 o
-4 22 -1 0.475 0.576 0.336 12.309 o
-4 22 0 0.313 0.175 0.388 9.830 o
-4 22 1 0.087 0.305 0.418 8.508 o
-4 22 2 0.063 0.209 0.398 9.372 o
-4 22 3 0.009 0.162 0.440 7.692 o
-4 22 4 0.141 0.754 0.480 6.357 o
-4 22 5 0.024 0.089 0.274 19.808 o
-4 22 6 0.003 1.196 0.277 17.886 o
-4 22 7 0.005 0.152 0.221 30.279 o
-4 22 8 0.114 0.142 0.077 230.410 o
-4 22 9 0.054 0.091 0.079 229.677 o
-4 22 10 0.102 0.065 0.117 106.140 o
-4 23 -3 0.481 1.798 0.354 9.526 o
-4 23 -2 0.070 -0.094 0.286 18.248 o
-4 23 -1 0.001 0.060 0.333 13.435 o
-4 23 0 0.032 0.343 0.405 9.050 o
-4 23 1 0.700 0.375 0.444 7.236 o
-4 23 2 0.015 0.261 0.398 9.358 o
-4 23 3 0.047 0.217 0.444 7.549 o
-4 23 4 0.064 0.437 0.478 6.484 o
-4 23 5 0.228 -0.055 0.428 8.131 o
-4 23 6 0.004 0.000 0.218 31.210 o
-4 23 7 0.149 0.155 0.279 19.027 o
-4 23 8 0.131 0.122 0.098 146.445 o
-4 23 9 0.048 0.284 0.093 158.662 o
-4 23 10 0.000 -0.051 0.114 115.343 o
-4 24 -3 0.271 0.426 0.330 13.298 o
-4 24 -2 0.019 0.153 0.301 16.368 o
-4 24 -1 0.006 0.091 0.346 12.403 o
-4 24 0 0.078 0.192 0.430 8.030 o
-4 24 1 0.034 0.145 0.455 7.187 o
-4 24 2 0.432 0.461 0.442 7.428 o
-4 24 3 0.009 0.060 0.447 7.428 o
-4 24 4 0.196 -0.020 0.493 6.135 o
-4 24 5 0.002 0.112 0.256 22.635 o
-4 24 6 0.028 -0.065 0.187 42.457 o
-4 24 7 0.004 0.013 0.272 20.161 o
-4 24 8 0.153 0.276 0.117 98.434 o
-4 24 9 0.011 0.028 0.098 155.393 o
-4 25 -3 0.383 0.511 0.316 14.050 o
-4 25 -2 0.283 0.246 0.306 15.602 o
-4 25 -1 0.015 0.211 0.342 12.656 o
-4 25 0 0.239 0.663 0.449 7.219 o
-4 25 1 0.073 0.593 0.435 7.771 o
-4 25 2 0.112 0.493 0.465 6.845 o
-4 25 3 0.149 0.326 0.453 7.221 o
-4 25 4 0.013 0.115 0.506 5.813 o
-4 25 5 0.151 0.249 0.507 5.794 o
-4 25 6 0.010 -0.099 0.424 8.288 o
-4 25 7 0.027 0.104 0.355 11.809 o
-4 25 8 0.001 0.186 0.122 99.177 o
-4 25 9 0.002 -0.017 0.131 86.978 o
-4 26 -3 0.090 0.079 0.310 15.508 o
-4 26 -2 0.370 0.154 0.311 14.986 o
-4 26 -1 0.000 0.248 0.368 10.946 o
-4 26 0 0.001 -0.163 0.462 6.962 o
-4 26 1 0.081 0.102 0.536 5.177 o
-4 26 2 0.006 0.239 0.474 6.604 o
-4 26 3 0.008 0.350 0.459 7.033 o
-4 26 4 0.410 0.618 0.518 5.427 o
-4 26 5 0.003 2.157 0.575 4.230 o
-4 26 6 0.120 0.172 0.192 39.669 o
-4 26 7 0.004 -0.023 0.324 14.128 o
-4 26 8 0.032 -0.074 0.298 16.794 o
-4 27 -3 0.197 0.145 0.300 16.370 o
-4 27 -2 0.056 0.089 0.310 15.433 o
-4 27 -1 0.027 0.152 0.378 10.398 o
-4 27 0 0.068 0.141 0.473 6.638 o
-4 27 1 0.006 0.044 0.545 5.014 o
-4 27 2 0.003 -0.010 0.486 6.293 o
-4 27 3 0.127 0.299 0.461 6.978 o
-4 27 4 0.000 0.034 0.529 5.318 o
-4 27 5 0.138 0.272 0.425 8.229 o
-4 27 6 0.000 0.001 0.484 6.349 o
-4 27 7 0.000 0.163 0.274 19.750 o
-4 28 -3 0.027 0.180 0.292 17.436 o
-4 28 -2 0.127 0.132 0.318 14.633 o
-4 28 -1 0.009 0.104 0.388 9.872 o
-4 28 0 0.089 -0.030 0.474 6.638 o
-4 28 1 0.136 0.012 0.515 5.634 o
-4 28 2 0.054 0.003 0.498 6.008 o
-4 28 3 0.106 0.013 0.456 7.164 o
-4 28 4 0.185 0.488 0.542 5.037 o
-4 28 5 0.019 0.351 0.556 4.794 o
-4 28 6 0.086 0.287 0.319 14.534 o
-4 29 -3 0.002 -0.026 0.297 16.896 o
-4 29 -2 0.010 0.088 0.325 14.039 o
-4 29 -1 0.018 0.004 0.398 9.392 o
-4 29 0 0.005 -0.208 0.432 7.967 o
-4 29 1 0.003 0.527 0.761 2.562 o
-4 29 2 0.019 -0.030 0.596 4.184 o
-4 29 3 0.059 -0.028 0.497 6.032 o
-4 29 4 0.002 0.413 0.525 5.376 o
-4 29 5 0.142 0.643 0.560 4.700 o
-4 30 -3 0.013 0.009 0.293 17.376 o
-4 30 -2 0.057 0.305 0.349 12.172 o
-4 30 -1 0.000 0.038 0.422 8.331 o
-4 30 0 0.002 -0.105 0.603 4.087 o
-4 30 1 0.002 0.559 0.776 2.465 o
-4 30 2 0.102 0.167 0.602 4.108 o
-4 30 3 0.106 0.536 0.495 6.039 o
-3 0 -1 21.767 24.491 0.300 0.201 o
-3 0 1 38.064 39.579 0.420 0.103 o
-3 0 3 30.588 26.631 0.326 0.145 o
-3 0 5 0.677 1.340 0.108 35.331 o
-3 0 7 1.269 1.071 0.129 21.420 o
-3 0 9 2.242 2.899 0.108 6.530 o
-3 0 11 0.202 1.014 0.089 89.325 o
-3 0 13 0.299 0.411 0.061 181.630 o
-3 0 15 0.321 0.167 0.074 178.472 o
-3 1 -2 84.940 117.062 0.916 0.032 o
-3 1 -1 0.859 2.154 0.048 23.099 o
-3 1 0 0.497 1.255 0.069 56.844 o
-3 1 1 0.892 2.374 0.130 17.050 o
-3 1 2 6.923 6.328 0.166 1.259 o
-3 1 3 108.131 139.338 1.106 0.025 o
-3 1 4 2.027 2.820 0.107 7.704 o
-3 1 5 1.506 1.599 0.096 15.804 o
-3 1 6 3.824 2.744 0.079 3.802 o
-3 1 7 2.739 2.353 0.115 6.048 o
-3 1 8 0.099 0.871 0.090 113.973 o
-3 1 9 2.650 3.052 0.106 5.259 o
-3 1 10 2.176 1.358 0.074 10.918 o
-3 1 11 3.369 1.413 0.057 5.737 o
-3 1 12 0.043 0.244 0.043 633.898 o
-3 1 13 0.331 0.305 0.045 242.594 o
-3 1 14 0.244 0.253 0.050 305.891 o
-3 1 15 0.006 0.110 0.049 599.363 o
-3 1 16 0.132 0.126 0.048 494.398 o
-3 2 -2 16.420 15.293 0.158 0.332 o
-3 2 -1 3.167 3.421 0.075 4.367 o
-3 2 0 0.473 0.900 0.054 85.533 o
-3 2 1 4.179 3.645 0.103 3.066 o
-3 2 2 2.974 2.557 0.112 5.504 o
-3 2 3 57.880 60.265 0.538 0.058 o
-3 2 4 10.789 8.554 0.137 0.652 o
-3 2 5 0.427 1.816 0.117 33.789 o
-3 2 6 0.390 0.668 0.069 108.036 o
-3 2 7 1.917 2.294 0.145 8.811 o
-3 2 8 2.463 2.768 0.142 5.959 o
-3 2 9 0.321 1.006 0.079 82.243 o
-3 2 10 0.310 0.669 0.074 118.041 o
-3 2 11 0.000 0.516 0.061 305.072 o
-3 2 12 0.015 0.864 0.080 149.519 o
-3 2 13 0.095 0.204 0.112 112.636 o
-3 2 14 0.143 0.202 0.049 428.238 o
-3 2 15 0.354 0.422 0.061 159.819 o
-3 2 16 0.006 0.150 0.063 369.398 o
-3 3 -2 50.748 55.929 0.571 0.067 o
-3 3 -1 1.195 2.991 0.091 11.905 o
-3 3 0 3.471 5.570 0.134 2.674 o
-3 3 1 3.289 2.978 0.140 4.424 o
-3 3 2 10.224 8.296 0.140 0.727 o
-3 3 3 61.052 78.351 0.759 0.047 o
-3 3 4 3.439 3.332 0.123 3.871 o
-3 3 5 1.143 1.155 0.070 27.816 o
-3 3 6 0.909 1.074 0.062 38.328 o
-3 3 7 1.095 1.297 0.112 23.785 o
-3 3 8 43.952 44.017 0.666 0.065 o
-3 3 9 6.907 5.399 0.113 1.216 o
-3 3 10 3.445 2.070 0.093 4.738 o
-3 3 11 3.255 2.443 0.069 4.718 o
-3 3 12 3.924 3.303 0.092 3.087 o
-3 3 13 0.278 0.451 0.058 192.003 o
-3 3 14 0.692 0.593 0.054 75.085 o
-3 3 15 0.021 0.242 0.059 386.572 o
-3 3 16 0.067 0.149 0.048 555.230 o
-3 4 -2 92.785 126.719 1.468 0.028 o
-3 4 -1 1.393 1.239 0.159 16.966 o
-3 4 0 10.935 6.620 0.103 0.772 o
-3 4 1 38.998 33.084 0.407 0.111 o
-3 4 2 21.828 19.961 0.288 0.222 o
-3 4 3 10.421 9.103 0.170 0.658 o
-3 4 4 2.102 2.228 0.076 8.999 o
-3 4 5 0.788 0.771 0.052 57.592 o
-3 4 6 1.067 1.832 0.104 19.657 o
-3 4 7 5.304 3.795 0.087 2.093 o
-3 4 8 0.665 1.541 0.114 31.101 o
-3 4 9 3.033 3.718 0.092 3.954 o
-3 4 10 1.780 1.281 0.065 14.874 o
-3 4 11 0.331 0.485 0.063 153.166 o
-3 4 12 0.174 0.598 0.068 173.941 o
-3 4 13 0.620 0.742 0.058 73.260 o
-3 4 14 0.167 0.394 0.053 292.468 o
-3 4 15 0.518 0.633 0.057 97.219 o
-3 4 16 0.084 0.168 0.051 480.189 o
-3 5 -2 6.525 5.724 0.268 1.357 o
-3 5 -1 1.002 1.179 0.081 31.103 o
-3 5 0 6.927 5.059 0.148 1.425 o
-3 5 1 2.133 1.411 0.093 11.418 o
-3 5 2 169.058 288.312 3.082 0.012 o
-3 5 3 5.032 6.350 0.133 1.674 o
-3 5 4 3.001 3.151 0.094 4.715 o
-3 5 5 4.358 2.138 0.140 3.520 o
-3 5 6 3.634 3.022 0.087 3.804 o
-3 5 7 1.589 2.079 0.082 12.532 o
-3 5 8 1.771 2.143 0.095 10.664 o
-3 5 9 1.795 1.062 0.071 16.008 o
-3 5 10 1.269 1.424 0.073 20.965 o
-3 5 11 0.420 0.517 0.066 120.932 o
-3 5 12 0.460 0.552 0.057 117.582 o
-3 5 13 0.152 0.564 0.060 215.002 o
-3 5 14 0.320 0.544 0.054 164.874 o
-3 5 15 0.002 0.270 0.054 454.521 o
-3 5 16 0.238 0.252 0.051 301.658 o
-3 6 -2 3.401 3.543 0.141 3.757 o
-3 6 -1 3.430 5.021 0.206 2.799 o
-3 6 1 1.276 4.126 0.148 7.416 o
-3 6 2 84.849 89.612 0.956 0.036 o
-3 6 3 14.479 11.775 0.192 0.409 o
-3 6 4 3.116 3.426 0.128 4.183 o
-3 6 5 2.653 2.685 0.131 5.787 o
-3 6 6 7.925 4.431 0.141 1.191 o
-3 6 7 22.100 14.973 0.264 0.214 o
-3 6 8 45.632 50.807 0.631 0.057 o
-3 6 9 1.668 0.900 0.075 18.858 o
-3 6 10 0.026 0.538 0.072 223.387 o
-3 6 11 1.634 2.252 0.116 10.705 o
-3 6 12 0.597 0.648 0.059 81.981 o
-3 6 13 0.070 0.283 0.065 297.770 o
-3 6 14 0.062 0.312 0.060 330.921 o
-3 6 15 0.018 0.110 0.054 488.330 o
-3 6 16 0.051 0.146 0.055 448.232 o
-3 7 -2 0.050 1.185 0.105 81.361 o
-3 7 -1 5.702 5.469 0.153 1.642 o
-3 7 0 9.170 7.250 0.193 0.851 o
-3 7 1 17.565 16.514 0.286 0.287 o
-3 7 2 56.926 67.284 0.857 0.052 o
-3 7 3 0.790 0.890 0.100 42.288 o
-3 7 4 8.856 9.439 0.248 0.709 o
-3 7 5 12.623 13.008 0.236 0.408 o
-3 7 6 49.173 40.791 0.565 0.068 o
-3 7 7 25.047 20.787 0.595 0.157 o
-3 7 8 18.791 16.733 0.315 0.224 o
-3 7 9 0.812 1.496 0.085 30.619 o
-3 7 10 5.885 4.449 0.118 1.599 o
-3 7 11 0.019 0.829 0.093 124.897 o
-3 7 12 0.960 0.937 0.066 38.032 o
-3 7 13 0.001 0.217 0.068 306.110 o
-3 7 14 0.209 0.384 0.061 227.212 o
-3 7 15 0.053 0.123 0.062 360.306 o
-3 7 16 0.094 0.153 0.059 369.472 o
-3 8 -2 4.002 3.401 0.292 2.873 o
-3 8 -1 1.659 2.740 0.281 6.884 o
-3 8 0 14.912 8.892 0.292 0.459 o
-3 8 1 72.839 78.803 1.174 0.041 o
-3 8 2 16.373 10.700 0.363 0.376 o
-3 8 3 7.713 7.631 0.198 0.945 o
-3 8 4 1.851 1.677 0.083 12.294 o
-3 8 5 7.803 5.664 0.137 1.087 o
-3 8 6 0.738 0.678 0.078 58.009 o
-3 8 7 0.822 0.629 0.074 54.740 o
-3 8 8 0.991 1.172 0.084 30.505 o
-3 8 9 13.142 13.026 0.289 0.351 o
-3 8 10 1.684 0.663 0.087 20.068 o
-3 8 11 1.181 0.764 0.086 30.769 o
-3 8 12 0.156 0.238 0.083 181.743 o
-3 8 13 0.628 0.548 0.073 77.061 o
-3 8 14 0.118 0.256 0.077 215.291 o
-3 8 15 0.005 0.110 0.066 336.998 o
-3 8 16 0.015 0.048 0.061 400.799 o
-3 9 -2 3.092 3.889 0.184 3.716 o
-3 9 -1 3.222 2.967 0.215 4.144 o
-3 9 1 42.209 41.444 0.754 0.083 o
-3 9 2 8.155 7.739 0.202 0.888 o
-3 9 3 24.823 25.106 0.489 0.157 o
-3 9 4 4.528 2.831 0.125 2.977 o
-3 9 5 1.616 1.091 0.087 17.994 o
-3 9 6 0.646 1.542 0.096 34.345 o
-3 9 7 2.584 1.900 0.096 7.328 o
-3 9 8 3.596 2.644 0.107 3.984 o
-3 9 9 4.781 3.086 0.128 2.513 o
-3 9 10 5.217 4.703 0.149 1.766 o
-3 9 11 0.445 0.439 0.091 93.965 o
-3 9 12 0.276 0.421 0.087 127.716 o
-3 9 13 0.152 0.184 0.090 163.839 o
-3 9 14 0.342 0.244 0.080 146.479 o
-3 9 15 0.000 0.083 0.071 290.086 o
-3 10 -2 0.574 1.489 0.237 17.759 o
-3 10 -1 2.524 3.009 0.354 4.207 o
-3 10 0 22.901 17.880 0.700 0.206 o
-3 10 1 90.856 104.362 3.209 0.028 o
-3 10 2 0.414 0.549 0.137 56.093 o
-3 10 3 0.266 0.932 0.142 50.996 o
-3 10 4 1.555 1.280 0.109 16.695 o
-3 10 5 3.338 3.313 0.133 3.860 o
-3 10 6 4.138 2.617 0.140 3.348 o
-3 10 7 4.800 3.338 0.129 2.452 o
-3 10 8 3.815 2.645 0.114 3.673 o
-3 10 9 8.872 9.027 0.184 0.655 o
-3 10 10 0.878 1.232 0.096 31.546 o
-3 10 11 0.223 0.209 0.094 139.934 o
-3 10 12 0.065 0.078 0.099 148.459 o
-3 10 13 1.437 1.440 0.105 16.715 o
-3 10 14 0.020 0.069 0.080 229.783 o
-3 10 15 0.020 0.227 0.075 250.115 o
-3 11 -2 3.815 3.716 0.378 2.589 o
-3 11 -1 16.366 20.732 1.169 0.219 o
-3 11 0 0.485 1.847 0.343 10.056 o
-3 11 1 5.338 4.897 0.430 1.590 o
-3 11 2 74.789 91.519 2.836 0.032 o
-3 11 3 0.291 1.237 0.132 46.912 o
-3 11 4 0.147 0.651 0.119 82.829 o
-3 11 5 1.044 2.381 0.117 15.389 o
-3 11 6 10.859 9.195 0.279 0.548 o
-3 11 7 40.663 40.265 0.566 0.070 o
-3 11 8 0.226 0.280 0.087 151.040 o
-3 11 9 2.542 2.760 0.117 5.788 o
-3 11 10 0.373 0.470 0.094 98.390 o
-3 11 11 0.552 0.709 0.094 64.969 o
-3 11 12 0.008 0.376 0.088 176.808 o
-3 11 13 0.348 0.499 0.105 86.164 o
-3 11 14 0.209 0.383 0.116 92.148 o
-3 11 15 0.008 0.106 0.094 166.004 o
-3 12 -2 4.118 4.579 0.547 1.815 o
-3 12 -1 4.206 4.588 0.370 2.120 o
-3 12 0 0.101 0.449 0.233 26.683 o
-3 12 1 1.462 2.442 0.320 7.055 o
-3 12 2 74.030 90.022 2.349 0.032 o
-3 12 3 11.014 9.230 0.300 0.560 o
-3 12 4 0.613 0.934 0.143 37.323 o
-3 12 5 0.444 0.894 0.116 55.259 o
-3 12 6 0.527 0.620 0.115 59.448 o
-3 12 7 5.846 3.970 0.152 1.732 o
-3 12 8 1.424 1.107 0.087 20.630 o
-3 12 9 1.096 0.271 0.099 42.484 o
-3 12 10 1.718 1.242 0.107 14.697 o
-3 12 11 0.009 0.216 0.097 153.031 o
-3 12 12 0.009 0.183 0.089 183.876 o
-3 12 13 1.119 1.045 0.105 26.291 o
-3 12 14 0.004 0.082 0.106 132.921 o
-3 12 15 0.032 0.205 0.102 138.013 o
-3 13 -2 10.780 11.593 0.961 0.422 o
-3 13 -1 2.019 2.340 0.380 5.136 o
-3 13 0 0.277 0.419 0.264 20.432 o
-3 13 1 2.007 1.839 0.301 6.869 o
-3 13 2 101.688 130.538 2.845 0.021 o
-3 13 3 23.325 20.163 1.605 0.157 o
-3 13 4 1.121 0.987 0.179 20.136 o
-3 13 5 0.005 0.518 0.119 96.021 o
-3 13 6 0.479 0.454 0.139 54.056 o
-3 13 7 0.008 0.356 0.108 120.969 o
-3 13 8 0.149 0.412 0.104 115.489 o
-3 13 9 0.056 0.221 0.080 217.735 o
-3 13 10 0.297 0.327 0.098 112.912 o
-3 13 11 0.890 0.629 0.105 41.736 o
-3 13 12 0.000 0.142 0.096 160.303 o
-3 13 13 0.096 0.056 0.102 139.309 o
-3 13 14 0.127 0.270 0.097 141.150 o
-3 13 15 0.011 0.084 0.109 124.916 o
-3 14 -2 23.618 26.347 2.664 0.113 o
-3 14 -1 9.721 7.364 0.411 0.696 o
-3 14 0 0.406 1.495 0.302 13.226 o
-3 14 1 0.623 0.894 0.313 13.014 o
-3 14 2 12.312 11.179 0.652 0.417 o
-3 14 3 5.333 3.184 0.351 1.986 o
-3 14 4 0.292 0.862 0.195 32.053 o
-3 14 5 0.001 0.306 0.088 182.768 o
-3 14 6 2.174 1.740 0.135 9.024 o
-3 14 7 0.570 0.361 0.119 63.065 o
-3 14 8 0.145 0.203 0.100 134.619 o
-3 14 9 0.764 1.416 0.106 30.928 o
-3 14 10 1.425 0.608 0.095 25.323 o
-3 14 11 0.371 0.153 0.102 108.105 o
-3 14 12 0.104 0.205 0.101 135.374 o
-3 14 13 0.026 0.063 0.092 175.724 o
-3 14 14 0.043 0.202 0.089 180.774 o
-3 15 -2 108.407 173.606 5.530 0.015 o
-3 15 -1 1.070 2.596 0.502 4.479 o
-3 15 0 0.004 0.824 0.311 14.936 o
-3 15 1 0.134 1.149 0.359 10.869 o
-3 15 2 1.847 3.100 0.381 4.682 o
-3 15 3 0.053 2.081 0.489 5.720 o
-3 15 4 0.076 0.814 0.257 21.292 o
-3 15 5 0.000 0.346 0.126 90.315 o
-3 15 6 0.120 0.461 0.100 123.319 o
-3 15 7 0.025 0.336 0.127 88.098 o
-3 15 8 0.441 0.462 0.114 72.243 o
-3 15 9 0.500 0.743 0.107 60.688 o
-3 15 10 0.891 0.597 0.101 43.517 o
-3 15 11 0.115 0.106 0.100 141.753 o
-3 15 12 0.331 0.353 0.101 101.662 o
-3 15 13 0.000 0.008 0.100 147.681 o
-3 15 14 0.015 0.080 0.097 157.570 o
-3 16 -2 14.091 18.167 1.705 0.211 o
-3 16 -1 1.337 1.648 0.302 9.163 o
-3 16 0 3.307 2.147 0.385 3.594 o
-3 16 1 2.167 1.942 0.382 5.189 o
-3 16 2 23.827 30.039 1.244 0.120 o
-3 16 3 14.991 12.251 0.659 0.320 o
-3 16 4 0.294 1.501 0.341 11.134 o
-3 16 5 3.206 2.980 0.255 3.775 o
-3 16 6 1.321 1.111 0.124 20.272 o
-3 16 7 0.012 0.348 0.110 117.945 o
-3 16 8 0.051 0.392 0.120 96.147 o
-3 16 9 0.058 0.133 0.111 118.314 o
-3 16 10 0.196 0.426 0.109 100.584 o
-3 16 11 0.074 0.121 0.099 147.979 o
-3 16 12 0.085 0.070 0.099 147.007 o
-3 16 13 0.035 0.106 0.101 143.928 o
-3 16 14 0.048 0.225 0.099 144.422 o
-3 17 -2 0.999 4.255 0.860 1.714 o
-3 17 -1 5.381 3.799 0.376 1.765 o
-3 17 0 0.624 0.820 0.364 10.158 o
-3 17 1 0.095 0.837 0.377 10.156 o
-3 17 2 0.022 0.310 0.399 9.303 o
-3 17 3 0.067 0.391 0.422 8.324 o
-3 17 4 0.696 0.926 0.339 11.107 o
-3 17 5 0.226 0.448 0.217 29.635 o
-3 17 6 2.816 2.711 0.165 5.003 o
-3 17 7 1.294 1.416 0.111 18.829 o
-3 17 8 0.591 0.485 0.128 52.904 o
-3 17 9 0.757 1.299 0.143 27.566 o
-3 17 10 0.733 0.473 0.119 49.417 o
-3 17 11 0.311 0.198 0.117 89.617 o
-3 17 12 0.000 0.094 0.101 143.833 o
-3 17 13 0.138 0.076 0.097 148.667 o
-3 17 14 0.031 0.036 0.106 132.177 o
-3 18 -2 0.916 1.989 0.318 9.357 o
-3 18 -1 0.042 0.526 0.295 16.806 o
-3 18 0 0.915 1.206 0.396 7.882 o
-3 18 1 2.206 2.591 0.505 3.503 o
-3 18 2 0.522 1.211 0.407 8.098 o
-3 18 3 1.015 3.850 0.639 2.778 o
-3 18 4 4.672 3.603 0.290 2.203 o
-3 18 5 1.692 1.226 0.228 10.981 o
-3 18 6 0.040 0.246 0.147 67.632 o
-3 18 7 0.443 0.887 0.107 59.448 o
-3 18 8 0.003 0.112 0.110 122.299 o
-3 18 9 0.664 0.469 0.127 50.165 o
-3 18 10 0.003 0.089 0.134 82.662 o
-3 18 11 0.159 0.121 0.119 99.627 o
-3 18 12 0.082 0.085 0.127 90.612 o
-3 18 13 0.145 0.212 0.109 114.168 o
-3 19 -2 0.212 0.607 0.291 16.757 o
-3 19 -1 2.558 2.119 0.351 4.711 o
-3 19 0 0.963 1.204 0.431 6.795 o
-3 19 1 0.392 0.433 0.433 7.797 o
-3 19 2 1.892 1.780 0.426 5.095 o
-3 19 3 0.007 1.076 0.449 7.193 o
-3 19 4 0.289 0.628 0.382 9.912 o
-3 19 5 2.012 2.255 0.282 6.382 o
-3 19 6 1.065 0.688 0.236 17.127 o
-3 19 7 0.217 0.084 0.107 118.428 o
-3 19 8 0.533 0.506 0.115 62.649 o
-3 19 9 0.045 0.230 0.117 105.537 o
-3 19 10 0.070 0.161 0.131 85.117 o
-3 19 11 0.037 0.011 0.104 136.555 o
-3 19 12 0.069 0.020 0.121 100.598 o
-3 19 13 0.029 0.043 0.129 89.676 o
-3 20 -2 0.252 0.691 0.292 16.419 o
-3 20 -1 0.958 1.003 0.346 9.878 o
-3 20 0 0.003 0.258 0.425 8.228 o
-3 20 1 0.249 0.732 0.493 6.013 o
-3 20 2 0.039 0.503 0.414 8.602 o
-3 20 3 1.416 2.385 0.471 4.630 o
-3 20 4 1.104 1.491 0.439 6.166 o
-3 20 5 0.554 0.776 0.250 19.431 o
-3 20 6 0.021 0.271 0.238 26.000 o
-3 20 7 1.324 0.930 0.133 21.047 o
-3 20 8 0.022 0.083 0.102 142.851 o
-3 20 9 0.007 0.234 0.139 75.859 o
-3 20 10 0.004 0.230 0.140 75.126 o
-3 20 11 0.353 0.353 0.124 73.759 o
-3 20 12 0.032 0.203 0.107 127.582 o
-3 20 13 0.001 0.037 0.135 81.895 o
-3 21 -2 0.027 0.407 0.300 16.408 o
-3 21 -1 0.005 0.243 0.353 11.927 o
-3 21 0 0.107 0.554 0.445 7.437 o
-3 21 1 0.223 0.842 0.547 4.903 o
-3 21 2 2.498 1.602 0.484 3.879 o
-3 21 3 0.115 0.972 0.465 6.702 o
-3 21 4 1.268 1.253 0.287 10.733 o
-3 21 5 2.013 1.411 0.225 8.880 o
-3 21 6 1.958 1.849 0.249 7.672 o
-3 21 7 0.373 0.356 0.155 51.251 o
-3 21 8 0.306 0.462 0.108 89.773 o
-3 21 9 0.395 0.325 0.129 68.256 o
-3 21 10 0.112 0.154 0.131 83.985 o
-3 21 11 0.339 0.403 0.148 55.384 o
-3 21 12 0.037 0.126 0.139 76.854 o
-3 22 -2 0.018 0.251 0.296 16.939 o
-3 22 -1 0.157 0.176 0.386 9.966 o
-3 22 0 0.895 0.713 0.477 6.065 o
-3 22 1 0.954 0.486 0.591 4.138 o
-3 22 2 0.168 0.600 0.479 6.425 o
-3 22 3 0.313 0.677 0.475 6.470 o
-3 22 4 1.355 1.296 0.427 6.198 o
-3 22 5 0.253 0.564 0.394 9.379 o
-3 22 6 0.352 0.317 0.248 22.845 o
-3 22 7 0.663 0.942 0.236 19.386 o
-3 22 8 0.008 0.114 0.113 115.838 o
-3 22 9 0.002 0.106 0.116 110.023 o
-3 22 10 0.000 0.073 0.098 153.821 o
-3 22 11 0.512 0.663 0.148 43.807 o
-3 22 12 0.225 0.286 0.105 111.021 o
-3 23 -2 0.255 0.354 0.303 15.789 o
-3 23 -1 0.249 0.349 0.392 9.597 o
-3 23 0 0.592 0.632 0.574 4.434 o
-3 23 1 0.668 0.107 0.607 4.057 o
-3 23 2 0.230 0.568 0.504 5.812 o
-3 23 3 0.500 0.229 0.487 6.218 o
-3 23 4 1.097 1.331 0.449 6.049 o
-3 23 5 0.477 0.571 0.317 13.645 o
-3 23 6 1.621 1.413 0.273 9.279 o
-3 23 7 0.091 0.048 0.249 23.890 o
-3 23 8 0.077 -0.005 0.077 248.029 o
-3 23 9 0.033 0.083 0.076 256.385 o
-3 23 10 0.214 0.265 0.149 61.802 o
-3 23 11 0.029 0.024 0.135 81.721 o
-3 24 -2 0.000 0.390 0.321 14.309 o
-3 24 -1 0.348 0.156 0.406 8.960 o
-3 24 0 0.224 0.035 0.571 4.591 o
-3 24 1 0.373 0.107 0.627 3.816 o
-3 24 2 0.068 0.388 0.502 5.887 o
-3 24 3 0.409 0.690 0.494 5.944 o
-3 24 4 0.522 1.019 0.463 6.507 o
-3 24 5 0.644 0.580 0.351 10.997 o
-3 24 6 0.036 0.202 0.261 21.771 o
-3 24 7 0.089 0.314 0.264 21.109 o
-3 24 8 0.305 0.298 0.213 30.658 o
-3 24 9 0.063 0.123 0.067 313.454 o
-3 24 10 0.147 0.206 0.150 63.546 o
-3 24 11 0.064 0.160 0.142 72.728 o
-3 25 -2 0.148 0.270 0.346 12.320 o
-3 25 -1 0.174 0.184 0.420 8.436 o
-3 25 0 0.440 0.710 0.790 2.384 o
-3 25 1 0.170 0.189 0.676 3.271 o
-3 25 2 0.079 0.263 0.539 5.128 o
-3 25 3 0.008 0.089 0.506 5.805 o
-3 25 4 0.310 1.038 0.482 6.157 o
-3 25 5 0.052 0.150 0.341 12.810 o
-3 25 6 0.047 0.135 0.285 18.253 o
-3 25 7 0.311 0.197 0.278 18.786 o
-3 25 8 0.033 0.210 0.240 25.700 o
-3 25 9 0.174 0.433 0.093 132.151 o
-3 25 10 0.104 0.231 0.108 119.391 o
-3 26 -2 0.024 0.238 0.362 11.314 o
-3 26 -1 0.178 0.097 0.422 8.354 o
-3 26 0 0.065 -0.089 0.887 1.893 o
-3 26 1 0.732 0.764 0.723 2.811 o
-3 26 2 0.132 -0.251 0.550 4.929 o
-3 26 3 0.087 0.465 0.498 5.962 o
-3 26 4 0.026 0.057 0.492 6.145 o
-3 26 5 0.099 0.404 0.375 10.518 o
-3 26 6 0.008 0.196 0.310 15.478 o
-3 26 7 0.269 0.622 0.285 17.191 o
-3 26 8 0.015 0.026 0.277 19.348 o
-3 26 9 0.065 0.146 0.092 168.018 o
-3 26 10 0.110 -0.015 0.182 44.617 o
-3 27 -2 0.069 0.091 0.383 10.156 o
-3 27 -1 0.024 0.076 0.503 5.878 o
-3 27 0 0.080 0.259 0.911 1.794 o
-3 27 1 0.153 0.623 0.758 2.587 o
-3 27 2 0.894 0.878 0.590 4.051 o
-3 27 3 0.040 0.387 0.514 5.609 o
-3 27 4 0.000 0.044 0.517 5.565 o
-3 27 5 0.000 0.318 0.393 9.589 o
-3 27 6 0.003 0.194 0.345 12.492 o
-3 27 7 0.085 0.133 0.309 15.523 o
-3 27 8 0.099 0.083 0.295 17.066 o
-3 27 9 0.072 0.296 0.227 28.333 o
-3 28 -2 0.002 0.025 0.393 9.623 o
-3 28 -1 0.259 0.692 0.524 5.336 o
-3 28 0 0.006 -0.233 0.935 1.702 o
-3 28 1 0.243 0.224 0.882 1.923 o
-3 28 2 0.120 0.278 0.618 3.900 o
-3 28 3 0.001 -0.029 0.520 5.507 o
-3 28 4 0.000 -0.275 0.560 4.747 o
-3 28 5 0.052 0.147 0.411 8.810 o
-3 28 6 0.026 0.044 0.384 10.077 o
-3 28 7 0.001 0.123 0.319 14.589 o
-3 28 8 0.012 0.008 0.300 16.549 o
-3 29 -2 0.277 0.469 0.396 9.280 o
-3 29 -1 0.206 0.303 0.486 6.277 o
-3 29 0 0.067 0.126 0.952 1.645 o
-3 29 1 0.007 0.189 0.906 1.812 o
-3 29 2 0.080 -0.148 0.635 3.703 o
-3 29 3 0.039 0.148 0.529 5.318 o
-3 29 4 0.040 -0.065 0.559 4.757 o
-3 29 5 0.000 -0.114 0.445 7.508 o
-3 29 6 0.064 0.146 0.400 9.298 o
-3 29 7 0.001 -0.182 0.342 12.728 o
-3 29 8 0.003 -0.004 0.327 13.946 o
-3 30 -2 0.007 0.258 0.406 9.024 o
-3 30 -1 0.296 0.391 0.675 3.262 o
-3 30 0 0.002 0.463 0.984 1.533 o
-3 30 1 0.014 0.032 0.944 1.669 o
-3 30 2 0.064 0.022 0.633 3.724 o
-3 30 3 0.082 0.025 0.527 5.362 o
-3 30 4 0.017 -0.182 0.547 4.971 o
-3 30 5 0.021 0.148 0.473 6.635 o
-3 30 6 0.000 0.075 0.429 8.079 o
-3 30 7 0.008 0.013 0.371 10.790 o
-3 31 -2 0.411 0.505 0.486 6.171 o
-3 31 -1 0.009 0.202 0.671 3.305 o
-3 31 0 0.030 0.077 1.018 1.436 o
-3 31 1 0.023 0.255 0.982 1.543 o
-3 31 2 0.002 -0.095 0.604 4.079 o
-3 31 3 0.004 0.155 0.486 6.294 o
-3 31 4 0.084 0.195 0.543 5.042 o
-3 31 5 0.011 0.218 0.474 6.615 o
-3 31 6 0.044 0.210 0.441 7.650 o
-3 32 -2 0.002 -0.037 0.482 6.394 o
-3 32 -1 0.157 0.320 0.723 2.852 o
-3 32 0 0.015 0.064 0.976 1.562 o
-3 32 1 0.004 0.248 0.844 2.085 o
-3 32 2 0.003 -0.021 0.612 3.976 o
-3 32 3 0.007 0.416 0.504 5.840 o
-3 32 4 0.000 -0.093 0.529 5.316 o
-3 33 -2 0.192 0.518 0.477 6.483 o
-3 33 -1 0.039 0.058 0.710 2.957 o
-3 33 0 0.011 0.455 1.032 1.396 o
-3 33 1 0.007 0.029 0.863 1.999 o
-3 33 2 0.005 0.207 0.627 3.780 o
-2 0 0 119.302 219.024 2.128 0.025 o
-2 0 2 54.005 70.016 0.929 0.076 o
-2 0 4 10.124 20.569 0.495 0.382 o
-2 0 6 13.176 8.284 0.229 0.557 o
-2 0 8 186.992 268.494 4.104 0.010 o
-2 0 10 1.139 1.112 0.146 21.769 o
-2 0 12 0.372 0.702 0.068 108.486 o
-2 0 14 0.441 0.850 0.076 79.244 o
-2 0 16 0.043 0.064 0.118 105.799 o
-2 1 0 20.574 11.113 0.175 0.435 o
-2 1 1 48.903 48.033 0.416 0.109 o
-2 1 2 0.679 1.571 0.082 35.762 o
-2 1 3 608.350 1512.040 16.598 0.003 o
-2 1 4 11.506 7.854 0.128 0.733 o
-2 1 5 3.656 2.109 0.136 4.726 o
-2 1 6 4.326 6.085 0.222 1.954 o
-2 1 7 62.125 59.522 0.814 0.053 o
-2 1 8 10.354 9.292 0.320 0.600 o
-2 1 9 48.877 57.201 0.849 0.053 o
-2 1 10 1.733 3.567 0.123 6.908 o
-2 1 11 2.905 3.252 0.111 4.502 o
-2 1 12 0.393 0.524 0.052 146.190 o
-2 1 13 0.791 1.087 0.058 43.888 o
-2 1 14 0.799 0.812 0.056 52.991 o
-2 1 15 1.301 1.467 0.068 19.964 o
-2 1 16 0.063 0.100 0.048 599.043 o
-2 1 17 0.504 0.454 0.047 128.733 o
-2 2 -1 213.455 421.225 4.377 0.012 o
-2 2 0 12.173 11.407 0.205 0.647 o
-2 2 1 40.291 32.026 0.370 0.154 o
-2 2 2 40.267 29.808 0.446 0.152 o
-2 2 3 198.051 335.633 2.965 0.013 o
-2 2 4 4.931 7.385 0.170 1.612 o
-2 2 5 3.850 3.806 0.112 3.283 o
-2 2 6 1.007 2.864 0.123 13.236 o
-2 2 7 2.129 3.248 0.108 6.511 o
-2 2 8 10.048 6.939 0.260 0.732 o
-2 2 9 19.694 18.498 0.545 0.209 o
-2 2 10 17.908 18.194 0.395 0.221 o
-2 2 11 2.476 1.758 0.100 7.935 o
-2 2 12 2.402 0.911 0.066 11.031 o
-2 2 13 0.422 0.979 0.069 77.376 o
-2 2 14 0.001 0.343 0.051 471.043 o
-2 2 15 0.070 0.524 0.053 310.217 o
-2 2 16 0.193 0.285 0.049 340.215 o
-2 2 17 0.008 0.149 0.048 605.153 o
-2 3 -1 6.773 2.760 0.169 2.200 o
-2 3 0 33.703 52.344 0.659 0.116 o
-2 3 1 0.169 1.077 0.084 95.343 o
-2 3 2 210.690 335.683 2.959 0.014 o
-2 3 3 2.674 2.620 0.151 6.210 o
-2 3 4 8.926 6.515 0.221 1.011 o
-2 3 5 21.803 14.700 0.213 0.277 o
-2 3 6 2.244 2.838 0.134 6.779 o
-2 3 7 2.985 2.148 0.149 5.688 o
-2 3 8 87.983 111.311 1.378 0.026 o
-2 3 9 43.728 48.563 0.537 0.063 o
-2 3 10 7.489 9.452 0.239 0.765 o
-2 3 11 11.027 8.655 0.205 0.540 o
-2 3 12 1.308 1.319 0.070 21.362 o
-2 3 13 0.001 0.748 0.060 241.741 o
-2 3 14 0.126 0.416 0.054 307.600 o
-2 3 15 0.194 0.253 0.052 328.271 o
-2 3 16 0.003 0.068 0.049 604.457 o
-2 3 17 0.047 0.110 0.048 598.406 o
-2 4 -1 31.590 23.091 0.478 0.204 o
-2 4 0 33.272 139.147 4.666 0.034 o
-2 4 1 13.177 7.955 0.307 0.696 o
-2 4 2 79.362 91.059 0.955 0.051 o
-2 4 3 73.117 118.470 1.211 0.039 o
-2 4 4 242.579 420.267 4.246 0.009 o
-2 4 5 3.376 4.478 0.107 3.323 o
-2 4 6 12.508 9.003 0.233 0.553 o
-2 4 7 4.321 3.211 0.117 3.013 o
-2 4 8 87.380 115.695 1.590 0.025 o
-2 4 9 8.123 8.022 0.186 0.819 o
-2 4 10 7.631 6.762 0.125 0.958 o
-2 4 11 0.220 1.135 0.068 95.976 o
-2 4 12 0.186 0.621 0.058 192.263 o
-2 4 13 0.231 0.789 0.062 139.279 o
-2 4 14 0.630 0.894 0.063 61.889 o
-2 4 15 0.248 0.327 0.056 244.761 o
-2 4 16 0.204 0.353 0.054 271.259 o
-2 4 17 0.163 0.203 0.051 386.397 o
-2 5 -1 2.481 5.007 0.253 3.732 o
-2 5 0 179.063 360.826 6.930 0.013 o
-2 5 1 6.352 4.664 0.262 1.784 o
-2 5 2 24.318 29.445 0.550 0.191 o
-2 5 3 62.133 93.805 1.138 0.049 o
-2 5 4 32.368 26.792 0.370 0.154 o
-2 5 5 21.706 20.677 0.474 0.221 o
-2 5 6 9.663 9.752 0.235 0.667 o
-2 5 7 26.224 20.492 0.329 0.172 o
-2 5 8 56.323 55.841 0.891 0.052 o
-2 5 9 3.069 1.281 0.080 6.945 o
-2 5 10 2.291 2.999 0.098 6.277 o
-2 5 11 2.953 2.317 0.087 5.512 o
-2 5 12 1.527 1.292 0.079 17.620 o
-2 5 13 0.539 0.646 0.058 91.599 o
-2 5 14 2.096 2.077 0.080 8.891 o
-2 5 15 0.082 0.344 0.059 319.113 o
-2 5 16 0.074 0.222 0.056 393.787 o
-2 5 17 0.031 0.100 0.054 491.246 o
-2 6 -1 86.006 106.247 2.258 0.042 o
-2 6 1 6.485 15.698 0.315 0.664 o
-2 6 2 78.144 104.468 1.526 0.043 o
-2 6 3 10.857 5.799 0.269 0.870 o
-2 6 4 44.321 42.164 0.589 0.094 o
-2 6 5 0.364 1.004 0.098 66.535 o
-2 6 6 0.858 5.679 0.282 4.892 o
-2 6 7 0.014 1.143 0.118 74.552 o
-2 6 8 2.023 2.321 0.152 8.205 o
-2 6 9 0.145 0.837 0.088 111.288 o
-2 6 10 1.196 1.317 0.076 23.554 o
-2 6 11 0.043 0.549 0.062 265.591 o
-2 6 12 0.820 0.898 0.068 46.339 o
-2 6 13 0.863 0.655 0.057 54.294 o
-2 6 14 1.079 0.910 0.064 33.694 o
-2 6 15 0.037 0.119 0.059 411.619 o
-2 6 16 0.037 0.108 0.056 452.008 o
-2 6 17 0.058 0.157 0.054 465.579 o
-2 7 -1 180.806 381.671 10.698 0.011 o
-2 7 0 0.079 3.173 0.669 3.016 o
-2 7 1 28.089 30.483 0.922 0.165 o
-2 7 2 0.628 0.902 0.145 37.730 o
-2 7 3 79.882 91.337 1.253 0.043 o
-2 7 4 2.148 2.236 0.154 8.212 o
-2 7 5 0.130 1.307 0.145 46.886 o
-2 7 6 0.008 0.700 0.077 180.943 o
-2 7 7 0.315 0.993 0.099 70.567 o
-2 7 8 0.179 1.136 0.115 65.070 o
-2 7 9 1.191 1.477 0.108 20.324 o
-2 7 10 0.283 0.707 0.082 108.154 o
-2 7 11 1.321 1.360 0.094 19.734 o
-2 7 12 0.509 0.706 0.072 82.944 o
-2 7 13 0.003 0.424 0.069 268.736 o
-2 7 14 0.000 0.234 0.064 341.128 o
-2 7 15 0.033 0.189 0.061 369.566 o
-2 7 16 0.005 0.095 0.061 397.127 o
-2 8 -1 257.652 521.893 9.959 0.008 o
-2 8 0 36.138 37.060 1.112 0.122 o
-2 8 1 1.090 1.011 0.215 17.961 o
-2 8 2 45.902 56.520 1.120 0.078 o
-2 8 3 1.164 1.918 0.243 11.776 o
-2 8 4 1.075 1.364 0.115 23.736 o
-2 8 5 0.000 1.182 0.147 53.462 o
-2 8 6 6.662 7.204 0.173 1.138 o
-2 8 7 15.083 9.222 0.206 0.418 o
-2 8 8 4.957 2.287 0.102 2.852 o
-2 8 9 0.009 0.608 0.096 134.724 o
-2 8 10 2.333 3.074 0.111 5.959 o
-2 8 11 0.366 0.487 0.075 124.296 o
-2 8 12 1.135 1.052 0.082 27.952 o
-2 8 13 1.749 1.599 0.087 12.943 o
-2 8 14 0.004 0.235 0.070 284.405 o
-2 8 15 0.240 0.378 0.073 173.184 o
-2 8 16 0.061 0.118 0.057 428.096 o
-2 9 -1 936.293 3147.240 92.529 0.001 o
-2 9 0 0.045 2.791 0.683 2.964 o
-2 9 1 32.929 44.756 1.253 0.105 o
-2 9 2 13.060 10.745 0.704 0.485 o
-2 9 3 29.291 23.377 0.601 0.168 o
-2 9 4 13.713 14.237 0.390 0.389 o
-2 9 5 1.647 1.525 0.127 13.943 o
-2 9 6 13.226 7.206 0.192 0.551 o
-2 9 7 6.570 4.596 0.192 1.456 o
-2 9 8 0.001 0.591 0.088 158.843 o
-2 9 9 0.861 1.131 0.100 33.670 o
-2 9 10 0.001 0.498 0.091 158.974 o
-2 9 11 2.024 1.834 0.105 9.867 o
-2 9 12 0.490 0.474 0.081 94.950 o
-2 9 13 0.195 0.471 0.069 185.285 o
-2 9 14 0.041 0.087 0.079 233.514 o
-2 9 15 0.025 0.197 0.075 254.853 o
-2 9 16 0.042 0.192 0.068 302.992 o
-2 10 -1 14.951 7.371 0.657 0.511 o
-2 10 0 1.919 1.452 0.277 8.621 o
-2 10 1 79.967 82.534 2.772 0.043 o
-2 10 2 46.239 39.107 1.122 0.092 o
-2 10 3 1.370 1.450 0.333 8.725 o
-2 10 4 51.809 54.372 1.563 0.064 o
-2 10 5 3.219 3.345 0.155 4.048 o
-2 10 6 11.146 7.473 0.196 0.644 o
-2 10 7 5.174 3.465 0.136 2.250 o
-2 10 8 0.446 0.789 0.090 73.570 o
-2 10 9 0.131 0.528 0.092 133.952 o
-2 10 10 5.114 3.512 0.118 2.175 o
-2 10 11 0.000 0.286 0.062 352.044 o
-2 10 12 0.057 0.174 0.096 154.339 o
-2 10 13 1.172 0.790 0.094 29.692 o
-2 10 14 0.005 0.113 0.082 217.113 o
-2 10 15 0.336 0.249 0.067 181.996 o
-2 10 16 0.033 0.139 0.068 311.648 o
-2 11 -1 7.487 8.128 0.911 0.745 o
-2 11 0 24.871 19.371 1.197 0.199 o
-2 11 1 6.030 6.746 0.632 1.122 o
-2 11 2 16.371 11.311 1.408 0.321 o
-2 11 3 31.397 37.759 1.195 0.108 o
-2 11 4 20.511 16.906 0.496 0.242 o
-2 11 5 0.160 1.028 0.145 51.752 o
-2 11 6 11.850 6.211 0.202 0.645 o
-2 11 7 1.289 1.396 0.112 19.328 o
-2 11 8 0.023 0.631 0.100 123.366 o
-2 11 9 9.065 7.339 0.205 0.743 o
-2 11 10 0.889 0.607 0.097 44.752 o
-2 11 11 1.438 0.802 0.093 23.032 o
-2 11 12 0.139 0.177 0.097 146.142 o
-2 11 13 0.000 0.209 0.101 143.877 o
-2 11 14 0.098 0.188 0.091 165.478 o
-2 11 15 0.034 0.099 0.086 197.419 o
-2 11 16 0.045 0.266 0.077 228.898 o
-2 12 -1 23.580 24.811 0.916 0.175 o
-2 12 0 46.363 66.006 2.003 0.059 o
-2 12 1 19.521 11.377 0.636 0.318 o
-2 12 2 3.315 7.839 0.694 1.315 o
-2 12 3 1.183 1.971 0.223 12.114 o
-2 12 4 2.047 1.394 0.175 10.306 o
-2 12 5 9.306 8.175 0.274 0.730 o
-2 12 6 0.850 1.420 0.156 23.090 o
-2 12 7 6.031 4.702 0.223 1.538 o
-2 12 8 0.141 0.665 0.100 107.315 o
-2 12 9 0.222 0.365 0.087 143.049 o
-2 12 10 4.013 2.802 0.119 3.301 o
-2 12 11 0.367 0.492 0.097 93.595 o
-2 12 12 0.632 0.721 0.097 56.636 o
-2 12 13 0.866 0.625 0.109 42.149 o
-2 12 14 0.002 0.117 0.102 142.665 o
-2 12 15 0.009 0.115 0.095 163.458 o
-2 12 16 0.029 0.080 0.088 192.107 o
-2 13 -1 0.004 2.491 0.424 7.174 o
-2 13 0 28.917 35.197 1.657 0.113 o
-2 13 1 2.102 2.278 0.388 5.080 o
-2 13 2 0.007 1.148 0.352 11.422 o
-2 13 3 8.555 5.168 0.380 1.006 o
-2 13 4 29.501 24.412 1.229 0.135 o
-2 13 5 7.108 9.300 0.365 0.829 o
-2 13 6 10.932 9.776 0.272 0.540 o
-2 13 7 10.254 5.849 0.193 0.746 o
-2 13 8 4.003 3.196 0.151 3.095 o
-2 13 9 1.065 1.262 0.123 23.593 o
-2 13 10 0.004 0.150 0.087 193.360 o
-2 13 11 1.701 0.968 0.102 16.750 o
-2 13 12 0.044 0.107 0.097 155.669 o
-2 13 13 0.205 0.450 0.099 114.179 o
-2 13 14 0.005 -0.004 0.105 133.686 o
-2 13 15 0.053 0.127 0.103 138.038 o
-2 13 16 0.004 -0.013 0.067 327.936 o
-2 14 -1 1.019 1.643 0.391 7.462 o
-2 14 0 5.007 4.319 0.479 1.759 o
-2 14 1 8.992 7.698 0.928 0.638 o
-2 14 2 59.898 66.231 2.667 0.047 o
-2 14 3 0.001 1.265 0.422 8.012 o
-2 14 4 12.735 9.246 0.374 0.489 o
-2 14 5 3.757 2.213 0.200 3.959 o
-2 14 6 6.319 4.706 0.335 1.396 o
-2 14 7 0.492 0.471 0.132 56.812 o
-2 14 8 0.101 2.373 0.157 27.669 o
-2 14 9 2.637 2.242 0.138 6.197 o
-2 14 10 0.538 0.908 0.106 53.133 o
-2 14 11 0.001 0.196 0.090 180.532 o
-2 14 12 0.222 0.396 0.099 116.369 o
-2 14 13 0.287 0.162 0.098 124.894 o
-2 14 14 0.004 0.097 0.096 161.720 o
-2 14 15 0.004 0.057 0.104 138.529 o
-2 15 -1 1.668 2.023 0.336 6.869 o
-2 15 0 0.092 1.236 0.402 8.776 o
-2 15 1 2.621 3.153 0.773 1.916 o
-2 15 2 58.864 70.497 3.474 0.042 o
-2 15 3 10.228 6.118 0.552 0.711 o
-2 15 4 4.869 5.364 0.299 1.747 o
-2 15 5 1.476 1.011 0.180 15.826 o
-2 15 6 0.728 0.827 0.111 43.490 o
-2 15 7 4.257 3.755 0.294 2.407 o
-2 15 8 6.165 4.840 0.184 1.443 o
-2 15 9 2.022 1.217 0.145 11.303 o
-2 15 10 0.352 0.480 0.124 69.707 o
-2 15 11 0.540 0.540 0.100 69.929 o
-2 15 12 0.002 0.079 0.096 159.556 o
-2 15 13 0.439 0.498 0.097 84.352 o
-2 15 14 0.010 0.087 0.099 149.776 o
-2 15 15 0.014 0.106 0.097 156.930 o
-2 16 -1 0.979 0.617 0.387 8.817 o
-2 16 0 1.082 1.056 0.517 5.078 o
-2 16 1 2.046 0.767 0.478 5.045 o
-2 16 2 21.915 20.366 1.709 0.166 o
-2 16 3 4.607 4.257 0.419 1.937 o
-2 16 4 1.161 1.432 0.229 13.793 o
-2 16 5 13.510 11.814 0.443 0.379 o
-2 16 6 2.708 2.210 0.199 5.710 o
-2 16 7 0.401 0.448 0.143 55.103 o
-2 16 8 4.871 3.344 0.181 2.312 o
-2 16 9 0.001 0.102 0.138 77.649 o
-2 16 10 0.107 0.228 0.124 91.772 o
-2 16 11 0.045 0.156 0.123 96.682 o
-2 16 12 0.335 0.167 0.099 117.001 o
-2 16 13 0.390 0.169 0.093 119.932 o
-2 16 14 0.295 0.322 0.100 109.459 o
-2 16 15 0.103 0.138 0.102 136.517 o
-2 17 -1 0.506 1.236 0.363 9.940 o
-2 17 0 2.343 2.474 0.800 1.957 o
-2 17 1 0.512 0.456 0.502 5.854 o
-2 17 2 0.654 1.360 0.460 6.356 o
-2 17 3 0.587 1.603 0.602 3.877 o
-2 17 4 2.833 3.357 0.319 3.717 o
-2 17 5 2.029 2.101 0.290 6.533 o
-2 17 6 0.942 0.464 0.178 27.744 o
-2 17 7 2.814 2.553 0.164 5.220 o
-2 17 8 4.271 2.978 0.189 2.853 o
-2 17 9 0.528 0.336 0.146 51.057 o
-2 17 10 0.000 0.162 0.134 82.759 o
-2 17 11 0.309 0.296 0.134 69.253 o
-2 17 12 0.435 0.630 0.125 59.014 o
-2 17 13 0.496 0.550 0.106 69.328 o
-2 17 14 0.003 0.100 0.090 182.849 o
-2 17 15 0.051 0.086 0.099 148.555 o
-2 18 -1 2.030 1.951 0.426 4.860 o
-2 18 0 0.787 2.489 0.819 2.091 o
-2 18 1 3.026 2.462 0.618 2.481 o
-2 18 2 3.723 3.409 0.570 2.124 o
-2 18 3 46.726 53.296 2.867 0.052 o
-2 18 4 7.175 5.327 0.406 1.095 o
-2 18 5 2.144 1.823 0.249 7.248 o
-2 18 6 1.142 1.612 0.205 14.335 o
-2 18 7 0.207 0.195 0.172 47.894 o
-2 18 8 1.672 1.186 0.180 12.962 o
-2 18 9 2.944 1.843 0.167 5.711 o
-2 18 10 0.682 0.503 0.160 37.322 o
-2 18 11 0.591 0.668 0.151 39.899 o
-2 18 12 0.107 0.216 0.139 74.057 o
-2 18 13 0.072 0.101 0.090 179.330 o
-2 18 14 0.042 0.076 0.111 120.056 o
-2 19 -1 2.035 2.188 0.426 4.659 o
-2 19 0 0.349 1.008 0.813 2.247 o
-2 19 1 0.082 0.764 0.582 4.354 o
-2 19 2 10.971 9.003 0.726 0.498 o
-2 19 3 26.908 26.446 1.146 0.121 o
-2 19 4 2.867 3.157 0.365 3.528 o
-2 19 5 0.717 0.661 0.251 18.716 o
-2 19 6 0.364 0.812 0.205 28.677 o
-2 19 7 1.035 0.564 0.192 23.054 o
-2 19 8 1.404 1.284 0.146 16.513 o
-2 19 9 1.288 1.754 0.176 13.734 o
-2 19 10 0.009 0.086 0.209 34.037 o
-2 19 11 0.184 0.263 0.151 60.866 o
-2 19 12 0.216 0.179 0.136 74.501 o
-2 19 13 0.078 0.224 0.100 141.158 o
-2 19 14 0.052 0.258 0.099 142.630 o
-2 20 -1 0.042 0.790 0.442 7.492 o
-2 20 0 1.785 1.565 0.873 1.853 o
-2 20 1 0.066 0.665 0.644 3.571 o
-2 20 2 0.002 0.408 0.496 6.021 o
-2 20 3 2.421 3.382 0.540 2.825 o
-2 20 4 3.893 3.503 0.483 2.225 o
-2 20 5 0.276 0.438 0.264 20.352 o
-2 20 6 0.989 1.123 0.236 15.794 o
-2 20 7 0.544 0.823 0.206 26.015 o
-2 20 8 0.009 0.284 0.182 44.234 o
-2 20 9 0.151 0.052 0.170 50.704 o
-2 20 10 0.856 0.857 0.156 28.699 o
-2 20 11 0.511 0.302 0.157 46.546 o
-2 20 12 0.085 0.075 0.133 83.422 o
-2 20 13 0.110 0.137 0.098 145.666 o
-2 20 14 0.029 0.071 0.116 109.068 o
-2 21 -1 4.463 3.899 0.621 1.636 o
-2 21 0 0.082 0.272 0.873 1.956 o
-2 21 1 1.205 0.790 0.699 2.959 o
-2 21 2 0.056 0.774 0.511 5.638 o
-2 21 3 0.927 1.209 0.517 5.027 o
-2 21 4 0.460 1.051 0.349 10.944 o
-2 21 5 0.349 0.460 0.295 16.280 o
-2 21 6 0.210 0.484 0.254 21.984 o
-2 21 7 0.199 0.156 0.212 32.477 o
-2 21 8 0.519 0.502 0.090 81.113 o
-2 21 9 0.552 0.432 0.180 35.510 o
-2 21 10 0.106 0.118 0.162 55.614 o
-2 21 11 0.116 0.126 0.238 26.152 o
-2 21 12 0.053 0.057 0.145 70.709 o
-2 21 13 0.003 0.082 0.144 72.040 o
-2 22 -1 0.027 0.161 0.552 4.887 o
-2 22 0 4.314 3.929 1.044 1.007 o
-2 22 1 0.000 0.298 0.690 3.117 o
-2 22 2 3.071 2.752 0.606 2.378 o
-2 22 3 4.422 5.097 0.594 1.481 o
-2 22 4 1.430 1.491 0.383 6.863 o
-2 22 5 0.067 0.552 0.317 14.521 o
-2 22 6 0.681 0.791 0.280 15.447 o
-2 22 7 0.666 0.597 0.240 20.675 o
-2 22 8 0.064 0.226 0.200 36.644 o
-2 22 9 0.002 0.189 0.188 41.994 o
-2 22 10 0.012 0.016 0.172 50.061 o
-2 22 11 0.036 0.088 0.156 61.148 o
-2 22 12 0.006 0.029 0.103 139.474 o
-2 22 13 0.064 0.129 0.092 171.510 o
-2 23 -1 0.528 0.759 0.590 4.208 o
-2 23 0 0.809 1.213 1.067 1.315 o
-2 23 1 2.886 2.364 0.709 2.123 o
-2 23 2 0.022 0.629 0.544 4.991 o
-2 23 3 0.037 0.419 0.534 5.212 o
-2 23 4 0.344 1.245 0.397 8.663 o
-2 23 5 0.078 0.625 0.342 12.502 o
-2 23 6 0.002 0.235 0.287 18.000 o
-2 23 7 0.893 0.904 0.253 16.003 o
-2 23 8 0.500 0.693 0.217 25.320 o
-2 23 9 0.092 0.207 0.190 40.478 o
-2 23 10 0.006 0.043 0.181 45.313 o
-2 23 11 0.083 0.146 0.166 53.490 o
-2 23 12 0.119 0.157 0.155 60.431 o
-2 23 13 0.018 0.079 0.148 67.361 o
-2 24 -1 0.168 0.066 0.589 4.315 o
-2 24 0 3.826 4.387 0.987 1.081 o
-2 24 1 0.002 0.397 0.661 3.393 o
-2 24 2 1.552 0.970 0.582 3.860 o
-2 24 3 0.055 0.255 0.523 5.438 o
-2 24 4 0.726 1.336 0.431 6.973 o
-2 24 5 1.703 2.157 0.398 5.394 o
-2 24 6 0.379 0.337 0.308 15.109 o
-2 24 7 0.098 0.278 0.281 18.679 o
-2 24 8 0.120 0.133 0.227 28.609 o
-2 24 9 0.083 0.062 0.200 37.108 o
-2 24 10 0.023 -0.042 0.188 42.209 o
-2 24 11 0.000 0.162 0.171 50.827 o
-2 24 12 0.089 0.118 0.161 56.901 o
-2 25 -1 2.051 2.076 0.645 2.769 o
-2 25 0 0.067 0.058 0.986 1.534 o
-2 25 1 0.820 0.461 0.713 2.917 o
-2 25 2 0.048 0.358 0.566 4.640 o
-2 25 3 0.120 0.548 0.536 5.158 o
-2 25 4 0.189 0.507 0.450 7.289 o
-2 25 5 0.126 0.176 0.391 9.714 o
-2 25 6 0.060 0.067 0.329 13.734 o
-2 25 7 0.254 0.354 0.300 16.122 o
-2 25 8 0.000 0.078 0.247 24.340 o
-2 25 9 0.001 0.112 0.206 34.883 o
-2 25 10 0.021 0.057 0.190 41.059 o
-2 25 11 0.148 0.210 0.180 44.758 o
-2 25 12 0.039 0.100 0.161 57.204 o
-2 26 -1 0.929 0.813 0.645 3.455 o
-2 26 0 0.836 1.254 1.040 1.374 o
-2 26 1 0.098 0.096 0.706 2.997 o
-2 26 2 0.002 0.300 0.582 4.377 o
-2 26 3 0.172 0.311 0.543 5.052 o
-2 26 4 0.037 0.210 0.453 7.257 o
-2 26 5 0.153 0.382 0.412 8.709 o
-2 26 6 0.164 0.671 0.360 11.137 o
-2 26 7 0.000 0.111 0.308 15.685 o
-2 26 8 0.083 0.087 0.264 21.323 o
-2 26 9 0.001 0.104 0.215 32.165 o
-2 26 10 0.159 0.272 0.196 37.419 o
-2 26 11 0.057 0.105 0.186 42.741 o
-2 27 -1 1.484 1.923 0.686 2.737 o
-2 27 0 0.176 0.431 1.032 1.403 o
-2 27 1 0.095 0.101 0.725 2.838 o
-2 27 2 0.007 -0.007 0.594 4.219 o
-2 27 3 0.635 0.188 0.571 4.552 o
-2 27 4 0.136 0.590 0.480 6.384 o
-2 27 5 0.187 0.473 0.422 8.273 o
-2 27 6 0.400 0.686 0.387 9.463 o
-2 27 7 0.196 0.196 0.333 13.357 o
-2 27 8 0.012 -0.014 0.290 17.681 o
-2 27 9 0.019 0.004 0.243 25.291 o
-2 27 10 0.048 0.004 0.200 37.276 o
-2 28 -1 0.072 0.151 0.640 3.635 o
-2 28 0 0.017 0.287 0.925 1.737 o
-2 28 1 0.225 -0.103 0.702 3.042 o
-2 28 2 0.420 0.734 0.620 3.819 o
-2 28 3 0.260 0.411 0.561 4.713 o
-2 28 4 0.023 0.351 0.517 5.548 o
-2 28 5 0.126 0.223 0.442 7.594 o
-2 28 6 0.027 0.036 0.410 8.859 o
-2 28 7 0.015 -0.077 0.354 11.868 o
-2 28 8 0.080 0.350 0.316 14.803 o
-2 28 9 0.070 0.065 0.255 22.889 o
-2 28 10 0.013 -0.060 0.208 34.538 o
-2 29 -1 0.017 -0.043 0.648 3.545 o
-2 29 0 0.095 0.180 0.960 1.617 o
-2 29 1 0.240 -0.062 0.733 2.786 o
-2 29 2 0.078 0.335 0.591 4.260 o
-2 29 3 0.037 -0.184 0.558 4.775 o
-2 29 4 0.015 0.127 0.522 5.450 o
-2 29 5 0.080 0.203 0.442 7.627 o
-2 29 6 0.256 0.472 0.424 8.149 o
-2 29 7 0.504 0.719 0.365 10.357 o
-2 29 8 0.006 0.132 0.322 14.330 o
-2 29 9 0.031 0.108 0.262 21.695 o
-2 30 -1 0.055 0.167 0.673 3.291 o
-2 30 0 0.111 0.577 0.998 1.494 o
-2 30 1 0.032 0.104 0.746 2.677 o
-2 30 2 0.095 0.057 0.600 4.147 o
-2 30 3 0.000 0.130 0.554 4.839 o
-2 30 4 0.142 0.144 0.549 4.947 o
-2 30 5 0.038 0.048 0.455 7.178 o
-2 30 6 0.252 0.252 0.428 8.084 o
-2 30 7 0.046 0.214 0.382 10.151 o
-2 30 8 0.089 0.182 0.340 12.804 o
-2 31 -1 0.010 0.232 0.694 3.087 o
-2 31 0 0.000 0.788 1.005 1.467 o
-2 31 1 0.128 0.156 0.762 2.572 o
-2 31 2 0.028 0.173 0.620 3.874 o
-2 31 3 0.052 0.112 0.543 5.041 o
-2 31 4 0.356 0.470 0.559 4.721 o
-2 31 5 0.128 0.531 0.468 6.723 o
-2 31 6 0.132 0.119 0.437 7.805 o
-2 31 7 0.062 0.075 0.402 9.220 o
-2 31 8 0.002 0.129 0.356 11.737 o
-2 32 -1 0.043 0.085 0.778 2.458 o
-2 32 0 0.074 1.044 1.048 1.350 o
-2 32 1 0.002 -0.019 0.855 2.036 o
-2 32 2 0.161 0.183 0.630 3.761 o
-2 32 3 0.119 0.396 0.542 5.061 o
-2 32 4 0.181 0.455 0.550 4.897 o
-2 32 5 0.109 0.154 0.473 6.641 o
-2 32 6 0.099 0.179 0.451 7.327 o
-2 33 -1 0.022 -0.257 0.803 2.307 o
-2 33 0 0.001 0.183 1.039 1.376 o
-2 33 1 0.002 0.035 0.895 1.858 o
-2 33 2 0.011 -0.018 0.633 3.712 o
-2 33 3 0.082 0.273 0.542 5.064 o
-2 33 4 0.007 0.249 0.537 5.151 o
-2 33 5 0.037 -0.070 0.481 6.426 o
-2 34 -1 0.002 -0.077 0.806 2.290 o
-2 34 0 0.002 0.523 1.062 1.316 o
-2 34 1 0.003 -0.128 0.895 1.858 o
-2 34 2 0.016 -0.109 0.649 3.531 o
-2 34 3 0.019 0.001 0.528 5.328 o
-2 34 4 0.027 0.384 0.508 5.739 o
-1 0 1 178.005 484.142 8.231 0.020 o
-1 0 3 87.729 145.425 2.951 0.046 o
-1 0 5 52.994 55.908 1.003 0.084 o
-1 0 7 0.743 1.879 0.163 20.446 o
-1 0 9 13.653 13.930 0.724 0.342 o
-1 0 11 5.267 3.373 0.289 2.010 o
-1 0 13 0.051 0.364 0.068 265.099 o
-1 0 15 0.886 0.721 0.080 45.245 o
-1 0 17 0.002 0.174 0.070 298.660 o
-1 1 0 161.207 326.423 5.000 0.032 o
-1 1 1 382.873 1028.970 20.943 0.009 o
-1 1 2 14.396 29.346 0.459 0.362 o
-1 1 3 1.458 3.188 0.126 10.027 o
-1 1 4 389.420 991.095 10.955 0.005 o
-1 1 5 45.707 60.266 0.779 0.084 o
-1 1 6 28.985 35.671 0.557 0.138 o
-1 1 7 0.197 1.897 0.141 35.031 o
-1 1 8 0.904 2.098 0.127 18.858 o
-1 1 9 91.251 127.257 2.058 0.023 o
-1 1 10 9.956 5.589 0.135 0.802 o
-1 1 11 0.077 1.468 0.131 51.503 o
-1 1 12 1.773 0.889 0.061 17.710 o
-1 1 13 0.824 0.312 0.052 77.960 o
-1 1 14 0.739 0.668 0.054 65.658 o
-1 1 15 0.620 0.770 0.054 72.831 o
-1 1 16 0.001 0.136 0.059 416.470 o
-1 1 17 0.050 0.102 0.048 597.870 o
-1 2 0 1536.310 5623.850 213.472 0.001 o
-1 2 1 132.093 428.992 8.883 0.020 o
-1 2 2 141.579 211.805 2.673 0.036 o
-1 2 3 469.467 1195.180 14.650 0.005 o
-1 2 4 37.537 49.248 0.622 0.122 o
-1 2 5 127.269 182.795 1.944 0.025 o
-1 2 6 32.926 31.749 0.378 0.139 o
-1 2 7 79.797 92.425 0.987 0.038 o
-1 2 8 58.026 48.548 0.717 0.062 o
-1 2 9 84.653 120.154 2.050 0.025 o
-1 2 10 3.920 3.778 0.098 2.984 o
-1 2 11 9.836 12.474 0.196 0.485 o
-1 2 12 0.121 0.870 0.074 136.047 o
-1 2 13 0.213 0.622 0.049 205.116 o
-1 2 14 2.966 2.498 0.071 5.200 o
-1 2 15 0.555 0.772 0.053 81.996 o
-1 2 16 0.092 0.281 0.053 396.599 o
-1 2 17 0.056 0.103 0.048 602.156 o
-1 3 0 2251.420 7762.780 380.542 0.001 o
-1 3 1 18.775 24.937 0.781 0.392 o
-1 3 2 34.498 41.151 0.612 0.190 o
-1 3 3 441.432 1117.930 18.373 0.005 o
-1 3 4 7.675 6.610 0.264 1.294 o
-1 3 5 0.739 2.770 0.149 15.611 o
-1 3 6 24.027 12.669 0.200 0.284 o
-1 3 7 14.858 10.384 0.250 0.445 o
-1 3 8 1.470 1.701 0.107 15.287 o
-1 3 9 101.807 123.290 1.710 0.023 o
-1 3 10 0.672 1.111 0.081 46.208 o
-1 3 11 0.327 2.193 0.130 28.587 o
-1 3 12 6.040 6.346 0.130 1.255 o
-1 3 13 0.212 0.730 0.060 158.261 o
-1 3 14 1.737 1.584 0.063 13.546 o
-1 3 15 0.056 0.404 0.053 368.246 o
-1 3 16 0.018 0.259 0.051 490.862 o
-1 3 17 0.111 0.191 0.044 559.123 o
-1 4 0 100.176 83.787 3.259 0.081 o
-1 4 1 0.960 4.135 0.370 5.829 o
-1 4 2 180.653 272.797 6.828 0.024 o
-1 4 3 234.116 495.881 8.953 0.012 o
-1 4 4 1.746 2.796 0.193 8.401 o
-1 4 5 54.840 79.233 1.072 0.060 o
-1 4 6 0.061 1.763 0.139 42.462 o
-1 4 7 31.951 30.121 0.485 0.130 o
-1 4 8 0.462 1.429 0.104 43.288 o
-1 4 9 1.745 3.553 0.130 6.940 o
-1 4 10 3.345 1.937 0.077 5.243 o
-1 4 11 10.158 9.160 0.193 0.580 o
-1 4 12 0.461 1.287 0.079 54.287 o
-1 4 13 0.693 0.563 0.062 73.878 o
-1 4 14 0.012 0.424 0.060 329.899 o
-1 4 15 0.046 0.214 0.059 388.026 o
-1 4 16 0.053 0.234 0.054 432.370 o
-1 4 17 0.020 0.120 0.050 572.759 o
-1 5 0 9.716 13.502 0.807 0.726 o
-1 5 1 306.224 682.149 14.886 0.010 o
-1 5 2 55.750 51.706 1.412 0.115 o
-1 5 3 123.264 167.561 3.525 0.033 o
-1 5 4 29.832 37.540 0.596 0.152 o
-1 5 5 25.373 11.739 0.410 0.294 o
-1 5 6 5.861 9.116 0.441 1.049 o
-1 5 7 1.159 1.529 0.126 19.789 o
-1 5 8 47.548 48.274 0.602 0.068 o
-1 5 9 27.962 24.175 0.460 0.140 o
-1 5 10 0.397 1.314 0.077 59.110 o
-1 5 11 8.409 7.638 0.148 0.792 o
-1 5 12 3.596 1.719 0.080 4.837 o
-1 5 13 0.080 0.474 0.068 232.328 o
-1 5 14 0.154 0.471 0.068 205.606 o
-1 5 15 0.070 0.191 0.065 318.539 o
-1 5 16 0.287 0.335 0.064 193.028 o
-1 5 17 0.006 0.088 0.058 434.687 o
-1 6 0 191.130 465.128 25.796 0.012 o
-1 6 1 344.962 712.556 29.977 0.008 o
-1 6 2 1.692 4.076 0.320 5.242 o
-1 6 3 10.279 5.195 0.514 1.042 o
-1 6 4 179.471 254.669 4.036 0.018 o
-1 6 5 6.572 4.455 0.180 1.705 o
-1 6 6 23.053 20.150 0.456 0.219 o
-1 6 7 0.165 1.278 0.123 56.408 o
-1 6 8 1.579 1.525 0.163 13.233 o
-1 6 9 33.886 25.346 0.390 0.117 o
-1 6 10 36.987 40.161 0.556 0.077 o
-1 6 11 4.001 2.672 0.092 3.470 o
-1 6 12 2.189 1.705 0.078 9.603 o
-1 6 13 0.277 0.641 0.070 133.184 o
-1 6 14 0.014 0.197 0.066 328.004 o
-1 6 15 0.116 0.236 0.069 261.287 o
-1 6 16 0.152 0.443 0.067 216.084 o
-1 6 17 0.000 0.107 0.063 375.175 o
-1 7 0 47.386 55.896 2.807 0.104 o
-1 7 1 14.731 18.916 1.163 0.381 o
-1 7 2 29.523 21.471 0.754 0.240 o
-1 7 3 68.749 70.444 2.173 0.067 o
-1 7 4 539.563 1336.290 29.277 0.003 o
-1 7 5 205.090 374.595 5.391 0.010 o
-1 7 6 0.044 1.659 0.144 43.473 o
-1 7 7 4.828 5.589 0.162 1.891 o
-1 7 8 2.962 1.672 0.138 6.436 o
-1 7 9 1.722 1.207 0.101 15.413 o
-1 7 10 1.958 2.710 0.133 7.727 o
-1 7 11 0.465 0.888 0.072 76.773 o
-1 7 12 0.737 1.187 0.073 41.770 o
-1 7 13 0.521 0.650 0.069 86.906 o
-1 7 14 0.011 0.163 0.064 345.448 o
-1 7 15 0.099 0.268 0.066 277.410 o
-1 7 16 0.439 0.371 0.067 132.038 o
-1 7 17 0.001 0.108 0.066 338.997 o
-1 8 0 54.560 42.556 3.320 0.104 o
-1 8 1 2.320 2.479 0.355 5.461 o
-1 8 2 30.814 24.150 0.882 0.205 o
-1 8 3 34.505 31.757 0.837 0.152 o
-1 8 4 20.359 13.743 0.448 0.329 o
-1 8 5 42.282 39.338 0.784 0.100 o
-1 8 6 8.423 6.208 0.143 1.032 o
-1 8 7 0.827 1.406 0.116 28.595 o
-1 8 8 1.563 1.982 0.099 12.992 o
-1 8 9 5.285 2.497 0.126 2.508 o
-1 8 10 0.215 1.000 0.106 74.116 o
-1 8 11 3.857 3.463 0.122 3.103 o
-1 8 12 0.093 0.430 0.072 218.269 o
-1 8 13 0.357 0.445 0.070 139.651 o
-1 8 14 0.011 0.278 0.068 298.845 o
-1 8 15 0.158 0.315 0.068 233.423 o
-1 8 16 0.025 0.111 0.068 312.443 o
-1 8 17 0.202 0.232 0.066 245.014 o
-1 9 0 144.755 230.067 11.044 0.020 o
-1 9 1 44.414 50.248 1.855 0.101 o
-1 9 2 3.667 11.009 0.780 0.987 o
-1 9 3 18.673 11.186 0.693 0.390 o
-1 9 4 1.048 2.616 0.283 9.111 o
-1 9 5 0.245 1.532 0.197 26.602 o
-1 9 6 7.811 5.725 0.251 1.129 o
-1 9 7 0.574 0.778 0.097 59.724 o
-1 9 8 0.946 1.350 0.138 23.929 o
-1 9 9 2.111 1.960 0.102 9.239 o
-1 9 10 17.411 14.467 0.349 0.260 o
-1 9 11 1.478 1.315 0.089 17.913 o
-1 9 12 1.235 0.995 0.080 26.307 o
-1 9 13 0.067 0.272 0.069 273.882 o
-1 9 14 0.178 0.241 0.072 220.149 o
-1 9 15 0.004 0.151 0.068 313.212 o
-1 9 16 0.009 0.117 0.067 326.511 o
-1 9 17 0.001 0.150 0.065 347.132 o
-1 10 0 8.151 2.649 1.299 0.848 o
-1 10 1 0.003 1.113 0.369 10.481 o
-1 10 2 0.854 1.609 0.350 9.427 o
-1 10 3 14.759 7.424 0.338 0.574 o
-1 10 4 0.283 2.547 0.281 12.458 o
-1 10 5 47.985 55.872 1.259 0.069 o
-1 10 6 15.191 12.127 0.391 0.381 o
-1 10 7 9.133 8.030 0.185 0.767 o
-1 10 8 1.588 1.354 0.106 15.904 o
-1 10 9 2.847 2.401 0.101 5.714 o
-1 10 10 7.110 4.768 0.162 1.247 o
-1 10 11 0.294 0.594 0.071 133.598 o
-1 10 12 1.025 0.362 0.066 51.399 o
-1 10 13 0.034 0.205 0.070 288.099 o
-1 10 14 0.740 0.437 0.076 69.364 o
-1 10 15 0.097 0.170 0.070 275.171 o
-1 10 16 0.000 0.147 0.070 295.273 o
-1 10 17 0.036 0.192 0.068 302.126 o
-1 11 0 83.281 139.638 6.016 0.030 o
-1 11 1 34.165 28.363 1.292 0.149 o
-1 11 2 1.648 0.941 0.415 6.817 o
-1 11 3 5.047 7.103 0.453 1.415 o
-1 11 4 77.624 97.494 2.043 0.038 o
-1 11 5 0.441 0.783 0.130 52.560 o
-1 11 6 27.363 27.049 1.095 0.140 o
-1 11 7 1.150 1.442 0.096 22.355 o
-1 11 8 8.147 5.307 0.153 1.049 o
-1 11 9 1.895 1.513 0.099 12.180 o
-1 11 10 0.555 0.835 0.079 66.239 o
-1 11 11 0.215 0.345 0.080 164.642 o
-1 11 12 1.474 1.051 0.104 19.342 o
-1 11 13 0.768 0.672 0.082 54.141 o
-1 11 14 0.553 0.506 0.078 86.281 o
-1 11 15 0.048 0.201 0.077 232.976 o
-1 11 16 0.076 0.136 0.073 258.534 o
-1 12 0 1.593 1.420 0.805 2.296 o
-1 12 1 0.673 3.327 0.804 2.122 o
-1 12 2 19.759 22.587 1.337 0.215 o
-1 12 3 25.646 16.831 0.660 0.221 o
-1 12 4 11.482 8.855 0.308 0.613 o
-1 12 5 29.542 26.554 0.782 0.140 o
-1 12 6 6.748 4.237 0.181 1.509 o
-1 12 7 4.137 4.742 0.345 2.142 o
-1 12 8 1.347 1.624 0.119 16.491 o
-1 12 9 0.912 0.894 0.099 36.495 o
-1 12 10 17.166 14.714 0.287 0.255 o
-1 12 11 0.516 0.335 0.079 104.690 o
-1 12 12 0.213 0.278 0.082 167.287 o
-1 12 13 0.188 0.190 0.083 180.181 o
-1 12 14 0.035 0.107 0.069 303.498 o
-1 12 15 0.023 0.104 0.078 238.166 o
-1 12 16 0.227 0.268 0.078 178.969 o
-1 13 0 6.333 12.741 1.156 0.545 o
-1 13 1 0.028 2.129 0.907 1.765 o
-1 13 2 6.318 4.678 0.413 1.503 o
-1 13 3 8.857 7.240 1.066 0.646 o
-1 13 4 13.857 8.759 0.500 0.489 o
-1 13 5 3.705 3.579 0.213 3.210 o
-1 13 6 3.912 2.569 0.173 3.651 o
-1 13 7 4.720 4.387 0.302 2.027 o
-1 13 8 9.726 6.223 0.204 0.771 o
-1 13 9 2.724 1.512 0.126 7.342 o
-1 13 10 1.913 1.624 0.112 11.233 o
-1 13 11 0.378 1.007 0.088 70.138 o
-1 13 12 1.484 1.110 0.094 19.081 o
-1 13 13 0.465 0.484 0.084 94.662 o
-1 13 14 0.213 0.222 0.073 207.407 o
-1 13 15 0.526 0.485 0.076 93.217 o
-1 13 16 0.509 0.619 0.084 79.879 o
-1 14 0 0.623 0.820 0.806 2.333 o
-1 14 1 2.619 3.944 0.684 2.133 o
-1 14 2 0.682 1.167 0.384 8.909 o
-1 14 3 20.291 18.301 0.711 0.234 o
-1 14 4 4.191 3.841 0.263 2.625 o
-1 14 5 11.491 7.110 0.290 0.637 o
-1 14 6 5.094 4.228 0.211 2.021 o
-1 14 7 7.284 6.333 2.277 0.297 o
-1 14 8 0.153 0.360 0.132 77.721 o
-1 14 9 0.055 0.382 0.111 111.847 o
-1 14 10 0.278 0.623 0.107 85.008 o
-1 14 11 2.276 1.687 0.121 8.725 o
-1 14 12 0.146 0.310 0.086 166.956 o
-1 14 13 0.620 0.293 0.090 81.835 o
-1 14 14 0.094 0.155 0.075 242.043 o
-1 14 15 0.174 0.161 0.079 200.586 o
-1 14 16 0.075 0.139 0.082 210.234 o
-1 15 0 9.466 6.124 0.968 0.683 o
-1 15 1 2.354 2.697 0.572 3.060 o
-1 15 2 12.226 14.207 1.473 0.319 o
-1 15 3 6.899 7.385 0.783 0.847 o
-1 15 4 32.866 27.624 1.315 0.118 o
-1 15 5 7.568 8.051 0.382 0.868 o
-1 15 6 6.611 5.814 0.254 1.238 o
-1 15 7 0.511 0.362 0.139 54.702 o
-1 15 8 0.000 0.467 0.137 75.383 o
-1 15 9 3.736 3.352 0.166 3.211 o
-1 15 10 2.031 1.979 0.127 9.120 o
-1 15 11 0.082 0.562 0.111 102.460 o
-1 15 12 1.144 1.000 0.100 26.801 o
-1 15 13 0.015 0.251 0.085 195.846 o
-1 15 14 0.429 0.279 0.090 109.140 o
-1 15 15 0.150 0.156 0.085 184.710 o
-1 15 16 0.080 0.026 0.090 180.142 o
-1 16 0 2.389 2.062 0.843 1.893 o
-1 16 1 3.666 6.731 1.775 0.464 o
-1 16 2 4.304 2.552 0.574 2.185 o
-1 16 3 24.801 18.711 0.771 0.185 o
-1 16 4 1.407 1.645 0.283 9.607 o
-1 16 5 14.136 13.251 0.516 0.349 o
-1 16 6 3.773 3.734 0.218 2.951 o
-1 16 7 2.605 2.330 0.173 6.003 o
-1 16 8 0.727 0.997 0.159 29.625 o
-1 16 9 1.555 1.222 0.137 15.637 o
-1 16 10 0.085 0.097 0.107 126.343 o
-1 16 11 0.823 0.861 0.123 35.759 o
-1 16 12 0.043 0.105 0.113 114.304 o
-1 16 13 0.030 0.091 0.092 173.367 o
-1 16 14 0.419 0.425 0.088 101.953 o
-1 16 15 1.070 1.318 0.102 24.247 o
-1 17 0 7.677 10.463 1.208 0.510 o
-1 17 1 11.360 8.753 1.348 0.420 o
-1 17 2 29.414 31.157 2.037 0.108 o
-1 17 3 0.669 0.186 0.337 12.520 o
-1 17 4 12.624 10.586 0.669 0.428 o
-1 17 5 0.012 0.216 0.217 31.505 o
-1 17 6 3.158 2.545 0.184 4.563 o
-1 17 7 0.665 0.977 0.169 29.423 o
-1 17 8 0.267 0.317 0.142 64.402 o
-1 17 9 0.117 0.265 0.145 67.276 o
-1 17 10 1.807 1.750 0.127 11.148 o
-1 17 11 0.074 0.150 0.122 97.674 o
-1 17 12 0.017 0.135 0.123 97.872 o
-1 17 13 0.132 0.014 0.106 128.386 o
-1 17 14 0.001 0.109 0.092 173.693 o
-1 17 15 1.232 1.338 0.102 20.749 o
-1 18 0 0.236 2.095 0.787 2.329 o
-1 18 1 2.386 1.978 0.597 3.060 o
-1 18 2 3.900 3.036 1.155 0.995 o
-1 18 3 6.674 6.901 0.492 1.011 o
-1 18 4 0.485 0.733 0.320 13.278 o
-1 18 5 3.053 2.120 0.359 4.051 o
-1 18 6 0.680 0.764 0.116 46.069 o
-1 18 7 1.193 1.018 0.181 18.749 o
-1 18 8 2.596 2.458 0.180 5.720 o
-1 18 9 0.251 0.236 0.149 61.374 o
-1 18 10 0.100 0.223 0.133 80.231 o
-1 18 11 0.283 0.340 0.135 68.691 o
-1 18 12 0.134 0.177 0.124 91.513 o
-1 18 13 0.016 0.149 0.119 104.822 o
-1 18 14 0.011 0.072 0.119 105.178 o
-1 18 15 0.426 0.471 0.108 77.144 o
-1 19 0 10.474 6.965 1.100 0.520 o
-1 19 1 0.121 0.752 0.564 4.650 o
-1 19 2 4.420 6.491 1.002 0.916 o
-1 19 3 2.377 2.476 0.557 3.114 o
-1 19 4 0.183 0.968 0.324 13.271 o
-1 19 5 0.718 1.553 0.304 11.690 o
-1 19 6 3.058 3.058 0.223 4.062 o
-1 19 7 0.936 0.856 0.188 22.717 o
-1 19 8 2.058 1.151 0.181 10.436 o
-1 19 9 1.523 1.567 0.166 12.987 o
-1 19 10 0.043 0.094 0.150 65.648 o
-1 19 11 0.294 0.203 0.121 86.224 o
-1 19 12 0.663 0.351 0.116 58.546 o
-1 19 13 0.121 0.182 0.124 92.497 o
-1 19 14 0.335 0.387 0.151 54.068 o
-1 19 15 0.000 0.003 0.131 86.403 o
-1 20 0 17.685 14.337 2.206 0.189 o
-1 20 1 2.474 2.436 0.627 2.672 o
-1 20 2 0.605 0.656 0.542 4.974 o
-1 20 3 8.590 6.836 0.563 0.762 o
-1 20 4 4.677 3.325 0.405 2.118 o
-1 20 5 0.023 0.618 0.289 17.406 o
-1 20 6 0.001 0.206 0.238 26.228 o
-1 20 7 2.288 2.083 0.217 6.751 o
-1 20 8 1.490 1.471 0.187 12.886 o
-1 20 9 0.112 0.297 0.159 56.428 o
-1 20 10 0.153 0.495 0.157 54.242 o
-1 20 11 0.528 0.350 0.125 62.221 o
-1 20 12 0.379 0.344 0.137 62.647 o
-1 20 13 0.360 0.433 0.129 66.700 o
-1 20 14 0.159 0.291 0.132 78.244 o
-1 21 0 9.962 11.509 1.263 0.385 o
-1 21 1 0.011 0.827 0.608 3.993 o
-1 21 2 0.501 0.795 0.542 4.957 o
-1 21 3 22.473 24.832 0.996 0.144 o
-1 21 4 5.586 3.157 0.446 1.723 o
-1 21 5 1.887 1.918 0.342 6.238 o
-1 21 6 3.184 3.069 0.306 3.500 o
-1 21 7 0.644 0.712 0.156 36.315 o
-1 21 8 0.345 0.285 0.176 42.785 o
-1 21 9 0.195 0.564 0.172 44.746 o
-1 21 10 0.079 0.215 0.163 54.618 o
-1 21 11 0.263 0.221 0.159 53.808 o
-1 21 12 0.286 0.248 0.160 52.583 o
-1 21 13 0.050 -0.008 0.142 73.536 o
-1 21 14 0.529 0.745 0.133 46.936 o
-1 22 0 2.830 2.992 0.955 1.373 o
-1 22 1 0.278 0.111 0.613 3.992 o
-1 22 2 0.111 1.067 0.551 4.807 o
-1 22 3 11.590 12.934 0.718 0.374 o
-1 22 4 0.140 -0.022 0.379 10.371 o
-1 22 5 0.069 0.842 0.333 12.949 o
-1 22 6 0.168 0.616 0.278 18.438 o
-1 22 7 0.197 0.445 0.122 83.139 o
-1 22 8 0.026 0.190 0.076 247.360 o
-1 22 9 0.147 0.148 0.178 45.877 o
-1 22 10 0.050 0.072 0.160 57.943 o
-1 22 11 0.102 0.148 0.171 50.337 o
-1 22 12 0.070 0.144 0.151 64.418 o
-1 22 13 0.000 -0.043 0.115 111.474 o
-1 22 14 0.084 0.035 0.126 92.301 o
-1 23 0 0.021 2.055 0.891 1.829 o
-1 23 1 0.044 0.283 0.616 3.924 o
-1 23 2 0.167 0.667 0.565 4.628 o
-1 23 3 0.387 0.784 0.484 6.175 o
-1 23 4 3.043 2.259 0.450 3.325 o
-1 23 5 0.051 0.381 0.352 11.916 o
-1 23 6 0.503 0.651 0.308 14.229 o
-1 23 7 0.501 0.439 0.193 32.734 o
-1 23 8 0.485 0.416 0.214 27.851 o
-1 23 9 0.110 0.248 0.078 211.474 o
-1 23 10 0.446 0.441 0.178 38.100 o
-1 23 11 0.005 0.104 0.168 52.674 o
-1 23 12 0.026 0.055 0.165 54.411 o
-1 23 13 0.000 -0.005 0.154 62.751 o
-1 24 0 0.280 1.195 0.907 1.802 o
-1 24 1 0.002 0.265 0.658 3.434 o
-1 24 2 1.284 1.342 0.587 3.828 o
-1 24 3 0.529 0.779 0.496 5.846 o
-1 24 4 3.362 4.536 0.832 1.367 o
-1 24 5 1.020 0.879 0.406 7.657 o
-1 24 6 0.189 0.510 0.324 13.791 o
-1 24 7 0.524 0.665 0.199 28.829 o
-1 24 8 0.446 0.250 0.221 27.663 o
-1 24 9 0.766 0.622 0.154 34.652 o
-1 24 10 0.036 0.042 0.186 43.008 o
-1 24 11 0.092 0.121 0.162 56.232 o
-1 24 12 0.012 0.006 0.175 48.291 o
-1 24 13 0.002 0.096 0.154 62.502 o
-1 25 0 0.427 0.468 0.833 2.163 o
-1 25 1 0.612 0.152 0.676 3.290 o
-1 25 2 0.412 0.176 0.577 4.496 o
-1 25 3 4.160 4.979 0.595 1.549 o
-1 25 4 0.986 1.454 0.466 5.769 o
-1 25 5 8.331 8.242 0.572 0.656 o
-1 25 6 0.630 1.454 0.364 9.253 o
-1 25 7 0.531 0.762 0.309 13.796 o
-1 25 8 0.430 0.180 0.194 35.476 o
-1 25 9 0.007 0.136 0.212 32.883 o
-1 25 10 0.000 0.143 0.192 40.422 o
-1 25 11 0.009 0.049 0.172 50.146 o
-1 25 12 0.003 0.017 0.166 53.916 o
-1 26 0 0.039 0.397 0.824 2.191 o
-1 26 1 1.081 0.713 0.707 2.901 o
-1 26 2 0.392 0.248 0.586 4.351 o
-1 26 3 0.067 0.210 0.521 5.475 o
-1 26 4 1.432 2.160 0.474 4.684 o
-1 26 5 1.571 1.297 0.457 5.344 o
-1 26 6 0.914 0.818 0.383 8.672 o
-1 26 7 0.770 0.915 0.332 11.163 o
-1 26 8 0.002 0.168 0.277 19.300 o
-1 26 9 0.024 0.187 0.228 28.545 o
-1 26 10 0.063 -0.022 0.197 38.230 o
-1 26 11 0.200 0.358 0.185 40.582 o
-1 26 12 0.003 0.088 0.170 51.187 o
-1 27 0 1.288 1.475 0.884 1.839 o
-1 27 1 0.002 0.094 0.715 2.905 o
-1 27 2 0.251 0.366 0.608 4.026 o
-1 27 3 0.095 -0.113 0.523 5.452 o
-1 27 4 0.044 0.425 0.459 7.032 o
-1 27 5 0.032 0.563 0.438 7.679 o
-1 27 6 0.482 0.487 0.409 8.571 o
-1 27 7 0.097 0.007 0.344 12.581 o
-1 27 8 0.253 0.346 0.217 29.819 o
-1 27 9 0.052 0.249 0.127 89.018 o
-1 27 10 0.000 0.155 0.203 35.882 o
-1 27 11 0.008 0.063 0.156 60.892 o
-1 28 0 0.050 0.139 0.858 2.024 o
-1 28 1 0.123 0.127 0.724 2.851 o
-1 28 2 0.010 0.291 0.608 4.019 o
-1 28 3 0.147 0.046 0.532 5.267 o
-1 28 4 0.068 0.674 0.477 6.482 o
-1 28 5 0.550 0.720 0.454 6.887 o
-1 28 6 0.401 0.501 0.422 8.126 o
-1 28 7 0.355 0.431 0.371 10.489 o
-1 28 8 0.009 0.044 0.228 28.663 o
-1 28 9 0.013 0.212 0.113 113.823 o
-1 28 10 0.034 0.082 0.226 29.198 o
-1 28 11 0.005 -0.003 0.078 241.853 o
-1 29 0 0.099 0.153 0.860 2.019 o
-1 29 1 0.003 0.005 0.733 2.769 o
-1 29 2 0.187 0.362 0.619 3.884 o
-1 29 3 0.084 0.056 0.528 5.343 o
-1 29 4 0.277 0.560 0.493 6.053 o
-1 29 5 0.242 0.291 0.469 6.744 o
-1 29 6 0.115 0.349 0.448 7.382 o
-1 29 7 0.019 0.323 0.387 9.921 o
-1 29 8 0.172 0.293 0.308 15.453 o
-1 29 9 0.012 -0.061 0.201 36.644 o
-1 29 10 0.087 0.241 0.096 148.507 o
-1 30 0 0.003 -0.057 0.881 1.914 o
-1 30 1 0.212 0.070 0.769 2.528 o
-1 30 2 0.013 0.134 0.620 3.874 o
-1 30 3 0.431 0.644 0.536 5.089 o
-1 30 4 0.068 0.598 0.492 6.101 o
-1 30 5 0.242 0.909 0.488 6.088 o
-1 30 6 0.110 0.766 0.476 6.477 o
-1 30 7 0.122 0.203 0.424 8.284 o
-1 30 8 0.000 0.047 0.352 12.014 o
-1 30 9 0.037 0.019 0.098 154.309 o
-1 31 0 0.000 0.292 0.896 1.850 o
-1 31 1 0.029 0.389 0.795 2.351 o
-1 31 2 0.280 0.582 0.639 3.629 o
-1 31 3 0.081 0.214 0.531 5.275 o
-1 31 4 0.080 0.142 0.490 6.203 o
-1 31 5 0.001 -0.027 0.497 6.014 o
-1 31 6 0.004 0.147 0.465 6.863 o
-1 31 7 0.003 -0.078 0.438 7.758 o
-1 31 8 0.018 0.063 0.374 10.656 o
-1 32 0 0.012 0.047 0.925 1.739 o
-1 32 1 0.223 0.005 0.819 2.233 o
-1 32 2 0.000 0.040 0.638 3.655 o
-1 32 3 0.098 0.373 0.543 5.045 o
-1 32 4 0.001 0.180 0.487 6.271 o
-1 32 5 0.002 0.017 0.506 5.815 o
-1 32 6 0.071 -0.029 0.477 6.543 o
-1 32 7 0.100 0.228 0.449 7.380 o
-1 32 8 0.001 0.204 0.388 9.866 o
-1 33 0 0.038 0.272 0.944 1.669 o
-1 33 1 0.002 -0.074 0.875 1.943 o
-1 33 2 0.119 0.321 0.654 3.476 o
-1 33 3 0.008 -0.197 0.538 5.132 o
-1 33 4 0.098 0.254 0.492 6.149 o
-1 33 5 0.007 0.123 0.488 6.250 o
-1 33 6 0.014 0.062 0.493 6.127 o
-1 34 0 0.000 0.414 0.953 1.635 o
-1 34 1 0.019 0.164 0.847 2.075 o
-1 34 2 0.000 0.343 0.662 3.391 o
-1 34 3 0.082 0.194 0.533 5.240 o
-1 34 4 0.003 0.381 0.481 6.407 o
-1 34 5 0.000 0.029 0.505 5.830 o
-1 35 0 0.024 0.406 0.964 1.599 o
-1 35 1 0.017 0.042 0.872 1.958 o
-1 35 2 0.130 0.284 0.662 3.400 o
-1 35 3 0.006 0.144 0.545 5.010 o
0 0 2 584.615 2271.040 112.542 0.004 o
0 0 4 22.858 64.875 2.901 0.103 o
0 0 6 175.736 183.508 4.370 0.021 o
0 0 8 6.283 10.732 0.314 0.865 o
0 0 10 2.334 3.218 0.154 5.633 o
0 0 12 5.402 3.599 0.125 2.003 o
0 0 14 1.118 1.761 0.095 19.449 o
0 0 16 0.035 0.146 0.067 320.200 o
0 1 2 95.185 135.037 4.385 0.085 o
0 1 3 0.611 1.587 0.099 37.049 o
0 1 4 271.097 506.043 5.198 0.012 o
0 1 5 96.714 149.273 1.553 0.035 o
0 1 6 114.291 175.434 1.701 0.025 o
0 1 7 32.483 42.961 0.465 0.106 o
0 1 8 1.824 1.342 0.080 14.404 o
0 1 9 2.068 1.983 0.081 9.754 o
0 1 10 2.020 2.496 0.094 8.371 o
0 1 11 2.357 2.403 0.095 7.150 o
0 1 12 1.995 2.108 0.073 9.566 o
0 1 13 1.696 1.147 0.055 16.924 o
0 1 14 0.071 0.194 0.063 333.273 o
0 1 15 0.027 0.244 0.063 338.690 o
0 1 16 0.002 0.029 0.062 390.514 o
0 1 17 0.051 0.046 0.060 400.239 o
0 2 2 119.932 235.072 5.834 0.047 o
0 2 3 74.399 105.699 1.564 0.076 o
0 2 4 129.297 276.885 3.327 0.022 o
0 2 5 178.117 314.277 3.591 0.016 o
0 2 6 0.936 1.515 0.106 26.042 o
0 2 7 1.026 1.004 0.077 33.975 o
0 2 8 7.444 6.493 0.213 1.103 o
0 2 9 3.127 2.197 0.071 5.544 o
0 2 10 1.114 1.196 0.063 28.212 o
0 2 11 0.574 1.050 0.062 60.515 o
0 2 12 1.497 1.224 0.071 18.943 o
0 2 13 1.296 1.127 0.065 23.962 o
0 2 14 0.042 0.171 0.054 472.554 o
0 2 15 0.382 0.371 0.058 166.246 o
0 2 16 0.001 0.056 0.044 759.100 o
0 2 17 0.034 0.071 0.045 696.124 o
0 3 1 193.176 430.263 59.466 0.015 o
0 3 3 141.041 280.416 4.690 0.027 o
0 3 4 6.032 10.172 0.302 1.187 o
0 3 5 0.419 2.122 0.118 29.400 o
0 3 6 5.278 5.186 0.179 1.968 o
0 3 7 12.213 7.502 0.176 0.652 o
0 3 8 1.388 0.993 0.073 23.890 o
0 3 9 2.305 2.651 0.116 6.889 o
0 3 10 5.083 4.492 0.166 1.958 o
0 3 11 1.263 1.350 0.071 22.061 o
0 3 12 0.490 0.834 0.070 78.049 o
0 3 13 0.991 1.194 0.067 31.472 o
0 3 14 0.033 0.135 0.052 521.325 o
0 3 15 1.415 1.173 0.064 20.824 o
0 3 16 0.083 0.220 0.064 313.826 o
0 3 17 0.006 0.107 0.063 373.500 o
0 4 1 1723.440 6099.560 302.957 0.001 o
0 4 2 8.929 14.622 0.711 0.818 o
0 4 3 16.456 6.390 0.346 0.784 o
0 4 4 47.296 36.411 0.815 0.139 o
0 4 5 137.992 196.197 2.262 0.024 o
0 4 6 60.874 65.604 0.826 0.063 o
0 4 7 73.448 115.369 1.327 0.033 o
0 4 8 46.187 40.971 0.525 0.080 o
0 4 9 34.607 23.269 0.390 0.125 o
0 4 10 4.064 3.663 0.118 2.903 o
0 4 11 1.883 1.255 0.078 13.824 o
0 4 12 1.879 1.989 0.081 10.574 o
0 4 13 0.496 0.497 0.071 102.403 o
0 4 14 0.027 0.303 0.070 273.471 o
0 4 15 0.599 1.123 0.075 51.541 o
0 4 16 0.102 0.181 0.066 294.174 o
0 4 17 0.004 0.081 0.065 350.130 o
0 5 1 1058.810 3056.690 322.274 0.002 o
0 5 2 306.721 820.762 14.764 0.009 o
0 5 3 64.111 88.703 1.931 0.074 o
0 5 4 4.202 8.396 0.204 1.748 o
0 5 5 62.460 109.121 1.579 0.046 o
0 5 6 21.411 16.939 0.303 0.273 o
0 5 7 33.604 32.569 0.444 0.122 o
0 5 8 11.375 9.036 0.279 0.584 o
0 5 9 4.865 3.270 0.119 2.536 o
0 5 10 4.639 4.728 0.120 2.120 o
0 5 11 0.337 1.249 0.090 61.482 o
0 5 12 1.005 1.502 0.080 25.454 o
0 5 13 0.624 0.694 0.076 67.752 o
0 5 14 0.320 0.164 0.073 182.407 o
0 5 15 0.909 1.122 0.080 34.305 o
0 5 16 0.001 0.081 0.070 301.438 o
0 5 17 0.076 0.128 0.067 310.686 o
0 6 0 352.576 939.839 104.087 0.005 o
0 6 1 54.781 124.798 7.732 0.055 o
0 6 2 163.279 341.284 7.687 0.020 o
0 6 3 5.811 9.429 0.346 1.286 o
0 6 4 34.064 28.061 0.483 0.180 o
0 6 5 80.200 113.864 2.305 0.040 o
0 6 6 39.788 44.810 0.824 0.096 o
0 6 7 9.930 3.813 0.137 1.046 o
0 6 8 16.366 15.123 0.233 0.309 o
0 6 9 37.930 34.652 0.479 0.091 o
0 6 10 9.101 5.081 0.145 0.924 o
0 6 11 23.931 21.835 0.316 0.153 o
0 6 12 2.476 1.317 0.082 9.158 o
0 6 13 0.291 0.183 0.066 215.314 o
0 6 14 0.078 0.489 0.078 186.832 o
0 6 15 0.005 0.158 0.072 283.375 o
0 6 16 0.001 0.110 0.074 266.800 o
0 6 17 0.083 0.245 0.073 242.927 o
0 7 1 73.694 98.913 5.383 0.065 o
0 7 2 10.882 5.816 0.375 1.095 o
0 7 3 0.655 1.368 0.131 32.909 o
0 7 4 30.789 23.753 1.018 0.196 o
0 7 5 85.282 105.702 1.448 0.040 o
0 7 6 2.259 1.595 0.123 9.777 o
0 7 7 52.417 58.312 0.812 0.062 o
0 7 8 0.920 1.394 0.076 30.215 o
0 7 9 40.439 30.189 0.464 0.093 o
0 7 10 9.234 7.243 0.238 0.750 o
0 7 11 0.109 0.957 0.074 128.873 o
0 7 12 0.620 0.749 0.071 67.606 o
0 7 13 2.734 0.880 0.078 8.989 o
0 7 14 0.538 0.410 0.069 104.349 o
0 7 15 1.330 0.572 0.074 30.108 o
0 7 16 1.105 0.702 0.083 34.645 o
0 7 17 0.197 0.274 0.076 193.590 o
0 8 0 21.273 100.773 4.653 0.055 o
0 8 1 2.774 6.622 0.649 1.926 o
0 8 3 22.430 14.202 0.350 0.347 o
0 8 4 29.055 28.725 0.599 0.177 o
0 8 5 4.406 3.700 0.227 2.796 o
0 8 6 102.637 155.564 2.563 0.024 o
0 8 7 0.772 0.624 0.066 62.318 o
0 8 8 59.357 48.686 0.783 0.058 o
0 8 9 4.179 2.746 0.131 3.287 o
0 8 10 46.994 51.754 0.809 0.056 o
0 8 11 1.279 1.375 0.084 20.900 o
0 8 12 5.899 4.065 0.126 1.669 o
0 8 13 0.303 0.382 0.072 159.215 o
0 8 14 1.288 1.241 0.076 22.206 o
0 8 15 0.006 0.302 0.073 260.057 o
0 8 16 0.014 0.169 0.069 304.451 o
0 8 17 0.023 0.144 0.077 243.503 o
0 9 1 0.195 1.878 0.560 4.532 o
0 9 2 10.515 3.660 0.493 1.139 o
0 9 4 269.710 576.905 15.446 0.007 o
0 9 5 33.991 28.489 1.907 0.131 o
0 9 6 3.934 3.457 0.145 3.292 o
0 9 7 42.519 44.531 0.631 0.079 o
0 9 8 0.675 0.416 0.062 87.500 o
0 9 9 7.312 3.354 0.130 1.459 o
0 9 10 8.658 5.445 0.188 0.931 o
0 9 11 1.917 1.427 0.086 12.485 o
0 9 12 0.075 0.275 0.075 231.733 o
0 9 13 2.965 3.380 0.102 4.234 o
0 9 14 0.099 0.265 0.074 232.863 o
0 9 15 0.039 0.126 0.072 276.161 o
0 9 16 0.137 0.240 0.078 205.781 o
0 9 17 0.008 0.118 0.071 293.751 o
0 10 0 9.501 35.435 3.076 0.140 o
0 10 1 7.811 3.529 0.501 1.507 o
0 10 2 5.611 50.620 4.065 0.072 o
0 10 3 0.288 4.018 0.481 4.708 o
0 10 4 152.867 184.418 3.276 0.021 o
0 10 5 0.016 2.129 0.295 13.835 o
0 10 6 7.480 7.396 0.436 0.964 o
0 10 7 2.863 2.957 0.130 5.049 o
0 10 8 11.565 9.168 0.190 0.547 o
0 10 9 2.277 1.876 0.093 8.726 o
0 10 10 13.577 19.687 0.369 0.258 o
0 10 11 0.301 0.226 0.080 158.931 o
0 10 12 2.523 2.631 0.099 6.095 o
0 10 13 0.030 0.333 0.081 206.053 o
0 10 14 0.030 0.215 0.078 234.030 o
0 10 15 0.011 0.149 0.076 254.036 o
0 10 16 1.829 2.226 0.095 9.708 o
0 10 17 0.009 0.103 0.071 291.695 o
0 11 1 16.777 17.163 3.089 0.197 o
0 11 2 7.047 7.628 0.515 1.078 o
0 11 3 3.446 4.223 0.228 3.277 o
0 11 4 11.611 6.350 0.257 0.755 o
0 11 5 16.608 13.425 0.841 0.332 o
0 11 6 0.033 1.396 0.212 27.413 o
0 11 7 6.187 6.110 0.235 1.331 o
0 11 8 0.818 0.562 0.103 48.532 o
0 11 9 9.847 6.598 0.163 0.743 o
0 11 10 12.460 8.595 0.253 0.483 o
0 11 11 0.506 1.300 0.087 48.538 o
0 11 12 0.528 0.587 0.080 82.544 o
0 11 13 0.048 0.201 0.074 254.529 o
0 11 14 0.232 0.235 0.082 168.512 o
0 11 15 0.001 0.104 0.080 231.234 o
0 11 16 2.679 2.774 0.104 5.331 o
0 11 17 0.038 0.109 0.076 252.189 o
0 12 0 5.701 27.780 1.777 0.233 o
0 12 1 4.564 2.291 0.706 1.991 o
0 12 2 3.636 4.204 0.606 2.091 o
0 12 3 8.369 23.020 1.501 0.278 o
0 12 4 3.041 5.212 0.208 3.042 o
0 12 5 49.493 43.145 0.858 0.078 o
0 12 6 8.973 8.138 0.302 0.775 o
0 12 7 0.211 0.636 0.131 67.822 o
0 12 8 0.830 0.672 0.122 40.048 o
0 12 9 0.681 0.729 0.102 51.772 o
0 12 10 17.264 11.627 0.244 0.292 o
0 12 11 2.493 2.161 0.104 6.980 o
0 12 12 0.242 0.372 0.062 211.004 o
0 12 13 0.437 0.547 0.075 103.126 o
0 12 14 0.110 0.047 0.085 196.067 o
0 12 15 0.157 0.184 0.073 234.208 o
0 12 16 0.498 0.524 0.088 84.236 o
0 13 1 105.650 145.751 5.618 0.026 o
0 13 2 2.530 2.213 0.637 2.831 o
0 13 3 3.370 3.033 0.347 3.487 o
0 13 4 1.224 1.570 0.271 11.202 o
0 13 5 41.996 40.782 0.844 0.086 o
0 13 6 17.089 10.788 0.504 0.344 o
0 13 7 0.540 1.175 0.138 36.919 o
0 13 8 0.648 1.404 0.107 35.242 o
0 13 9 0.015 0.368 0.111 114.396 o
0 13 10 0.011 0.244 0.108 124.639 o
0 13 11 2.456 1.903 0.112 7.559 o
0 13 12 0.006 0.229 0.065 336.181 o
0 13 13 0.365 0.631 0.069 116.171 o
0 13 14 0.904 0.714 0.085 43.246 o
0 13 15 0.592 0.642 0.092 65.128 o
0 13 16 0.011 0.073 0.080 230.667 o
0 14 0 118.856 183.902 17.422 0.015 o
0 14 1 172.502 243.670 9.052 0.014 o
0 14 2 3.272 4.493 0.411 2.650 o
0 14 3 10.470 6.691 0.484 0.743 o
0 14 4 2.544 2.378 0.273 5.470 o
0 14 5 60.897 64.217 1.366 0.049 o
0 14 6 0.156 0.444 0.118 90.852 o
0 14 7 0.950 0.977 0.149 26.590 o
0 14 8 4.492 3.327 0.179 2.631 o
0 14 9 1.004 0.624 0.106 37.209 o
0 14 10 0.014 0.381 0.113 109.545 o
0 14 11 0.026 0.210 0.096 155.252 o
0 14 12 1.819 1.525 0.105 12.372 o
0 14 13 0.770 0.402 0.062 74.348 o
0 14 14 0.495 0.596 0.060 102.260 o
0 14 15 1.567 2.215 0.110 11.274 o
0 14 16 0.026 0.076 0.082 216.981 o
0 15 1 58.658 68.278 2.552 0.052 o
0 15 2 8.847 8.515 0.508 0.752 o
0 15 3 4.998 16.384 1.768 0.327 o
0 15 4 0.437 1.229 0.181 29.308 o
0 15 5 14.764 6.684 0.279 0.495 o
0 15 6 0.987 1.959 0.164 16.489 o
0 15 7 6.212 6.317 0.513 1.106 o
0 15 8 1.444 1.072 0.147 17.563 o
0 15 9 1.346 1.153 0.117 19.971 o
0 15 10 0.411 0.427 0.109 80.704 o
0 15 11 0.477 0.734 0.117 57.844 o
0 15 12 0.035 0.216 0.099 145.819 o
0 15 13 0.274 0.295 0.076 167.796 o
0 15 14 0.001 0.027 0.074 272.350 o
0 15 15 1.049 0.989 0.086 30.973 o
0 15 16 0.031 0.154 0.078 237.212 o
0 16 0 64.436 117.769 11.126 0.022 o
0 16 1 10.666 8.766 0.879 0.553 o
0 16 2 2.604 3.257 0.391 3.743 o
0 16 3 0.973 0.740 0.348 10.342 o
0 16 4 0.616 2.093 0.273 12.540 o
0 16 5 16.839 13.631 0.437 0.301 o
0 16 6 8.905 5.787 0.210 0.900 o
0 16 7 0.626 0.809 0.149 37.334 o
0 16 8 1.026 1.001 0.239 15.921 o
0 16 9 0.037 0.210 0.139 75.530 o
0 16 10 0.049 0.484 0.098 135.056 o
0 16 11 0.296 0.422 0.124 75.419 o
0 16 12 0.340 0.352 0.110 89.791 o
0 16 13 0.000 0.131 0.107 128.108 o
0 16 14 0.012 0.070 0.076 254.363 o
0 16 15 0.100 0.045 0.078 237.571 o
0 16 16 0.006 0.194 0.057 436.273 o
0 17 1 11.043 9.057 1.016 0.491 o
0 17 2 0.127 0.675 0.383 9.968 o
0 17 3 0.004 1.484 0.360 10.689 o
0 17 4 0.454 2.453 0.332 9.531 o
0 17 5 0.924 1.198 0.181 21.248 o
0 17 6 1.008 1.294 0.141 22.960 o
0 17 7 0.893 1.442 0.145 23.120 o
0 17 8 0.559 0.404 0.166 40.274 o
0 17 9 1.245 0.783 0.151 22.399 o
0 17 10 0.006 0.263 0.113 112.524 o
0 17 11 1.739 1.285 0.128 13.633 o
0 17 12 0.000 0.101 0.123 97.311 o
0 17 13 0.245 0.375 0.115 90.618 o
0 17 14 0.024 0.063 0.106 131.762 o
0 17 15 0.017 0.034 0.077 249.711 o
0 18 0 148.274 254.408 36.127 0.006 o
0 18 1 6.598 7.587 0.721 0.873 o
0 18 2 0.820 2.018 0.588 3.860 o
0 18 3 2.606 4.501 1.236 0.887 o
0 18 4 5.760 3.526 0.351 1.772 o
0 18 5 0.073 0.734 0.181 41.321 o
0 18 6 8.436 7.295 0.286 0.811 o
0 18 7 2.457 2.945 0.158 5.594 o
0 18 8 0.382 0.852 0.152 43.599 o
0 18 9 1.145 1.067 0.168 20.027 o
0 18 10 0.934 0.683 0.155 29.234 o
0 18 11 0.014 0.161 0.118 105.454 o
0 18 12 0.457 0.351 0.119 71.094 o
0 18 13 0.224 0.366 0.129 76.597 o
0 18 14 0.032 0.254 0.085 192.717 o
0 18 15 0.063 0.082 0.094 166.650 o
0 19 1 0.158 0.340 0.574 4.529 o
0 19 2 1.068 1.653 0.451 5.933 o
0 19 3 10.225 6.734 0.565 0.663 o
0 19 4 8.127 5.536 0.513 0.919 o
0 19 5 0.002 0.473 0.199 36.447 o
0 19 6 25.684 22.931 0.697 0.140 o
0 19 7 1.619 1.297 0.136 14.628 o
0 19 8 2.949 2.969 0.174 4.465 o
0 19 9 1.759 1.738 0.189 10.122 o
0 19 10 0.026 0.135 0.150 65.476 o
0 19 11 0.103 0.217 0.112 111.130 o
0 19 12 0.001 0.067 0.124 96.157 o
0 19 13 0.015 0.138 0.131 85.679 o
0 19 14 0.164 0.249 0.119 95.423 o
0 19 15 0.003 0.051 0.103 140.646 o
0 20 0 0.548 11.926 1.250 0.663 o
0 20 1 2.206 1.620 0.620 3.080 o
0 20 2 3.994 4.013 0.800 1.430 o
0 20 3 4.478 3.507 0.484 2.017 o
0 20 4 13.856 9.190 0.625 0.406 o
0 20 5 0.190 0.369 0.232 26.583 o
0 20 6 10.017 9.248 0.372 0.568 o
0 20 7 5.262 3.602 0.208 2.005 o
0 20 8 2.632 1.742 0.157 6.862 o
0 20 9 0.221 0.752 0.156 48.735 o
0 20 10 0.441 0.579 0.172 38.805 o
0 20 11 0.196 0.365 0.158 54.438 o
0 20 12 0.507 0.716 0.131 49.771 o
0 20 13 0.166 0.216 0.123 91.220 o
0 20 14 0.069 0.099 0.128 90.014 o
0 21 1 1.255 0.332 0.606 3.943 o
0 21 2 0.971 1.529 0.508 5.027 o
0 21 3 0.940 1.380 0.431 6.719 o
0 21 4 0.060 0.648 0.400 9.173 o
0 21 5 0.289 0.655 0.301 15.464 o
0 21 6 0.430 0.722 0.193 31.371 o
0 21 7 3.160 3.273 0.196 3.813 o
0 21 8 2.037 1.035 0.144 11.859 o
0 21 9 0.521 0.545 0.169 38.172 o
0 21 10 0.032 0.058 0.180 45.844 o
0 21 11 0.000 0.088 0.159 58.653 o
0 21 12 0.001 -0.027 0.161 57.366 o
0 21 13 0.040 0.045 0.105 133.774 o
0 21 14 0.021 0.008 0.127 91.594 o
0 22 0 0.199 3.907 1.088 1.187 o
0 22 1 0.472 0.370 0.620 3.887 o
0 22 2 0.014 0.506 0.504 5.827 o
0 22 3 0.563 1.294 0.429 7.282 o
0 22 4 0.163 0.636 0.419 8.340 o
0 22 5 6.646 4.655 0.417 1.228 o
0 22 6 7.919 8.179 0.386 0.753 o
0 22 7 3.187 2.620 0.203 4.247 o
0 22 8 1.909 1.289 0.141 11.862 o
0 22 9 0.877 0.650 0.151 31.745 o
0 22 10 0.043 0.416 0.159 56.666 o
0 22 11 0.004 0.042 0.179 46.579 o
0 22 12 0.108 0.222 0.169 50.530 o
0 22 13 0.045 0.161 0.130 86.780 o
0 22 14 0.046 0.052 0.129 88.511 o
0 23 1 1.131 1.268 0.665 3.158 o
0 23 2 0.695 0.840 0.543 4.849 o
0 23 3 2.413 2.079 0.465 3.892 o
0 23 4 0.734 0.941 0.440 7.009 o
0 23 5 1.186 1.271 0.424 6.568 o
0 23 6 1.582 0.918 0.236 12.298 o
0 23 7 1.491 1.430 0.189 12.942 o
0 23 8 0.158 0.452 0.135 71.713 o
0 23 9 0.028 0.363 0.139 74.252 o
0 23 10 0.045 0.114 0.170 51.438 o
0 23 11 0.960 1.561 0.195 16.785 o
0 23 12 0.102 0.292 0.168 50.879 o
0 23 13 0.011 0.067 0.163 55.783 o
0 24 0 0.423 2.757 1.122 1.153 o
0 24 1 0.171 -0.129 0.645 3.597 o
0 24 2 0.046 0.251 0.556 4.816 o
0 24 3 0.734 1.527 0.443 6.525 o
0 24 4 1.836 1.591 0.468 4.722 o
0 24 5 0.822 1.232 0.436 6.808 o
0 24 6 0.988 0.651 0.249 16.720 o
0 24 7 0.006 0.137 0.180 45.516 o
0 24 8 0.477 0.619 0.142 48.797 o
0 24 9 0.043 0.185 0.133 82.398 o
0 24 10 0.035 0.211 0.152 63.369 o
0 24 11 0.281 0.261 0.189 38.821 o
0 24 12 0.007 0.064 0.182 45.021 o
0 24 13 0.000 0.059 0.172 50.092 o
0 25 1 0.362 0.428 0.699 3.055 o
0 25 2 0.002 -0.022 0.560 4.741 o
0 25 3 1.879 2.263 0.493 3.997 o
0 25 4 0.121 0.487 0.458 7.038 o
0 25 5 0.131 0.634 0.432 7.870 o
0 25 6 0.047 0.210 0.296 16.912 o
0 25 7 0.432 0.347 0.195 34.038 o
0 25 8 0.010 0.174 0.148 67.062 o
0 25 9 0.217 0.295 0.130 78.216 o
0 25 10 0.005 0.077 0.129 88.833 o
0 25 11 0.176 0.241 0.175 46.544 o
0 25 12 0.000 0.057 0.182 45.064 o
0 26 0 0.019 0.582 1.258 0.940 o
0 26 1 0.005 0.069 0.662 3.397 o
0 26 2 0.115 0.467 0.576 4.474 o
0 26 3 0.167 -0.043 0.464 6.938 o
0 26 4 2.363 2.020 0.524 3.435 o
0 26 5 0.000 0.635 0.449 7.313 o
0 26 6 0.002 0.243 0.340 12.855 o
0 26 7 0.114 0.172 0.210 33.479 o
0 26 8 0.465 0.285 0.164 45.347 o
0 26 9 0.142 0.252 0.134 77.718 o
0 26 10 0.003 0.154 0.141 74.792 o
0 26 11 0.020 0.155 0.170 51.059 o
0 26 12 0.000 -0.030 0.182 45.011 o
0 27 1 0.002 0.315 0.731 2.783 o
0 27 2 0.180 1.004 0.577 4.391 o
0 27 3 0.166 0.284 0.466 6.840 o
0 27 4 2.604 4.334 0.540 2.368 o
0 27 5 1.286 1.320 0.480 5.259 o
0 27 6 0.022 0.238 0.337 13.088 o
0 27 7 0.011 0.413 0.230 27.706 o
0 27 8 0.060 0.152 0.178 46.724 o
0 27 9 0.268 0.329 0.139 66.082 o
0 27 10 0.126 0.556 0.121 84.916 o
0 27 11 0.005 -0.023 0.151 65.259 o
0 28 0 0.018 0.026 1.114 1.199 o
0 28 1 0.204 -0.144 0.736 2.762 o
0 28 2 0.011 0.241 0.592 4.247 o
0 28 3 0.692 1.222 0.482 5.817 o
0 28 4 2.429 3.089 0.541 2.851 o
0 28 5 0.358 0.667 0.497 5.891 o
0 28 6 0.042 0.131 0.461 6.998 o
0 28 7 0.088 0.147 0.238 26.022 o
0 28 8 0.006 0.123 0.189 41.645 o
0 28 9 0.001 0.133 0.145 70.392 o
0 28 10 0.103 0.081 0.127 90.057 o
0 28 11 0.046 0.071 0.141 74.209 o
0 29 1 0.300 0.211 0.755 2.626 o
0 29 2 0.002 0.844 0.602 4.065 o
0 29 3 0.162 -0.048 0.483 6.399 o
0 29 4 0.056 0.550 0.501 5.900 o
0 29 5 0.095 0.397 0.492 6.136 o
0 29 6 0.067 0.282 0.473 6.633 o
0 29 7 0.000 0.300 0.315 14.942 o
0 29 8 0.000 0.024 0.199 37.537 o
0 29 9 0.008 0.066 0.156 61.419 o
0 29 10 0.001 0.035 0.130 88.236 o
0 30 0 0.361 0.536 1.408 0.758 o
0 30 1 0.000 0.073 0.752 2.632 o
0 30 2 0.085 0.096 0.629 3.764 o
0 30 3 0.276 0.508 0.496 5.993 o
0 30 4 0.000 0.401 0.484 6.324 o
0 30 5 0.196 0.607 0.505 5.781 o
0 30 6 0.187 0.259 0.501 5.928 o
0 30 7 0.000 0.119 0.349 12.181 o
0 30 8 0.001 0.080 0.216 31.712 o
0 30 9 0.001 0.064 0.171 50.677 o
0 30 10 0.019 0.117 0.136 79.834 o
0 31 1 0.052 0.070 0.790 2.384 o
0 31 2 0.098 0.299 0.631 3.735 o
0 31 3 0.194 0.229 0.493 6.123 o
0 31 4 0.288 0.428 0.488 6.184 o
0 31 5 0.104 0.137 0.515 5.607 o
0 31 6 0.004 0.230 0.497 6.007 o
0 31 7 0.003 0.054 0.348 12.247 o
0 31 8 0.000 0.089 0.228 28.560 o
0 31 9 0.004 0.107 0.182 44.870 o
0 32 0 0.022 0.440 1.489 0.671 o
0 32 1 0.097 0.442 0.837 2.126 o
0 32 2 0.319 0.714 0.652 3.477 o
0 32 3 0.072 0.054 0.496 6.052 o
0 32 4 0.010 0.030 0.488 6.247 o
0 32 5 0.038 0.291 0.528 5.326 o
0 32 6 0.001 0.024 0.511 5.704 o
0 32 7 0.001 -0.023 0.329 13.749 o
0 32 8 0.009 -0.026 0.232 27.600 o
0 33 1 0.005 -0.027 0.816 2.234 o
0 33 2 0.016 0.036 0.656 3.454 o
0 33 3 0.145 0.465 0.502 5.876 o
0 33 4 0.035 0.115 0.472 6.687 o
0 33 5 0.118 0.460 0.524 5.386 o
0 33 6 0.000 0.099 0.520 5.508 o
0 33 7 0.041 0.222 0.506 5.803 o
0 34 0 0.006 0.448 1.483 0.676 o
0 34 1 0.025 -0.268 0.820 2.214 o
0 34 2 0.067 0.377 0.655 3.464 o
0 34 3 0.012 0.035 0.510 5.711 o
0 34 4 0.089 0.228 0.468 6.799 o
0 34 5 0.066 0.311 0.525 5.390 o
0 34 6 0.031 0.063 0.531 5.280 o
0 35 1 0.046 -0.046 0.847 2.075 o
0 35 2 0.010 0.242 0.685 3.172 o
0 35 3 0.034 -0.284 0.524 5.428 o
0 35 4 0.000 0.310 0.454 7.192 o
0 36 0 0.021 0.651 1.478 0.680 o
0 36 1 0.026 0.092 0.868 1.974 o
1 0 1 223.108 653.204 10.836 0.014 o
1 0 3 2.356 1.775 0.158 9.544 o
1 0 5 21.347 15.490 0.386 0.319 o
1 0 7 16.807 13.675 0.265 0.346 o
1 0 9 18.271 10.474 0.215 0.324 o
1 0 11 6.609 3.521 0.149 1.576 o
1 0 13 0.552 0.334 0.099 80.158 o
1 0 15 0.202 0.508 0.087 132.316 o
1 0 17 0.036 0.134 0.049 573.420 o
1 1 1 4.199 3.377 0.170 4.486 o
1 1 2 93.434 134.556 1.488 0.060 o
1 1 3 78.228 74.818 0.856 0.080 o
1 1 4 2.971 5.720 0.173 3.215 o
1 1 5 16.345 10.011 0.215 0.497 o
1 1 6 69.761 103.391 1.259 0.041 o
1 1 7 5.760 4.487 0.134 1.870 o
1 1 8 29.853 28.784 0.331 0.132 o
1 1 9 1.614 2.538 0.123 10.056 o
1 1 10 28.474 21.366 0.264 0.143 o
1 1 11 0.034 0.585 0.058 281.953 o
1 1 12 0.885 1.284 0.060 34.373 o
1 1 13 0.013 0.298 0.053 461.150 o
1 1 14 1.203 0.697 0.054 34.115 o
1 1 15 0.654 0.450 0.062 86.452 o
1 1 16 0.007 0.166 0.058 428.987 o
1 1 17 0.190 0.137 0.052 383.388 o
1 2 1 1.938 2.173 0.148 11.393 o
1 2 2 65.876 113.622 1.995 0.071 o
1 2 3 17.821 21.093 0.471 0.373 o
1 2 4 6.695 6.192 0.150 1.572 o
1 2 5 22.531 8.569 0.242 0.387 o
1 2 6 260.287 459.008 4.622 0.008 o
1 2 7 60.838 74.324 0.857 0.050 o
1 2 8 4.095 3.145 0.116 3.269 o
1 2 9 27.126 27.423 0.352 0.135 o
1 2 10 0.388 0.998 0.075 77.714 o
1 2 11 0.215 1.606 0.103 51.632 o
1 2 12 0.072 0.475 0.055 313.314 o
1 2 13 2.462 1.780 0.075 8.029 o
1 2 14 0.349 0.400 0.052 187.236 o
1 2 15 1.103 0.996 0.059 31.566 o
1 2 16 0.065 0.162 0.047 565.998 o
1 2 17 0.011 0.196 0.046 627.886 o
1 3 1 597.128 1809.660 38.204 0.004 o
1 3 2 294.973 706.744 10.475 0.010 o
1 3 3 61.911 62.976 1.158 0.094 o
1 3 4 25.654 33.517 0.432 0.189 o
1 3 5 54.057 91.268 1.369 0.054 o
1 3 7 2.762 1.902 0.088 7.140 o
1 3 8 29.100 32.802 0.477 0.121 o
1 3 9 0.146 1.019 0.080 106.983 o
1 3 10 0.057 1.411 0.115 63.008 o
1 3 11 27.188 22.073 0.304 0.137 o
1 3 12 2.316 1.774 0.085 8.709 o
1 3 13 0.027 0.580 0.061 269.368 o
1 3 14 1.082 1.236 0.067 27.814 o
1 3 15 0.228 0.374 0.060 224.622 o
1 3 16 0.165 0.171 0.057 338.976 o
1 3 17 0.555 0.674 0.058 86.406 o
1 4 1 15.026 20.226 1.954 0.368 o
1 4 2 284.929 596.903 14.235 0.011 o
1 4 3 33.326 33.702 0.673 0.182 o
1 4 4 23.662 17.319 0.413 0.297 o
1 4 5 51.887 45.613 0.859 0.092 o
1 4 6 32.131 36.036 0.440 0.125 o
1 4 7 6.219 5.734 0.144 1.474 o
1 4 8 1.047 1.493 0.077 25.233 o
1 4 9 13.144 8.514 0.154 0.497 o
1 4 10 0.615 0.773 0.084 61.680 o
1 4 11 2.395 2.798 0.142 6.045 o
1 4 12 1.298 1.165 0.071 23.234 o
1 4 13 1.300 0.966 0.070 25.587 o
1 4 14 0.029 0.462 0.062 294.260 o
1 4 15 0.124 0.303 0.061 291.494 o
1 4 16 0.004 0.076 0.057 457.122 o
1 4 17 1.206 1.336 0.078 22.580 o
1 5 1 1140.800 3904.030 117.691 0.002 o
1 5 2 204.452 418.677 8.795 0.015 o
1 5 3 19.984 16.118 0.605 0.370 o
1 5 4 13.929 25.023 0.383 0.301 o
1 5 5 1.474 1.493 0.129 16.263 o
1 5 6 106.013 123.265 1.386 0.030 o
1 5 7 13.177 8.679 0.181 0.539 o
1 5 8 15.760 14.703 0.274 0.320 o
1 5 9 0.262 0.928 0.065 110.666 o
1 5 10 0.065 0.592 0.068 214.753 o
1 5 11 3.392 2.762 0.092 4.216 o
1 5 12 0.908 0.981 0.073 38.577 o
1 5 13 0.003 0.331 0.069 285.085 o
1 5 14 0.042 0.186 0.064 333.515 o
1 5 15 0.765 0.366 0.065 75.514 o
1 5 16 0.215 0.135 0.062 283.038 o
1 5 17 1.166 1.279 0.072 24.469 o
1 6 1 4473.350 16606.800 1733.040 0.000 o
1 6 2 24.166 14.204 1.161 0.342 o
1 6 3 6.669 7.787 0.397 1.256 o
1 6 4 17.732 17.437 0.413 0.340 o
1 6 5 26.812 25.287 0.355 0.187 o
1 6 6 6.412 3.651 0.236 1.801 o
1 6 7 0.532 0.931 0.084 62.606 o
1 6 8 3.221 3.233 0.106 4.222 o
1 6 9 0.165 1.065 0.064 117.449 o
1 6 10 0.960 1.262 0.085 29.965 o
1 6 11 0.548 0.704 0.072 77.969 o
1 6 12 0.135 0.352 0.069 231.655 o
1 6 13 0.911 0.792 0.075 42.993 o
1 6 14 0.003 0.268 0.070 281.557 o
1 6 15 0.000 0.201 0.069 303.288 o
1 6 16 0.144 0.219 0.068 260.031 o
1 6 17 0.129 0.191 0.055 378.548 o
1 7 1 1004.070 3566.370 116.079 0.001 o
1 7 2 222.838 495.964 16.415 0.010 o
1 7 3 10.290 6.043 0.299 0.996 o
1 7 4 67.402 76.169 1.561 0.058 o
1 7 5 15.184 7.956 0.385 0.526 o
1 7 6 0.681 0.789 0.092 54.122 o
1 7 7 0.394 1.356 0.123 42.924 o
1 7 8 20.364 19.730 0.275 0.211 o
1 7 9 3.493 2.784 0.123 4.080 o
1 7 10 0.367 0.769 0.067 104.839 o
1 7 11 2.386 2.182 0.085 7.484 o
1 7 12 0.043 0.548 0.073 210.491 o
1 7 13 0.420 0.603 0.073 103.382 o
1 7 14 0.398 0.313 0.074 138.867 o
1 7 15 0.002 0.099 0.072 287.678 o
1 7 16 0.866 1.023 0.080 38.233 o
1 7 17 0.004 0.060 0.067 329.621 o
1 8 1 281.378 752.298 25.227 0.006 o
1 8 2 359.167 661.009 27.034 0.007 o
1 8 3 75.100 119.692 2.732 0.040 o
1 8 4 15.487 6.913 0.349 0.569 o
1 8 5 38.516 38.880 0.629 0.107 o
1 8 6 1.757 1.129 0.131 14.960 o
1 8 7 6.263 3.964 0.137 1.742 o
1 8 8 6.705 5.090 0.143 1.374 o
1 8 9 6.924 6.401 0.130 1.132 o
1 8 10 7.989 4.512 0.110 1.128 o
1 8 11 0.175 0.801 0.067 144.970 o
1 8 12 0.154 0.524 0.066 201.137 o
1 8 13 0.133 0.249 0.071 241.355 o
1 8 14 0.038 0.153 0.074 261.054 o
1 8 15 0.211 0.316 0.073 192.163 o
1 8 16 1.710 1.965 0.089 11.516 o
1 8 17 0.053 0.108 0.071 286.146 o
1 9 1 59.671 75.951 2.353 0.066 o
1 9 2 410.770 1010.340 51.721 0.004 o
1 9 3 0.982 1.225 0.221 17.376 o
1 9 4 57.279 92.215 1.730 0.048 o
1 9 5 10.338 8.906 0.450 0.673 o
1 9 6 34.045 26.415 0.445 0.132 o
1 9 7 1.476 1.383 0.116 16.874 o
1 9 8 0.930 1.901 0.110 20.948 o
1 9 9 1.586 1.908 0.099 13.022 o
1 9 10 0.073 0.772 0.104 102.923 o
1 9 11 0.346 0.707 0.074 106.762 o
1 9 12 0.316 0.418 0.067 160.286 o
1 9 13 0.000 0.274 0.072 268.075 o
1 9 14 0.127 0.351 0.072 218.288 o
1 9 15 0.038 0.180 0.073 267.669 o
1 9 16 1.788 1.561 0.080 12.764 o
1 9 17 0.075 0.143 0.071 272.204 o
1 10 1 27.365 28.917 2.444 0.156 o
1 10 2 116.758 228.421 10.454 0.018 o
1 10 3 22.235 27.097 0.916 0.194 o
1 10 4 15.086 9.696 0.349 0.476 o
1 10 5 9.743 7.261 0.515 0.763 o
1 10 6 3.948 2.638 0.127 3.748 o
1 10 7 28.765 20.135 0.345 0.160 o
1 10 8 3.714 3.266 0.136 3.455 o
1 10 9 7.557 4.023 0.121 1.285 o
1 10 10 13.382 7.972 0.166 0.465 o
1 10 11 0.128 0.490 0.079 172.479 o
1 10 12 0.018 0.210 0.074 261.892 o
1 10 13 0.557 0.507 0.079 84.717 o
1 10 14 0.033 0.168 0.063 351.579 o
1 10 15 0.039 0.156 0.073 267.863 o
1 10 16 0.280 0.424 0.079 143.017 o
1 10 17 0.003 0.058 0.071 296.057 o
1 11 1 74.995 71.871 2.743 0.055 o
1 11 2 102.961 189.734 6.931 0.021 o
1 11 3 2.568 2.783 0.287 5.046 o
1 11 4 6.638 4.364 0.240 1.593 o
1 11 5 4.967 3.372 0.376 2.203 o
1 11 6 17.255 12.752 0.612 0.317 o
1 11 7 2.314 1.488 0.149 9.055 o
1 11 8 12.748 10.025 0.339 0.454 o
1 11 9 0.908 0.966 0.097 35.557 o
1 11 10 5.195 3.740 0.132 2.073 o
1 11 11 0.041 0.314 0.061 334.155 o
1 11 12 4.948 3.388 0.166 2.227 o
1 11 13 0.013 0.229 0.058 408.462 o
1 11 14 0.194 0.306 0.079 177.819 o
1 11 15 0.010 0.139 0.064 357.004 o
1 11 16 0.000 0.117 0.075 260.246 o
1 12 1 378.563 963.894 44.526 0.003 o
1 12 2 18.846 23.627 3.327 0.142 o
1 12 3 14.687 16.968 1.146 0.304 o
1 12 4 1.086 1.506 0.312 10.234 o
1 12 5 8.606 5.110 0.227 1.064 o
1 12 6 2.637 2.873 0.382 3.966 o
1 12 7 24.979 24.822 0.589 0.150 o
1 12 8 4.590 4.501 0.165 2.185 o
1 12 9 0.962 2.043 0.106 19.223 o
1 12 10 14.365 13.071 0.282 0.324 o
1 12 11 3.086 2.050 0.094 5.489 o
1 12 12 0.014 0.204 0.063 356.025 o
1 12 13 2.158 1.784 0.103 9.184 o
1 12 14 0.182 0.219 0.081 185.264 o
1 12 15 0.308 0.388 0.070 160.164 o
1 12 16 0.065 0.123 0.055 449.546 o
1 13 1 5.945 0.922 0.709 1.814 o
1 13 2 10.156 8.697 0.554 0.674 o
1 13 3 4.676 4.363 0.634 1.642 o
1 13 4 22.383 17.174 0.574 0.227 o
1 13 5 61.080 63.787 1.420 0.050 o
1 13 6 1.283 0.775 0.181 19.502 o
1 13 7 70.543 95.262 2.375 0.031 o
1 13 8 9.498 6.904 0.220 0.750 o
1 13 9 0.076 0.373 0.110 112.366 o
1 13 10 2.931 1.828 0.128 6.080 o
1 13 11 3.371 2.122 0.121 4.708 o
1 13 12 0.493 0.688 0.058 95.908 o
1 13 13 0.079 0.238 0.088 176.801 o
1 13 14 0.079 0.116 0.081 215.168 o
1 13 15 0.148 0.200 0.081 193.422 o
1 13 16 0.029 0.094 0.080 226.897 o
1 14 1 2.127 1.444 0.468 4.780 o
1 14 2 2.246 7.241 1.337 0.727 o
1 14 3 0.000 2.739 0.839 2.018 o
1 14 4 17.945 13.706 0.509 0.300 o
1 14 5 39.205 30.081 0.972 0.100 o
1 14 6 0.506 1.973 0.267 13.860 o
1 14 7 10.115 6.184 0.317 0.736 o
1 14 8 0.293 0.204 0.085 151.794 o
1 14 9 16.526 10.694 0.267 0.318 o
1 14 10 0.192 0.317 0.109 106.596 o
1 14 11 1.876 0.748 0.108 15.838 o
1 14 12 0.129 0.343 0.102 124.928 o
1 14 13 1.044 0.712 0.057 40.590 o
1 14 14 0.153 0.160 0.089 168.194 o
1 14 15 0.151 0.315 0.096 136.367 o
1 14 16 0.148 0.264 0.090 157.767 o
1 15 1 23.448 20.446 1.045 0.193 o
1 15 2 0.110 2.151 0.541 4.715 o
1 15 3 11.414 7.554 0.479 0.618 o
1 15 4 0.478 0.594 0.191 32.480 o
1 15 5 11.652 8.718 0.340 0.553 o
1 15 6 4.403 4.142 0.262 2.306 o
1 15 7 1.194 1.644 0.162 16.088 o
1 15 8 8.940 6.326 0.373 0.796 o
1 15 9 0.873 0.420 0.100 50.268 o
1 15 10 7.293 5.359 0.185 1.103 o
1 15 11 6.242 5.225 0.166 1.330 o
1 15 12 0.019 0.161 0.104 134.091 o
1 15 13 0.012 0.167 0.104 134.713 o
1 15 14 0.184 0.257 0.103 121.677 o
1 15 15 0.000 0.054 0.086 198.449 o
1 15 16 0.231 0.241 0.098 125.983 o
1 16 1 0.844 1.323 0.517 5.130 o
1 16 2 9.406 3.811 0.453 0.989 o
1 16 3 0.209 0.793 0.288 16.844 o
1 16 4 1.594 5.148 0.789 1.760 o
1 16 5 3.303 1.529 0.195 5.377 o
1 16 6 46.670 52.883 1.182 0.057 o
1 16 7 10.251 10.246 0.313 0.537 o
1 16 8 5.320 5.489 0.220 1.568 o
1 16 9 4.805 4.395 0.200 2.007 o
1 16 10 0.033 0.201 0.136 79.316 o
1 16 11 0.183 0.450 0.124 81.535 o
1 16 12 0.004 0.085 0.114 114.306 o
1 16 13 0.135 0.175 0.108 119.591 o
1 16 14 0.004 0.154 0.106 130.930 o
1 16 15 0.084 0.182 0.106 126.699 o
1 17 1 11.239 11.070 1.589 0.346 o
1 17 2 2.292 1.350 0.378 5.709 o
1 17 3 2.874 3.768 0.347 3.362 o
1 17 4 0.018 1.227 0.508 5.604 o
1 17 5 8.052 6.020 0.298 0.964 o
1 17 6 22.831 25.355 0.689 0.147 o
1 17 7 5.089 3.352 0.275 2.118 o
1 17 8 2.785 2.969 0.217 4.559 o
1 17 9 0.529 0.714 0.143 44.314 o
1 17 10 0.778 0.968 0.105 39.130 o
1 17 11 0.621 0.443 0.138 48.361 o
1 17 12 2.610 3.081 0.151 4.982 o
1 17 13 0.053 0.204 0.115 108.782 o
1 17 14 0.051 -0.002 0.056 467.404 o
1 17 15 0.009 0.175 0.103 137.846 o
1 18 1 1.796 2.175 0.543 3.740 o
1 18 2 0.115 0.673 0.444 7.462 o
1 18 3 0.034 1.135 0.334 12.611 o
1 18 4 3.058 2.092 0.277 4.659 o
1 18 5 1.465 2.035 0.228 9.956 o
1 18 6 8.948 5.230 0.290 0.892 o
1 18 7 3.208 2.157 0.186 4.786 o
1 18 8 0.002 0.649 0.169 48.976 o
1 18 9 0.104 0.347 0.140 70.848 o
1 18 10 0.702 0.575 0.098 56.886 o
1 18 11 1.239 0.767 0.085 28.895 o
1 18 12 1.068 0.658 0.138 28.887 o
1 18 13 0.000 0.028 0.192 40.161 o
1 18 14 0.002 0.101 0.115 111.266 o
1 18 15 0.009 0.114 0.047 648.513 o
1 19 1 0.048 0.945 0.547 4.905 o
1 19 2 0.269 0.609 0.425 8.092 o
1 19 3 0.539 0.879 0.358 10.557 o
1 19 4 0.080 1.047 0.276 18.100 o
1 19 5 2.753 2.570 0.291 4.559 o
1 19 6 13.478 14.315 0.500 0.322 o
1 19 7 0.958 1.127 0.165 22.722 o
1 19 8 0.677 0.457 0.175 34.012 o
1 19 9 0.004 0.209 0.167 52.767 o
1 19 10 0.109 0.208 0.148 65.540 o
1 19 11 0.529 0.422 0.160 43.072 o
1 19 12 0.005 0.049 0.143 73.143 o
1 19 13 0.071 0.069 0.129 88.586 o
1 19 14 0.011 0.095 0.117 107.805 o
1 19 15 0.076 0.093 0.111 119.465 o
1 20 1 5.860 2.394 0.698 1.447 o
1 20 2 0.031 0.618 0.424 8.189 o
1 20 3 0.006 0.993 0.325 13.515 o
1 20 4 3.948 2.914 0.333 2.858 o
1 20 5 0.263 0.744 0.228 25.556 o
1 20 6 0.374 0.084 0.176 44.382 o
1 20 7 0.357 1.053 0.165 36.732 o
1 20 8 0.172 0.217 0.089 161.387 o
1 20 9 1.005 0.550 0.184 24.562 o
1 20 10 0.000 0.087 0.170 51.521 o
1 20 11 0.177 0.272 0.092 147.438 o
1 20 12 0.028 0.151 0.153 63.087 o
1 20 13 0.053 0.203 0.140 74.540 o
1 20 14 0.023 0.034 0.127 92.258 o
1 21 1 2.311 1.687 0.667 2.696 o
1 21 2 0.031 0.074 0.440 7.672 o
1 21 3 1.102 1.097 0.387 7.926 o
1 21 4 6.227 5.123 0.408 1.275 o
1 21 5 0.425 0.829 0.237 22.069 o
1 21 6 4.294 4.695 0.285 2.072 o
1 21 7 0.298 0.368 0.162 49.672 o
1 21 8 0.160 0.713 0.131 68.671 o
1 21 9 0.056 0.233 0.149 65.449 o
1 21 10 0.059 0.106 0.186 42.665 o
1 21 11 0.257 0.364 0.161 51.237 o
1 21 12 0.005 0.155 0.148 67.727 o
1 21 13 0.159 0.331 0.150 61.171 o
1 21 14 0.002 0.044 0.134 82.442 o
1 22 1 1.153 1.658 0.688 2.906 o
1 22 2 0.454 0.377 0.460 6.937 o
1 22 3 0.559 0.820 0.477 6.251 o
1 22 4 2.065 1.320 0.360 6.258 o
1 22 5 0.548 0.430 0.241 22.232 o
1 22 6 0.001 0.549 0.213 31.717 o
1 22 7 0.265 0.411 0.161 50.175 o
1 22 8 0.080 0.305 0.153 61.058 o
1 22 9 0.148 0.355 0.121 90.162 o
1 22 10 0.000 0.070 0.196 38.514 o
1 22 11 0.240 0.330 0.182 41.726 o
1 22 12 0.322 0.066 0.155 57.202 o
1 22 13 0.006 0.049 0.159 58.873 o
1 22 14 0.001 -0.025 0.146 69.674 o
1 23 1 1.046 0.186 0.706 3.003 o
1 23 2 5.461 4.834 0.588 1.305 o
1 23 3 0.008 0.409 0.468 6.779 o
1 23 4 3.038 4.020 0.416 2.718 o
1 23 5 0.334 1.055 0.256 19.229 o
1 23 6 0.001 0.499 0.228 28.046 o
1 23 7 0.184 0.203 0.170 49.180 o
1 23 8 0.341 0.540 0.161 46.278 o
1 23 9 0.001 0.193 0.158 59.039 o
1 23 10 0.027 0.052 0.182 45.108 o
1 23 11 0.015 -0.033 0.183 44.375 o
1 23 12 0.010 0.068 0.166 54.178 o
1 23 13 0.028 0.028 0.158 59.712 o
1 24 1 5.086 3.303 0.806 1.271 o
1 24 2 0.156 0.427 0.502 5.887 o
1 24 3 2.067 2.158 0.503 3.802 o
1 24 4 0.380 0.495 0.336 12.650 o
1 24 5 1.232 1.484 0.293 10.123 o
1 24 6 0.030 0.060 0.223 29.829 o
1 24 7 1.230 1.107 0.200 16.210 o
1 24 8 0.088 0.194 0.159 57.474 o
1 24 9 0.008 -0.033 0.092 176.130 o
1 24 10 0.013 0.096 0.130 87.135 o
1 24 11 0.001 0.088 0.192 40.275 o
1 24 12 0.003 0.068 0.157 59.967 o
1 24 13 0.019 -0.075 0.153 63.146 o
1 25 1 0.522 0.906 0.746 2.658 o
1 25 2 0.009 1.448 0.532 5.079 o
1 25 3 0.552 0.326 0.471 6.598 o
1 25 4 2.110 1.954 0.459 4.275 o
1 25 5 0.031 0.350 0.308 15.615 o
1 25 6 0.067 0.322 0.234 26.881 o
1 25 7 0.060 0.745 0.209 31.839 o
1 25 8 0.026 0.262 0.157 59.025 o
1 25 9 0.171 0.415 0.159 53.580 o
1 25 10 0.054 0.173 0.099 145.844 o
1 25 11 0.012 0.120 0.183 44.465 o
1 25 12 0.049 0.104 0.200 36.996 o
1 26 1 0.288 0.445 0.770 2.521 o
1 26 2 0.294 1.230 0.541 4.892 o
1 26 3 1.833 2.261 0.523 3.735 o
1 26 4 0.360 0.708 0.405 8.737 o
1 26 5 1.081 1.394 0.344 8.890 o
1 26 6 0.012 0.228 0.242 25.276 o
1 26 7 0.008 0.590 0.223 28.834 o
1 26 8 0.019 0.240 0.164 54.873 o
1 26 9 0.011 0.063 0.157 60.533 o
1 26 10 0.010 0.195 0.123 96.476 o
1 26 11 0.034 0.162 0.168 52.272 o
1 26 12 0.021 0.074 0.203 36.186 o
1 27 1 0.014 -0.007 0.780 2.443 o
1 27 2 0.203 0.305 0.565 4.672 o
1 27 3 0.168 0.281 0.482 6.412 o
1 27 4 0.398 1.066 0.533 5.043 o
1 27 5 0.007 0.395 0.347 12.285 o
1 27 6 0.988 0.611 0.266 15.362 o
1 27 7 0.023 0.145 0.223 29.782 o
1 27 8 0.064 0.267 0.176 47.229 o
1 27 9 0.035 0.114 0.157 60.141 o
1 27 10 0.006 0.172 0.119 103.790 o
1 27 11 0.028 0.223 0.113 113.335 o
1 28 1 0.013 0.326 0.782 2.433 o
1 28 2 0.000 0.231 0.591 4.250 o
1 28 3 0.116 0.051 0.478 6.525 o
1 28 4 0.016 0.056 0.529 5.325 o
1 28 5 0.286 0.349 0.325 13.765 o
1 28 6 0.036 0.352 0.278 19.055 o
1 28 7 0.001 0.068 0.230 28.149 o
1 28 8 0.007 0.193 0.191 40.628 o
1 28 9 0.052 0.121 0.156 60.348 o
1 28 10 0.131 0.273 0.152 61.383 o
1 28 11 0.064 0.079 0.149 66.295 o
1 29 1 0.106 0.036 0.827 2.181 o
1 29 2 0.397 0.815 0.613 3.904 o
1 29 3 0.175 0.201 0.482 6.415 o
1 29 4 0.429 0.903 0.524 5.243 o
1 29 5 0.002 0.093 0.429 8.076 o
1 29 6 0.036 0.117 0.292 17.395 o
1 29 7 0.127 0.314 0.242 24.958 o
1 29 8 0.003 0.218 0.204 35.542 o
1 29 9 0.010 0.142 0.161 57.242 o
1 29 10 0.043 0.021 0.154 62.517 o
1 30 1 0.074 -0.162 0.836 2.135 o
1 30 2 0.150 0.451 0.618 3.887 o
1 30 3 0.030 -0.056 0.492 6.153 o
1 30 4 0.029 0.364 0.554 4.845 o
1 30 5 0.171 0.268 0.436 7.800 o
1 30 6 0.048 0.113 0.314 15.078 o
1 30 7 0.134 0.221 0.251 23.368 o
1 30 8 0.005 0.036 0.216 31.782 o
1 30 9 0.080 0.163 0.166 53.171 o
1 31 1 0.039 -0.106 0.870 1.965 o
1 31 2 0.002 -0.038 0.638 3.653 o
1 31 3 0.050 0.229 0.504 5.849 o
1 31 4 0.361 0.964 0.552 4.740 o
1 31 5 0.001 0.290 0.405 9.042 o
1 31 6 0.108 0.444 0.325 13.905 o
1 31 7 0.066 0.195 0.261 21.644 o
1 31 8 0.058 0.058 0.223 29.982 o
1 32 1 0.013 0.078 0.879 1.925 o
1 32 2 0.034 0.382 0.683 3.185 o
1 32 3 0.000 -0.035 0.501 5.921 o
1 32 4 0.007 0.285 0.471 6.678 o
1 32 5 0.118 0.331 0.541 5.084 o
1 32 6 0.070 0.304 0.303 16.092 o
1 32 7 0.002 -0.010 0.270 20.354 o
1 32 8 0.044 0.096 0.229 28.355 o
1 33 1 0.019 0.155 0.903 1.824 o
1 33 2 0.007 0.438 0.684 3.174 o
1 33 3 0.049 0.008 0.445 7.511 o
1 33 4 0.002 -0.037 0.467 6.811 o
1 33 5 0.154 0.544 0.550 4.881 o
1 33 6 0.051 0.140 0.409 8.896 o
1 34 1 0.016 -0.014 0.947 1.660 o
1 34 2 0.000 -0.166 0.641 3.622 o
1 34 3 0.005 0.187 0.461 6.977 o
1 34 4 0.036 -0.057 0.450 7.339 o
1 34 5 0.166 0.329 0.537 5.151 o
1 35 1 0.001 -0.279 0.836 2.126 o
1 35 2 0.000 -0.004 0.641 3.623 o
1 35 3 0.000 0.043 0.462 6.979 o
2 0 2 51.855 66.945 1.155 0.079 o
2 0 4 23.073 25.237 0.493 0.207 o
2 0 6 28.283 33.351 0.498 0.130 o
2 0 8 19.823 20.764 0.370 0.204 o
2 0 10 4.932 3.988 0.122 2.161 o
2 0 12 4.557 2.542 0.105 2.917 o
2 0 14 0.432 0.318 0.075 128.119 o
2 0 16 0.199 0.441 0.067 196.264 o
2 1 2 82.313 62.656 0.626 0.067 o
2 1 3 96.770 155.785 1.317 0.030 o
2 1 4 3.582 3.261 0.115 4.010 o
2 1 5 44.686 47.010 0.520 0.086 o
2 1 6 0.507 1.675 0.075 40.949 o
2 1 7 8.032 7.671 0.163 0.914 o
2 1 8 1.526 1.364 0.097 16.948 o
2 1 9 16.550 11.960 0.167 0.321 o
2 1 10 0.050 0.749 0.115 90.285 o
2 1 11 1.207 1.143 0.060 26.313 o
2 1 12 1.497 1.677 0.067 15.649 o
2 1 13 0.344 0.524 0.055 157.188 o
2 1 14 0.033 0.244 0.051 488.388 o
2 1 15 0.016 0.126 0.048 623.447 o
2 1 16 0.533 0.339 0.053 130.623 o
2 1 17 0.266 0.744 0.055 146.298 o
2 2 2 4.649 13.284 0.193 0.983 o
2 2 3 72.042 69.911 0.755 0.062 o
2 2 4 33.540 39.638 0.404 0.121 o
2 2 5 1.701 2.866 0.091 9.298 o
2 2 6 35.673 19.318 0.279 0.151 o
2 2 7 0.407 0.825 0.066 93.897 o
2 2 8 6.282 4.754 0.119 1.538 o
2 2 9 5.434 4.319 0.104 1.882 o
2 2 10 18.807 14.556 0.192 0.244 o
2 2 11 0.384 0.543 0.055 142.041 o
2 2 12 2.558 1.679 0.074 7.869 o
2 2 13 0.198 0.344 0.052 292.528 o
2 2 14 0.140 0.267 0.053 361.271 o
2 2 15 0.019 0.172 0.052 518.300 o
2 2 16 0.069 0.215 0.051 467.205 o
2 2 17 1.651 1.428 0.081 14.805 o
2 3 2 46.095 45.485 0.690 0.107 o
2 3 3 55.517 80.473 1.048 0.060 o
2 3 4 1.418 2.301 0.082 13.564 o
2 3 5 29.680 29.819 0.337 0.146 o
2 3 6 1.371 2.497 0.114 12.162 o
2 3 7 31.045 18.683 0.231 0.160 o
2 3 8 0.345 1.347 0.091 56.844 o
2 3 9 6.136 3.445 0.106 1.809 o
2 3 10 0.039 1.256 0.082 101.963 o
2 3 11 0.711 0.804 0.057 60.836 o
2 3 12 4.147 2.713 0.089 3.230 o
2 3 13 0.036 0.214 0.055 446.218 o
2 3 14 0.000 0.163 0.053 501.847 o
2 3 15 0.047 0.283 0.053 435.665 o
2 3 16 0.004 0.114 0.050 569.049 o
2 3 17 0.523 0.636 0.069 87.234 o
2 4 2 227.093 448.327 6.825 0.010 o
2 4 3 21.980 15.211 0.328 0.301 o
2 4 4 4.928 5.020 0.144 2.139 o
2 4 5 1.203 0.838 0.077 30.953 o
2 4 6 39.662 34.009 0.424 0.102 o
2 4 7 4.701 3.306 0.113 2.681 o
2 4 8 24.777 18.741 0.255 0.181 o
2 4 9 0.239 0.891 0.061 125.033 o
2 4 10 5.178 3.856 0.087 2.086 o
2 4 11 1.405 0.656 0.060 27.868 o
2 4 12 1.316 2.108 0.069 15.050 o
2 4 13 0.225 0.671 0.061 160.921 o
2 4 14 0.494 0.521 0.058 112.894 o
2 4 15 0.030 0.231 0.057 415.739 o
2 4 16 0.550 0.457 0.057 107.938 o
2 4 17 0.008 0.119 0.053 506.905 o
2 5 2 139.947 187.573 2.414 0.024 o
2 5 3 21.598 17.973 0.411 0.272 o
2 5 4 0.713 1.188 0.166 27.207 o
2 5 5 0.442 0.936 0.081 72.117 o
2 5 6 0.266 1.650 0.097 49.549 o
2 5 7 2.522 2.047 0.112 7.359 o
2 5 8 20.887 17.788 0.334 0.213 o
2 5 9 18.106 16.873 0.280 0.237 o
2 5 10 0.057 0.581 0.060 259.799 o
2 5 11 3.763 1.910 0.074 4.373 o
2 5 12 0.411 0.474 0.063 131.859 o
2 5 13 1.039 0.892 0.064 35.835 o
2 5 14 0.548 0.507 0.062 99.885 o
2 5 15 0.443 0.264 0.062 156.306 o
2 5 16 0.038 0.263 0.060 360.048 o
2 5 17 0.106 0.163 0.056 390.892 o
2 6 2 440.022 808.405 13.933 0.005 o
2 6 3 20.174 14.732 0.282 0.315 o
2 6 4 9.248 8.144 0.297 0.821 o
2 6 5 2.470 3.204 0.142 5.631 o
2 6 6 10.969 5.653 0.159 0.778 o
2 6 7 0.030 1.032 0.091 109.540 o
2 6 8 31.593 28.212 0.415 0.115 o
2 6 9 1.071 1.502 0.092 23.320 o
2 6 10 0.184 0.736 0.063 160.980 o
2 6 11 0.667 0.620 0.065 72.211 o
2 6 12 1.595 1.018 0.070 19.051 o
2 6 13 2.021 1.442 0.073 11.593 o
2 6 14 0.950 0.667 0.067 45.672 o
2 6 15 0.001 0.092 0.064 357.337 o
2 6 16 0.602 0.638 0.064 78.995 o
2 7 2 36.955 33.743 0.827 0.128 o
2 7 3 17.976 16.177 0.615 0.311 o
2 7 4 7.513 3.206 0.122 1.616 o
2 7 5 38.663 25.198 0.449 0.125 o
2 7 6 28.670 19.349 0.416 0.170 o
2 7 7 18.141 14.985 0.259 0.274 o
2 7 8 40.399 38.301 0.491 0.080 o
2 7 9 1.471 1.373 0.102 17.246 o
2 7 10 0.444 0.531 0.065 114.960 o
2 7 11 2.085 2.344 0.084 8.342 o
2 7 12 0.226 0.477 0.067 181.695 o
2 7 13 0.002 0.294 0.068 296.990 o
2 7 14 0.314 0.533 0.069 140.949 o
2 7 15 0.019 0.117 0.065 343.454 o
2 7 16 0.216 0.261 0.061 253.695 o
2 8 2 0.393 2.255 0.304 11.514 o
2 8 3 5.352 4.151 0.324 1.997 o
2 8 4 0.010 2.876 0.255 14.579 o
2 8 5 1.960 3.648 0.140 6.208 o
2 8 6 46.333 46.117 0.638 0.072 o
2 8 7 27.960 17.440 0.344 0.170 o
2 8 8 4.626 3.587 0.149 2.497 o
2 8 9 0.557 0.792 0.073 71.212 o
2 8 10 5.619 2.516 0.092 2.241 o
2 8 11 0.059 0.325 0.066 284.904 o
2 8 12 0.582 0.633 0.071 78.555 o
2 8 13 0.014 0.170 0.069 302.365 o
2 8 14 0.494 0.492 0.073 100.205 o
2 8 15 0.039 0.252 0.071 271.265 o
2 8 16 0.043 0.207 0.065 323.880 o
2 9 2 2.370 6.976 0.468 2.160 o
2 9 3 22.466 21.334 1.020 0.206 o
2 9 4 40.604 47.459 0.881 0.082 o
2 9 5 4.858 5.758 0.242 1.785 o
2 9 6 0.004 1.269 0.124 65.738 o
2 9 7 51.866 58.074 0.944 0.053 o
2 9 8 0.213 0.945 0.079 103.106 o
2 9 9 3.337 3.288 0.101 3.876 o
2 9 10 1.229 0.808 0.076 29.594 o
2 9 11 1.364 0.795 0.075 26.009 o
2 9 12 0.145 0.224 0.070 245.965 o
2 9 13 0.214 0.327 0.070 200.825 o
2 9 14 0.263 0.317 0.073 175.869 o
2 9 15 0.190 0.341 0.072 198.240 o
2 9 16 0.000 0.104 0.071 294.036 o
2 10 3 51.400 58.387 1.951 0.063 o
2 10 4 4.969 3.926 0.224 2.248 o
2 10 5 25.883 21.378 0.457 0.173 o
2 10 6 1.994 2.182 0.111 9.237 o
2 10 7 123.470 174.767 2.186 0.016 o
2 10 8 15.803 15.493 0.256 0.281 o
2 10 9 4.616 3.433 0.107 2.543 o
2 10 10 4.063 3.767 0.108 2.778 o
2 10 11 0.558 0.792 0.077 69.059 o
2 10 12 0.590 0.509 0.078 81.382 o
2 10 13 0.048 0.214 0.070 277.488 o
2 10 14 0.022 0.163 0.073 271.143 o
2 10 15 0.000 0.147 0.063 361.093 o
2 10 16 0.026 0.117 0.068 311.432 o
2 11 2 8.885 7.223 0.621 0.799 o
2 11 3 48.006 48.225 1.589 0.072 o
2 11 4 9.821 10.230 0.678 0.571 o
2 11 5 6.459 5.711 0.202 1.345 o
2 11 6 0.288 0.785 0.104 79.705 o
2 11 7 23.091 21.809 0.611 0.167 o
2 11 8 5.995 3.915 0.215 1.685 o
2 11 9 4.890 4.821 0.134 1.922 o
2 11 10 0.190 0.575 0.075 155.346 o
2 11 11 0.010 0.225 0.064 342.962 o
2 11 12 0.444 0.411 0.079 110.087 o
2 11 13 2.302 1.923 0.089 8.220 o
2 11 14 0.430 0.517 0.077 105.215 o
2 11 15 0.066 0.083 0.070 295.757 o
2 11 16 0.005 0.238 0.070 289.643 o
2 12 2 357.545 967.295 75.861 0.002 o
2 12 3 7.476 2.629 0.450 1.451 o
2 12 4 4.219 5.281 0.467 1.817 o
2 12 5 6.848 5.323 0.225 1.293 o
2 12 6 1.094 0.991 0.131 25.501 o
2 12 7 2.150 1.804 0.147 8.909 o
2 12 8 0.994 0.838 0.122 31.149 o
2 12 9 0.000 0.529 0.093 151.003 o
2 12 10 0.224 0.531 0.085 130.107 o
2 12 11 0.408 0.389 0.069 134.434 o
2 12 12 0.172 0.194 0.067 262.060 o
2 12 13 0.181 0.402 0.079 168.418 o
2 12 14 0.078 0.171 0.082 209.444 o
2 12 15 0.041 0.134 0.077 245.323 o
2 12 16 0.095 0.227 0.068 277.643 o
2 13 2 101.185 141.930 4.573 0.022 o
2 13 3 0.025 1.083 0.396 9.146 o
2 13 4 0.396 1.195 0.278 16.092 o
2 13 5 5.135 3.120 0.180 2.366 o
2 13 6 0.397 1.016 0.137 45.489 o
2 13 7 12.274 14.976 0.452 0.349 o
2 13 8 2.308 3.185 0.145 5.712 o
2 13 9 6.940 4.717 0.151 1.275 o
2 13 10 0.480 0.608 0.100 72.581 o
2 13 11 0.272 0.407 0.084 135.166 o
2 13 12 0.000 0.154 0.068 311.653 o
2 13 13 0.112 0.163 0.075 236.947 o
2 13 14 0.201 0.212 0.079 189.936 o
2 13 15 0.030 0.140 0.083 212.165 o
2 13 16 0.018 0.158 0.077 246.507 o
2 14 2 19.848 30.020 2.159 0.133 o
2 14 3 1.437 3.709 1.521 0.649 o
2 14 4 0.802 1.860 0.247 13.682 o
2 14 5 3.590 1.767 0.175 4.677 o
2 14 6 0.173 1.252 0.158 41.455 o
2 14 7 12.687 11.728 0.330 0.401 o
2 14 8 2.621 2.203 0.156 6.218 o
2 14 9 0.016 0.295 0.115 109.487 o
2 14 10 0.650 0.473 0.090 69.427 o
2 14 11 0.154 0.290 0.091 150.637 o
2 14 12 1.010 0.901 0.087 33.953 o
2 14 13 0.265 0.404 0.064 189.502 o
2 14 14 0.000 0.070 0.077 248.773 o
2 14 15 0.020 0.072 0.078 239.600 o
2 15 2 0.007 1.299 0.346 11.700 o
2 15 3 0.043 5.046 1.186 0.979 o
2 15 4 0.687 2.442 0.476 5.314 o
2 15 5 21.962 20.588 0.636 0.179 o
2 15 6 4.158 5.157 0.262 2.087 o
2 15 7 6.817 5.466 0.212 1.209 o
2 15 8 0.749 0.453 0.148 39.597 o
2 15 9 1.495 2.007 0.126 12.544 o
2 15 10 0.440 0.571 0.104 75.389 o
2 15 11 0.704 0.797 0.100 48.388 o
2 15 12 0.739 1.036 0.109 38.262 o
2 15 13 0.095 0.080 0.084 201.333 o
2 15 14 0.051 0.112 0.058 412.499 o
2 15 15 0.000 0.091 0.085 204.478 o
2 16 2 4.435 5.485 0.426 1.729 o
2 16 3 2.923 6.778 0.911 1.137 o
2 16 4 2.569 2.603 0.265 5.082 o
2 16 5 4.013 2.590 0.274 3.162 o
2 16 6 6.816 6.526 0.362 1.046 o
2 16 7 0.915 1.704 0.174 18.119 o
2 16 8 3.109 2.616 0.350 3.642 o
2 16 9 0.114 0.370 0.115 100.682 o
2 16 10 1.313 0.641 0.127 24.674 o
2 16 11 1.144 0.593 0.112 31.452 o
2 16 12 0.416 0.627 0.111 69.557 o
2 16 13 0.110 0.144 0.107 124.019 o
2 16 14 0.024 0.115 0.042 778.549 o
2 16 15 0.000 0.056 0.055 491.396 o
2 17 2 1.792 1.429 0.333 7.385 o
2 17 3 16.662 22.846 2.240 0.154 o
2 17 4 0.803 0.756 0.243 18.492 o
2 17 5 8.230 7.438 0.447 0.784 o
2 17 6 0.010 0.756 0.133 73.039 o
2 17 7 1.018 1.373 0.155 20.617 o
2 17 8 0.142 0.185 0.167 51.774 o
2 17 9 2.972 1.797 0.159 5.772 o
2 17 10 0.011 0.141 0.124 95.474 o
2 17 11 1.138 1.002 0.130 24.041 o
2 17 12 0.107 0.204 0.103 130.158 o
2 17 13 0.142 0.283 0.099 131.996 o
2 17 14 0.032 0.085 0.106 132.413 o
2 17 15 0.001 0.087 0.087 196.347 o
2 18 2 4.946 2.835 0.393 2.182 o
2 18 3 1.225 5.861 0.702 1.987 o
2 18 4 2.195 2.773 0.430 4.031 o
2 18 5 0.213 0.310 0.187 40.223 o
2 18 6 1.828 2.112 0.167 9.229 o
2 18 7 1.147 0.744 0.131 26.929 o
2 18 8 3.612 2.902 0.195 3.507 o
2 18 9 0.038 0.159 0.156 60.452 o
2 18 10 0.582 0.731 0.127 47.275 o
2 18 11 2.060 2.465 0.149 7.479 o
2 18 12 0.010 0.010 0.115 113.364 o
2 18 13 0.011 0.079 0.102 142.825 o
2 18 14 0.080 0.130 0.103 134.952 o
2 19 2 1.140 1.405 0.367 8.109 o
2 19 3 2.069 3.215 0.594 2.786 o
2 19 4 4.482 5.428 0.585 1.452 o
2 19 5 4.777 4.311 0.288 1.967 o
2 19 6 0.536 0.454 0.175 37.186 o
2 19 7 0.120 0.784 0.147 56.901 o
2 19 8 0.000 0.324 0.185 43.078 o
2 19 9 0.741 0.627 0.173 30.810 o
2 19 10 0.020 0.171 0.149 66.847 o
2 19 11 0.160 0.123 0.139 74.166 o
2 19 12 0.024 0.044 0.130 87.324 o
2 19 13 0.093 0.121 0.116 108.307 o
2 19 14 0.006 -0.046 0.108 126.718 o
2 20 2 3.101 1.686 0.401 3.955 o
2 20 3 2.531 2.090 0.366 4.649 o
2 20 4 1.533 1.497 0.312 8.441 o
2 20 5 0.430 0.395 0.229 25.481 o
2 20 6 1.185 0.783 0.186 19.895 o
2 20 7 0.112 0.823 0.165 46.648 o
2 20 8 0.010 0.104 0.144 71.136 o
2 20 9 0.191 0.407 0.190 38.548 o
2 20 10 0.678 0.751 0.132 41.154 o
2 20 11 0.096 0.188 0.135 79.398 o
2 20 12 0.111 0.156 0.126 90.918 o
2 20 13 0.218 0.249 0.127 82.474 o
2 20 14 0.073 0.043 0.114 113.237 o
2 21 2 0.984 0.350 0.382 9.179 o
2 21 3 0.300 0.743 0.333 12.691 o
2 21 4 1.621 1.445 0.305 8.399 o
2 21 5 0.260 0.798 0.257 20.413 o
2 21 6 0.436 0.512 0.193 33.129 o
2 21 7 2.108 1.288 0.190 9.516 o
2 21 8 0.200 0.432 0.109 99.744 o
2 21 9 0.030 0.288 0.189 41.177 o
2 21 10 0.096 0.224 0.180 44.836 o
2 21 11 0.322 0.490 0.138 61.073 o
2 21 12 0.697 1.094 0.147 31.037 o
2 21 13 0.002 -0.015 0.142 73.567 o
2 22 2 0.137 1.079 0.381 9.741 o
2 22 3 0.700 0.766 0.362 10.112 o
2 22 4 0.038 0.457 0.299 16.476 o
2 22 5 0.558 1.466 0.297 12.965 o
2 22 6 2.120 1.433 0.223 8.437 o
2 22 7 0.035 0.225 0.178 46.313 o
2 22 8 0.171 0.192 0.118 98.169 o
2 22 9 0.033 -0.015 0.128 91.010 o
2 22 10 0.049 0.166 0.199 37.462 o
2 22 11 0.002 0.059 0.183 44.471 o
2 22 12 0.000 0.135 0.144 71.017 o
2 22 13 0.000 0.021 0.139 77.132 o
2 23 2 0.238 1.884 0.388 8.574 o
2 23 3 1.962 1.972 0.399 5.168 o
2 23 4 1.001 1.135 0.311 11.069 o
2 23 5 0.173 0.348 0.280 18.592 o
2 23 6 0.114 0.798 0.228 26.281 o
2 23 7 0.005 0.230 0.180 45.678 o
2 23 8 0.218 0.100 0.131 81.023 o
2 23 9 0.004 0.032 0.165 54.930 o
2 23 10 0.020 0.189 0.194 39.199 o
2 23 11 0.171 0.427 0.171 47.096 o
2 23 12 0.093 0.210 0.150 64.406 o
2 24 2 0.580 2.314 0.453 5.903 o
2 24 3 0.691 0.833 0.398 8.498 o
2 24 4 0.335 0.674 0.318 13.828 o
2 24 5 0.931 0.891 0.296 12.753 o
2 24 6 0.508 0.426 0.246 21.814 o
2 24 7 0.492 0.439 0.190 33.547 o
2 24 8 0.469 0.489 0.176 37.915 o
2 24 9 0.000 0.193 0.120 102.474 o
2 24 10 0.002 0.069 0.173 49.691 o
2 24 11 0.037 0.042 0.191 40.638 o
2 24 12 0.321 0.256 0.173 44.609 o
2 25 2 0.271 0.646 0.424 8.104 o
2 25 3 0.281 0.576 0.395 9.307 o
2 25 4 0.379 0.572 0.334 12.636 o
2 25 5 0.144 0.254 0.294 17.011 o
2 25 6 0.691 0.623 0.268 17.057 o
2 25 7 0.022 0.118 0.189 41.545 o
2 25 8 0.645 0.842 0.191 26.966 o
2 25 9 0.077 0.126 0.094 162.767 o
2 25 10 0.019 0.048 0.084 211.990 o
2 25 11 0.089 0.244 0.203 35.364 o
2 25 12 0.069 0.013 0.200 37.190 o
2 26 2 1.387 1.488 0.525 4.420 o
2 26 3 0.123 0.012 0.377 10.485 o
2 26 4 0.018 0.152 0.359 11.530 o
2 26 5 0.511 1.046 0.299 14.020 o
2 26 6 0.072 0.441 0.268 20.356 o
2 26 7 0.678 0.773 0.210 23.724 o
2 26 8 0.002 0.056 0.180 45.762 o
2 26 9 0.096 0.064 0.162 55.922 o
2 26 10 0.155 0.186 0.157 58.336 o
2 26 11 0.002 -0.048 0.184 43.951 o
2 27 2 0.005 0.297 0.517 5.563 o
2 27 3 0.011 0.236 0.347 12.321 o
2 27 4 0.321 0.489 0.369 10.605 o
2 27 5 0.108 -0.049 0.282 18.683 o
2 27 6 0.001 0.279 0.271 20.164 o
2 27 7 0.049 0.110 0.223 29.797 o
2 27 8 0.019 0.167 0.181 45.060 o
2 27 9 0.059 0.119 0.172 50.051 o
2 27 10 0.045 0.080 0.156 61.106 o
2 28 2 0.289 0.259 0.512 5.677 o
2 28 3 0.001 0.149 0.413 8.711 o
2 28 4 0.034 -0.027 0.378 10.414 o
2 28 5 0.025 0.218 0.302 16.291 o
2 28 6 0.036 -0.031 0.269 20.609 o
2 28 7 0.015 0.258 0.238 26.191 o
2 28 8 0.170 0.303 0.185 41.540 o
2 28 9 0.026 0.135 0.171 50.591 o
2 28 10 0.043 0.110 0.152 63.681 o
2 29 2 0.008 -0.010 0.525 5.393 o
2 29 3 0.065 0.160 0.406 9.011 o
2 29 4 0.017 0.201 0.376 10.485 o
2 29 5 0.092 0.403 0.319 14.432 o
2 29 6 0.043 0.179 0.273 19.919 o
2 29 7 0.013 0.311 0.259 21.935 o
2 29 8 0.051 0.221 0.195 38.835 o
2 29 9 0.018 0.116 0.171 50.500 o
2 30 2 0.035 -0.009 0.542 5.067 o
2 30 3 0.040 0.031 0.366 11.104 o
2 30 4 0.014 0.051 0.387 9.944 o
2 30 5 0.000 -0.187 0.330 13.653 o
2 30 6 0.242 0.460 0.278 18.483 o
2 30 7 0.013 0.127 0.258 22.315 o
2 30 8 0.042 0.182 0.204 35.515 o
2 31 2 0.115 0.444 0.545 4.991 o
2 31 3 0.001 -0.213 0.465 6.868 o
2 31 4 0.000 0.341 0.350 12.077 o
2 31 5 0.126 0.330 0.346 12.285 o
2 31 6 0.013 0.132 0.291 17.566 o
2 31 7 0.060 0.195 0.267 20.818 o
2 32 2 0.000 0.099 0.590 4.264 o
2 32 3 0.001 -0.035 0.476 6.557 o
2 32 4 0.023 0.329 0.433 7.923 o
2 32 5 0.035 0.133 0.361 11.423 o
2 32 6 0.100 0.251 0.296 16.887 o
2 33 2 0.001 0.114 0.599 4.146 o
2 33 3 0.008 0.126 0.472 6.686 o
2 33 4 0.023 0.231 0.435 7.850 o
2 33 5 0.089 0.230 0.379 10.310 o
2 34 2 0.029 0.038 0.622 3.847 o
2 34 3 0.018 -0.002 0.467 6.826 o
3 0 3 511.682 1097.520 12.831 0.003 o
3 0 5 24.867 24.676 0.443 0.161 o
3 0 7 27.956 21.729 0.383 0.146 o
3 0 9 43.529 39.653 0.644 0.067 o
3 0 11 0.410 0.353 0.081 118.737 o
3 0 13 0.031 0.210 0.075 250.536 o
3 0 15 0.614 0.599 0.077 73.092 o
3 1 3 24.462 19.419 0.361 0.204 o
3 1 4 31.437 28.247 0.332 0.131 o
3 1 5 0.588 0.945 0.078 59.361 o
3 1 6 12.908 7.497 0.127 0.545 o
3 1 7 29.700 17.277 0.215 0.156 o
3 1 8 0.180 0.817 0.056 162.272 o
3 1 9 0.557 1.398 0.085 43.287 o
3 1 10 1.614 1.726 0.063 14.167 o
3 1 11 0.149 0.166 0.054 383.527 o
3 1 12 0.004 0.319 0.054 432.752 o
3 1 13 0.000 0.198 0.054 482.681 o
3 1 14 0.198 0.269 0.054 310.500 o
3 1 15 0.000 0.259 0.051 513.598 o
3 1 16 0.034 0.129 0.049 585.566 o
3 2 3 39.686 38.358 0.400 0.097 o
3 2 4 0.689 0.982 0.062 54.609 o
3 2 5 8.938 8.986 0.130 0.739 o
3 2 6 2.131 1.638 0.072 10.540 o
3 2 7 7.873 7.154 0.129 0.926 o
3 2 8 0.586 0.801 0.068 70.131 o
3 2 9 0.539 0.682 0.059 88.676 o
3 2 10 1.095 0.854 0.060 34.950 o
3 2 11 0.555 0.534 0.057 99.762 o
3 2 12 0.051 0.210 0.055 425.835 o
3 2 13 0.073 0.162 0.055 435.047 o
3 2 14 0.057 0.090 0.049 567.542 o
3 2 15 0.036 0.113 0.053 496.522 o
3 2 16 0.044 0.086 0.049 580.804 o
3 3 3 16.231 13.258 0.206 0.354 o
3 3 4 3.429 3.885 0.104 3.531 o
3 3 5 0.580 0.992 0.067 61.708 o
3 3 6 21.008 21.480 0.245 0.191 o
3 3 7 2.026 2.596 0.070 8.256 o
3 3 8 8.668 7.810 0.181 0.769 o
3 3 9 1.226 1.979 0.066 17.231 o
3 3 10 1.381 1.513 0.063 18.604 o
3 3 11 1.033 1.101 0.061 32.217 o
3 3 12 1.959 1.017 0.060 14.380 o
3 3 13 0.189 0.221 0.055 327.742 o
3 3 14 0.002 0.106 0.053 525.661 o
3 3 15 0.103 0.124 0.052 465.916 o
3 3 16 0.007 0.093 0.051 569.773 o
3 4 3 1.060 1.404 0.085 25.734 o
3 4 4 6.684 4.379 0.101 1.549 o
3 4 5 28.670 25.919 0.291 0.139 o
3 4 6 19.214 16.220 0.207 0.244 o
3 4 7 0.383 1.059 0.083 70.000 o
3 4 8 57.225 60.457 0.633 0.045 o
3 4 9 5.267 3.293 0.078 2.199 o
3 4 10 3.452 3.517 0.079 3.536 o
3 4 11 3.493 3.019 0.077 3.808 o
3 4 12 0.853 0.731 0.057 51.850 o
3 4 13 0.050 0.257 0.055 420.944 o
3 4 14 0.061 0.266 0.054 410.232 o
3 4 15 0.034 0.114 0.051 536.415 o
3 4 16 0.046 0.081 0.050 565.518 o
3 5 3 0.421 0.975 0.085 69.932 o
3 5 4 34.574 34.661 0.446 0.105 o
3 5 5 7.092 5.605 0.127 1.237 o
3 5 6 25.609 19.057 0.249 0.173 o
3 5 7 0.308 0.658 0.056 146.461 o
3 5 8 24.728 19.412 0.284 0.163 o
3 5 9 1.217 0.885 0.060 29.978 o
3 5 10 6.616 4.197 0.090 1.434 o
3 5 11 0.282 0.713 0.058 141.865 o
3 5 12 0.349 0.403 0.057 175.004 o
3 5 13 0.205 0.300 0.057 275.847 o
3 5 14 1.394 0.837 0.061 25.165 o
3 5 15 0.108 0.265 0.055 367.868 o
3 5 16 0.001 0.081 0.052 535.404 o
3 6 3 7.589 4.383 0.150 1.330 o
3 6 4 0.758 1.957 0.092 25.201 o
3 6 5 5.260 5.262 0.113 1.775 o
3 6 6 2.487 2.202 0.077 7.281 o
3 6 7 0.082 0.714 0.081 150.564 o
3 6 8 0.639 1.130 0.090 45.418 o
3 6 9 6.459 3.875 0.095 1.555 o
3 6 10 0.151 0.523 0.063 212.270 o
3 6 11 2.021 1.607 0.068 11.045 o
3 6 12 0.306 0.419 0.058 186.210 o
3 6 13 0.150 0.235 0.059 318.628 o
3 6 14 0.001 0.231 0.058 415.254 o
3 6 15 0.133 0.238 0.057 344.415 o
3 6 16 0.022 0.057 0.054 502.652 o
3 7 3 8.827 5.369 0.217 1.000 o
3 7 4 4.554 2.911 0.177 2.876 o
3 7 5 0.016 0.575 0.070 229.277 o
3 7 6 0.324 0.778 0.085 93.209 o
3 7 7 9.418 9.293 0.172 0.639 o
3 7 8 20.157 18.748 0.272 0.196 o
3 7 9 1.042 1.346 0.081 26.566 o
3 7 10 8.234 5.306 0.120 0.966 o
3 7 11 0.014 0.331 0.067 295.946 o
3 7 12 0.154 0.201 0.064 283.207 o
3 7 13 0.048 0.287 0.061 341.899 o
3 7 14 0.074 0.125 0.061 365.619 o
3 7 15 0.042 0.097 0.062 375.440 o
3 7 16 0.052 0.108 0.060 392.089 o
3 8 3 0.588 0.670 0.071 76.401 o
3 8 4 0.411 1.736 0.095 40.112 o
3 8 5 1.505 1.033 0.083 20.448 o
3 8 6 0.389 0.496 0.079 112.422 o
3 8 7 1.832 2.090 0.101 10.393 o
3 8 8 4.582 4.446 0.120 2.194 o
3 8 9 3.643 3.389 0.107 3.377 o
3 8 10 0.011 0.303 0.083 204.237 o
3 8 11 4.883 3.417 0.103 2.296 o
3 8 12 0.028 0.191 0.076 245.194 o
3 8 13 0.517 0.948 0.064 70.211 o
3 8 14 0.005 0.110 0.061 396.336 o
3 8 15 0.050 0.222 0.057 395.878 o
3 9 3 14.603 29.547 0.641 0.186 o
3 9 4 0.210 0.955 0.093 88.698 o
3 9 5 0.650 1.312 0.187 23.689 o
3 9 6 9.581 6.513 0.253 0.768 o
3 9 7 0.151 0.788 0.089 113.918 o
3 9 8 4.971 2.726 0.125 2.554 o
3 9 9 0.573 0.634 0.080 74.262 o
3 9 10 3.099 2.387 0.104 5.005 o
3 9 11 0.369 0.451 0.085 111.884 o
3 9 12 0.782 0.792 0.077 50.154 o
3 9 13 3.340 2.932 0.099 3.984 o
3 9 14 0.021 0.125 0.064 351.310 o
3 9 15 0.009 0.120 0.065 342.607 o
3 10 3 0.233 1.017 0.114 66.537 o
3 10 4 2.103 3.455 0.248 5.210 o
3 10 5 0.583 0.665 0.097 63.090 o
3 10 6 3.634 2.639 0.128 3.951 o
3 10 7 0.721 1.001 0.151 31.326 o
3 10 8 2.250 1.628 0.096 9.392 o
3 10 9 2.665 1.474 0.089 7.827 o
3 10 10 0.461 0.454 0.106 77.563 o
3 10 11 1.919 1.685 0.090 11.177 o
3 10 12 0.018 0.104 0.074 267.334 o
3 10 13 0.040 0.267 0.067 293.761 o
3 10 14 0.004 0.112 0.054 495.471 o
3 10 15 0.049 0.098 0.068 312.497 o
3 11 3 2.545 1.955 0.150 7.088 o
3 11 4 5.736 4.376 0.196 1.731 o
3 11 5 0.593 1.064 0.148 34.659 o
3 11 6 2.267 2.206 0.116 7.758 o
3 11 7 5.169 5.924 0.201 1.549 o
3 11 8 0.169 0.599 0.082 141.836 o
3 11 9 0.223 0.614 0.085 122.545 o
3 11 10 2.994 1.780 0.093 6.074 o
3 11 11 0.001 0.167 0.078 240.292 o
3 11 12 0.546 0.427 0.083 88.634 o
3 11 13 0.018 0.117 0.074 268.036 o
3 11 14 0.027 0.162 0.067 321.117 o
3 11 15 0.007 0.068 0.076 254.566 o
3 12 3 0.712 1.013 0.137 34.230 o
3 12 4 2.508 3.216 0.154 5.244 o
3 12 5 19.952 16.986 0.398 0.216 o
3 12 6 1.028 1.039 0.119 27.659 o
3 12 7 1.158 0.899 0.125 25.606 o
3 12 8 1.708 0.939 0.088 17.480 o
3 12 9 1.734 1.672 0.094 12.704 o
3 12 10 0.027 0.179 0.087 192.449 o
3 12 11 0.395 0.321 0.083 121.820 o
3 12 12 0.014 0.121 0.081 223.502 o
3 12 13 0.005 0.100 0.078 240.861 o
3 12 14 0.066 0.175 0.078 231.587 o
3 12 15 0.009 0.100 0.078 241.304 o
3 13 3 0.103 1.257 0.307 14.437 o
3 13 4 0.018 0.906 0.289 17.020 o
3 13 5 1.817 1.288 0.135 12.970 o
3 13 6 7.012 5.408 0.207 1.178 o
3 13 7 0.392 0.759 0.179 35.499 o
3 13 8 0.795 0.493 0.099 53.065 o
3 13 9 0.008 0.435 0.090 163.931 o
3 13 10 0.298 0.396 0.086 127.295 o
3 13 11 0.116 0.133 0.086 186.680 o
3 13 12 0.598 0.898 0.089 55.289 o
3 13 13 0.046 0.103 0.080 226.457 o
3 13 14 0.006 0.018 0.075 266.715 o
3 13 15 0.014 0.022 0.078 245.674 o
3 14 3 12.719 10.853 0.416 0.425 o
3 14 4 2.787 2.631 0.228 4.885 o
3 14 5 4.177 4.220 0.229 2.404 o
3 14 6 0.025 0.468 0.127 86.403 o
3 14 7 2.881 1.766 0.142 6.228 o
3 14 8 4.689 3.062 0.158 2.537 o
3 14 9 0.053 0.341 0.094 153.175 o
3 14 10 0.380 0.421 0.090 105.256 o
3 14 11 0.039 0.198 0.091 171.737 o
3 14 12 0.023 0.090 0.080 230.645 o
3 14 13 0.002 0.079 0.079 237.087 o
3 14 14 0.033 0.125 0.080 228.175 o
3 15 3 0.237 3.348 0.358 7.803 o
3 15 4 0.079 0.328 0.147 65.660 o
3 15 5 3.091 2.863 0.181 4.346 o
3 15 6 2.247 2.091 0.155 7.626 o
3 15 7 0.046 0.154 0.130 87.148 o
3 15 8 0.733 0.338 0.120 53.014 o
3 15 9 0.799 0.776 0.099 44.008 o
3 15 10 0.050 0.072 0.099 151.266 o
3 15 11 0.036 0.175 0.083 207.971 o
3 15 12 0.028 0.091 0.094 166.107 o
3 15 13 0.004 0.076 0.082 220.702 o
3 15 14 0.020 0.191 0.075 254.837 o
3 16 3 0.061 1.910 0.379 9.228 o
3 16 4 5.760 5.173 0.330 1.432 o
3 16 5 1.824 1.206 0.158 12.506 o
3 16 6 2.034 1.523 0.157 9.987 o
3 16 7 0.526 0.461 0.139 51.792 o
3 16 8 0.119 0.539 0.134 72.652 o
3 16 9 0.061 0.313 0.100 136.357 o
3 16 10 0.008 0.046 0.109 126.011 o
3 16 11 0.012 0.530 0.096 140.473 o
3 16 12 0.073 0.211 0.097 148.087 o
3 16 13 0.115 0.097 0.096 155.242 o
3 16 14 0.041 0.055 0.086 200.947 o
3 17 3 8.480 6.843 0.611 0.739 o
3 17 4 13.704 12.970 0.519 0.334 o
3 17 5 1.138 1.277 0.152 19.778 o
3 17 6 1.827 1.373 0.164 11.600 o
3 17 7 0.817 0.867 0.149 30.873 o
3 17 8 0.254 0.306 0.146 62.192 o
3 17 9 0.256 0.474 0.128 72.435 o
3 17 10 0.000 0.208 0.112 116.091 o
3 17 11 0.008 0.022 0.100 149.734 o
3 17 12 0.015 0.139 0.121 100.647 o
3 17 13 0.134 0.053 0.074 254.430 o
3 17 14 0.058 0.056 0.094 165.812 o
3 18 3 4.289 23.886 2.257 0.185 o
3 18 4 0.067 0.186 0.234 27.086 o
3 18 5 2.961 2.917 0.220 4.284 o
3 18 6 1.650 1.616 0.167 11.820 o
3 18 7 1.671 1.282 0.161 13.208 o
3 18 8 0.466 0.307 0.157 48.322 o
3 18 9 0.857 0.844 0.153 29.384 o
3 18 10 0.000 0.030 0.117 108.241 o
3 18 11 0.005 0.127 0.119 103.904 o
3 18 12 0.063 0.373 0.113 107.101 o
3 18 13 0.037 0.088 0.107 128.478 o
3 19 3 9.833 17.238 1.842 0.232 o
3 19 4 1.672 1.193 0.268 9.824 o
3 19 5 0.571 0.403 0.191 32.343 o
3 19 6 1.831 1.410 0.158 11.537 o
3 19 7 1.881 1.776 0.172 9.685 o
3 19 8 0.259 0.303 0.158 53.977 o
3 19 9 0.159 0.238 0.152 60.930 o
3 19 10 0.296 0.249 0.139 66.559 o
3 19 11 0.197 0.098 0.126 88.279 o
3 19 12 0.117 0.193 0.118 100.901 o
3 19 13 0.009 0.094 0.112 118.434 o
3 20 3 6.306 12.314 1.069 0.493 o
3 20 4 0.812 1.223 0.293 12.634 o
3 20 5 0.479 0.432 0.200 31.318 o
3 20 6 0.583 0.529 0.159 39.967 o
3 20 7 0.824 0.827 0.157 29.659 o
3 20 8 0.067 0.163 0.157 59.248 o
3 20 9 0.021 0.142 0.165 54.542 o
3 20 10 0.054 0.029 0.156 61.181 o
3 20 11 0.097 0.142 0.124 93.730 o
3 20 12 0.005 0.026 0.105 135.549 o
3 20 13 0.004 0.051 0.118 106.013 o
3 21 3 0.855 1.265 0.358 9.231 o
3 21 4 0.039 0.413 0.464 6.895 o
3 21 5 0.166 0.456 0.222 28.839 o
3 21 6 0.693 0.487 0.183 31.099 o
3 21 7 0.036 0.232 0.144 70.285 o
3 21 8 0.016 0.251 0.159 58.053 o
3 21 9 0.011 0.180 0.169 51.857 o
3 21 10 0.381 0.486 0.176 39.841 o
3 21 11 0.400 0.585 0.155 46.109 o
3 21 12 0.097 0.276 0.141 71.545 o
3 22 3 0.002 0.298 0.318 14.604 o
3 22 4 0.083 1.720 0.343 11.164 o
3 22 5 0.221 0.436 0.240 24.579 o
3 22 6 0.188 0.287 0.203 34.611 o
3 22 7 0.086 0.180 0.155 61.088 o
3 22 8 0.288 0.652 0.157 48.181 o
3 22 9 0.904 0.970 0.168 24.619 o
3 22 10 0.027 0.209 0.180 45.440 o
3 22 11 0.190 0.211 0.165 51.891 o
3 22 12 0.030 -0.020 0.140 75.696 o
3 23 3 0.000 0.234 0.307 15.739 o
3 23 4 0.112 2.135 0.491 5.625 o
3 23 5 0.025 0.075 0.260 22.067 o
3 23 6 0.114 0.143 0.200 36.714 o
3 23 7 0.008 0.089 0.177 47.525 o
3 23 8 0.055 0.234 0.147 67.025 o
3 23 9 0.045 0.185 0.163 55.103 o
3 23 10 0.373 0.382 0.188 36.675 o
3 23 11 0.017 0.058 0.188 41.925 o
3 24 3 0.015 0.156 0.312 15.239 o
3 24 4 0.037 1.101 0.335 12.575 o
3 24 5 0.048 0.355 0.297 16.746 o
3 24 6 0.048 0.392 0.222 29.686 o
3 24 7 0.201 0.355 0.194 37.219 o
3 24 8 0.005 0.105 0.160 57.992 o
3 24 9 0.209 0.351 0.161 52.719 o
3 24 10 0.009 0.177 0.153 62.877 o
3 24 11 0.032 0.023 0.187 42.636 o
3 25 3 0.367 0.580 0.321 13.615 o
3 25 4 0.049 0.707 0.323 13.866 o
3 25 5 0.008 0.673 0.332 13.243 o
3 25 6 0.430 0.477 0.234 24.158 o
3 25 7 0.032 -0.001 0.191 40.684 o
3 25 8 0.132 0.233 0.162 54.487 o
3 25 9 0.005 -0.008 0.144 72.076 o
3 25 10 0.112 0.181 0.169 51.027 o
3 26 3 0.019 0.019 0.308 15.670 o
3 26 4 0.024 0.499 0.334 13.166 o
3 26 5 0.009 0.232 0.325 14.003 o
3 26 6 0.069 0.057 0.248 24.127 o
3 26 7 0.078 0.037 0.199 37.414 o
3 26 8 0.003 0.078 0.188 42.171 o
3 26 9 0.002 0.056 0.149 66.580 o
3 26 10 0.004 0.083 0.134 82.394 o
3 27 3 0.080 0.133 0.313 15.165 o
3 27 4 0.043 0.171 0.334 13.322 o
3 27 5 0.000 0.308 0.325 14.028 o
3 27 6 0.227 0.353 0.270 19.738 o
3 27 7 0.042 0.139 0.215 31.965 o
3 27 8 0.055 0.100 0.191 40.701 o
3 27 9 0.003 0.115 0.153 63.156 o
3 28 3 0.238 0.280 0.340 12.730 o
3 28 4 0.028 0.224 0.340 12.822 o
3 28 5 0.062 0.171 0.316 14.834 o
3 28 6 0.126 0.205 0.288 17.863 o
3 28 7 0.128 0.262 0.226 28.676 o
3 28 8 0.017 0.026 0.186 42.952 o
3 29 3 0.097 0.152 0.337 13.102 o
3 29 4 0.010 0.022 0.329 13.736 o
3 29 5 0.002 0.209 0.316 14.899 o
3 29 6 0.040 0.030 0.305 15.996 o
3 29 7 0.015 0.101 0.232 27.494 o
3 29 8 0.029 0.058 0.193 39.944 o
3 30 3 0.019 0.050 0.351 12.102 o
3 30 4 0.063 0.160 0.329 13.693 o
3 30 5 0.052 0.343 0.328 13.762 o
3 30 6 0.025 0.065 0.302 16.301 o
3 30 7 0.099 0.267 0.259 21.883 o
3 31 3 0.101 -0.041 0.354 11.878 o
3 31 4 0.063 0.114 0.333 13.405 o
3 31 5 0.103 0.257 0.323 14.157 o
3 32 3 0.002 -0.043 0.351 12.056 o
3 32 4 0.088 -0.018 0.339 12.933 o
4 0 4 0.860 5.710 0.293 4.713 o
4 0 6 6.193 5.417 0.144 1.378 o
4 0 8 8.301 9.141 0.183 0.696 o
4 0 10 1.569 1.297 0.089 16.627 o
4 0 12 1.202 0.945 0.081 27.585 o
4 0 14 0.000 0.190 0.072 274.482 o
4 1 4 1.067 1.040 0.054 33.113 o
4 1 5 0.570 1.240 0.067 51.604 o
4 1 6 1.357 1.260 0.059 21.616 o
4 1 7 3.516 2.452 0.071 4.317 o
4 1 8 6.287 4.978 0.114 1.396 o
4 1 9 0.235 1.027 0.070 101.245 o
4 1 10 0.826 0.888 0.061 47.569 o
4 1 11 2.902 1.708 0.066 6.510 o
4 1 12 0.051 0.365 0.053 396.756 o
4 1 13 0.154 0.327 0.049 356.072 o
4 1 14 0.089 0.239 0.053 420.468 o
4 1 15 0.170 0.197 0.050 392.015 o
4 2 4 0.346 1.056 0.054 92.044 o
4 2 5 0.234 0.586 0.049 205.817 o
4 2 6 0.900 1.275 0.055 34.517 o
4 2 7 7.284 5.980 0.108 1.073 o
4 2 8 6.072 5.105 0.100 1.436 o
4 2 9 22.276 18.351 0.260 0.168 o
4 2 10 1.025 1.080 0.064 32.563 o
4 2 11 0.162 0.542 0.058 224.231 o
4 2 12 0.829 0.951 0.057 45.727 o
4 2 13 0.077 0.253 0.050 455.458 o
4 2 14 0.955 0.803 0.058 42.598 o
4 2 15 0.165 0.276 0.052 347.445 o
4 3 4 1.159 1.525 0.049 23.281 o
4 3 5 0.608 0.724 0.074 69.051 o
4 3 6 0.693 0.486 0.046 87.374 o
4 3 7 7.124 4.989 0.099 1.216 o
4 3 8 0.481 1.198 0.068 59.958 o
4 3 9 2.775 3.210 0.109 4.735 o
4 3 10 1.097 0.953 0.063 32.380 o
4 3 11 0.433 0.760 0.059 99.251 o
4 3 12 0.327 0.386 0.058 184.950 o
4 3 13 0.518 0.445 0.057 116.362 o
4 3 14 0.046 0.339 0.056 381.108 o
4 3 15 0.033 0.210 0.052 491.697 o
4 4 4 0.882 0.953 0.054 43.616 o
4 4 5 0.114 0.401 0.053 327.205 o
4 4 6 1.373 1.387 0.062 19.967 o
4 4 7 0.199 0.613 0.058 191.261 o
4 4 8 6.458 4.410 0.097 1.441 o
4 4 9 0.088 0.380 0.051 377.120 o
4 4 10 0.874 0.788 0.055 48.849 o
4 4 11 0.025 0.233 0.053 472.842 o
4 4 12 0.347 0.317 0.053 204.311 o
4 4 13 0.047 0.152 0.054 473.609 o
4 4 14 0.205 0.327 0.054 279.160 o
4 4 15 0.007 0.097 0.051 560.512 o
4 5 4 2.102 1.794 0.071 10.067 o
4 5 5 4.826 2.259 0.075 2.942 o
4 5 6 2.562 1.711 0.186 6.946 o
4 5 7 3.148 2.337 0.068 5.109 o
4 5 8 0.482 0.619 0.052 109.381 o
4 5 9 0.414 0.473 0.062 133.356 o
4 5 10 0.311 0.345 0.054 212.974 o
4 5 11 0.256 0.278 0.048 293.396 o
4 5 12 0.018 0.171 0.054 481.931 o
4 5 13 0.054 0.210 0.052 478.197 o
4 5 14 0.029 0.164 0.053 496.678 o
4 6 4 16.331 9.793 0.177 0.351 o
4 6 5 2.156 1.759 0.070 9.820 o
4 6 6 21.573 19.221 0.380 0.179 o
4 6 7 0.309 0.268 0.049 254.926 o
4 6 8 6.753 5.381 0.130 1.217 o
4 6 9 0.780 0.538 0.058 66.919 o
4 6 10 0.123 0.261 0.062 302.815 o
4 6 11 0.028 0.146 0.059 412.704 o
4 6 12 0.100 0.210 0.056 382.398 o
4 6 13 0.194 0.194 0.054 338.731 o
4 6 14 0.055 0.162 0.054 462.050 o
4 7 4 5.853 3.972 0.107 1.775 o
4 7 5 1.514 1.457 0.078 16.818 o
4 7 6 1.552 1.128 0.072 18.890 o
4 7 7 5.946 3.541 0.092 1.790 o
4 7 8 0.021 0.403 0.066 281.704 o
4 7 9 0.047 0.296 0.059 360.070 o
4 7 10 0.489 0.727 0.058 93.036 o
4 7 11 0.832 0.705 0.067 52.301 o
4 7 12 0.001 0.144 0.060 407.324 o
4 7 13 0.036 0.310 0.053 426.167 o
4 7 14 0.046 0.066 0.057 449.962 o
4 8 4 21.781 15.571 0.287 0.206 o
4 8 5 1.199 0.913 0.084 28.321 o
4 8 6 7.156 5.797 0.124 1.111 o
4 8 7 0.170 0.258 0.070 229.418 o
4 8 8 0.673 0.779 0.071 61.057 o
4 8 9 1.217 0.903 0.076 28.327 o
4 8 10 0.302 0.221 0.068 196.356 o
4 8 11 0.242 0.473 0.048 235.141 o
4 8 12 0.019 0.220 0.063 350.276 o
4 8 13 0.075 0.052 0.060 393.402 o
4 8 14 0.000 0.111 0.058 436.491 o
4 9 4 0.839 1.023 0.086 39.058 o
4 9 5 4.010 2.948 0.115 3.267 o
4 9 6 0.058 0.067 0.084 205.866 o
4 9 7 5.485 5.212 0.121 1.585 o
4 9 8 0.532 0.365 0.069 110.239 o
4 9 9 4.205 2.427 0.088 3.309 o
4 9 10 0.161 0.186 0.077 209.886 o
4 9 11 0.052 0.218 0.074 252.688 o
4 9 12 0.039 0.109 0.069 301.227 o
4 9 13 0.031 0.110 0.069 301.062 o
4 9 14 0.004 0.158 0.065 340.723 o
4 10 4 0.317 0.953 0.082 83.965 o
4 10 5 0.123 0.362 0.060 287.830 o
4 10 6 6.799 5.392 0.145 1.215 o
4 10 7 0.500 0.384 0.082 100.051 o
4 10 8 1.599 0.991 0.087 18.603 o
4 10 9 0.206 0.138 0.076 211.099 o
4 10 10 0.320 0.262 0.071 173.574 o
4 10 11 0.002 0.117 0.079 234.825 o
4 10 12 0.045 0.071 0.079 236.728 o
4 10 13 0.086 0.070 0.077 240.945 o
4 10 14 0.027 0.091 0.047 638.771 o
4 11 4 11.888 8.408 0.231 0.512 o
4 11 5 10.386 8.947 0.204 0.566 o
4 11 6 0.266 0.442 0.070 164.666 o
4 11 7 4.082 2.409 0.105 3.470 o
4 11 8 0.402 0.517 0.089 96.658 o
4 11 9 0.007 0.192 0.089 183.348 o
4 11 10 0.064 0.183 0.085 195.399 o
4 11 11 0.294 0.236 0.081 158.113 o
4 11 12 0.002 0.087 0.087 195.581 o
4 11 13 0.020 0.150 0.079 232.191 o
4 11 14 0.190 0.180 0.082 185.035 o
4 12 4 0.600 2.565 0.284 10.654 o
4 12 5 0.164 0.182 0.105 122.640 o
4 12 6 1.826 1.301 0.102 13.498 o
4 12 7 1.194 1.047 0.090 25.834 o
4 12 8 2.995 2.246 0.103 5.375 o
4 12 9 0.052 0.189 0.077 233.691 o
4 12 10 0.057 0.229 0.092 164.248 o
4 12 11 0.036 0.110 0.085 200.239 o
4 12 12 0.090 0.113 0.079 223.701 o
4 12 13 0.325 0.407 0.085 123.170 o
4 13 4 0.000 0.112 0.110 122.542 o
4 13 5 0.019 0.287 0.102 136.348 o
4 13 6 0.349 0.282 0.104 99.692 o
4 13 7 0.483 0.336 0.102 84.541 o
4 13 8 0.899 0.544 0.095 46.154 o
4 13 9 0.061 0.223 0.076 237.378 o
4 13 10 0.297 0.275 0.085 142.722 o
4 13 11 0.382 0.239 0.089 121.627 o
4 13 12 0.013 0.072 0.088 192.170 o
4 13 13 0.037 0.086 0.084 209.829 o
4 14 4 2.466 2.000 0.154 7.000 o
4 14 5 0.095 0.339 0.112 107.733 o
4 14 6 0.127 0.194 0.106 122.352 o
4 14 7 0.921 0.555 0.113 40.234 o
4 14 8 0.470 0.506 0.099 78.997 o
4 14 9 0.333 0.334 0.086 126.979 o
4 14 10 0.028 0.155 0.114 112.407 o
4 14 11 0.001 0.084 0.086 201.668 o
4 14 12 0.804 0.500 0.088 55.628 o
4 14 13 0.055 0.120 0.086 196.359 o
4 15 4 0.070 0.303 0.151 63.137 o
4 15 5 0.055 0.452 0.127 84.800 o
4 15 6 0.212 0.419 0.114 92.291 o
4 15 7 0.441 0.332 0.116 75.784 o
4 15 8 0.038 0.206 0.112 115.832 o
4 15 9 0.275 0.433 0.091 119.311 o
4 15 10 0.013 0.097 0.091 179.585 o
4 15 11 0.449 0.375 0.085 104.186 o
4 15 12 0.006 0.020 0.090 184.263 o
4 15 13 0.172 0.194 0.083 181.335 o
4 16 4 1.099 0.973 0.156 22.653 o
4 16 5 0.258 0.417 0.142 62.335 o
4 16 6 0.151 0.275 0.123 89.827 o
4 16 7 0.397 0.470 0.130 63.238 o
4 16 8 1.290 1.200 0.138 18.958 o
4 16 9 0.597 0.538 0.116 56.999 o
4 16 10 0.497 0.435 0.106 74.529 o
4 16 11 0.001 0.268 0.087 188.258 o
4 16 12 0.347 0.413 0.096 102.984 o
4 17 4 0.051 0.224 0.155 60.810 o
4 17 5 0.056 0.305 0.155 60.155 o
4 17 6 0.047 0.303 0.134 79.326 o
4 17 7 0.080 0.191 0.133 81.730 o
4 17 8 0.104 0.228 0.138 75.215 o
4 17 9 0.010 0.015 0.119 105.709 o
4 17 10 0.001 0.093 0.107 129.646 o
4 17 11 0.396 0.344 0.094 104.103 o
4 17 12 0.041 0.390 0.093 154.965 o
4 18 4 0.067 0.162 0.182 44.358 o
4 18 5 0.012 0.148 0.255 22.917 o
4 18 6 0.096 0.112 0.150 65.162 o
4 18 7 0.053 0.305 0.144 69.806 o
4 18 8 0.001 0.098 0.138 77.677 o
4 18 9 0.000 0.006 0.138 78.217 o
4 18 10 0.142 0.175 0.110 114.486 o
4 18 11 0.000 0.045 0.196 38.826 o
4 18 12 0.001 0.062 0.099 151.123 o
4 19 4 0.046 0.624 0.226 27.904 o
4 19 5 0.027 0.130 0.151 64.543 o
4 19 6 0.009 0.093 0.159 58.675 o
4 19 7 0.572 0.459 0.155 42.996 o
4 19 8 0.058 0.122 0.142 73.058 o
4 19 9 0.128 0.567 0.149 59.216 o
4 19 10 0.005 0.089 0.131 85.963 o
4 19 11 0.052 0.074 0.111 118.647 o
4 20 4 0.370 0.537 0.244 22.582 o
4 20 5 0.121 0.238 0.182 43.861 o
4 20 6 0.010 0.090 0.149 66.996 o
4 20 7 0.110 0.182 0.160 57.025 o
4 20 8 0.230 0.278 0.153 58.014 o
4 20 9 0.237 0.257 0.154 57.554 o
4 20 10 0.002 0.026 0.139 77.496 o
4 20 11 0.006 0.089 0.113 115.762 o
4 21 4 0.162 0.440 0.269 19.991 o
4 21 5 0.092 0.113 0.200 36.771 o
4 21 6 0.005 0.174 0.145 70.623 o
4 21 7 0.651 0.891 0.175 29.334 o
4 21 8 0.001 0.009 0.155 62.131 o
4 21 9 0.006 0.150 0.156 60.885 o
4 21 10 0.028 0.187 0.158 58.776 o
4 21 11 0.037 0.193 0.136 79.556 o
4 22 4 0.613 1.103 0.302 13.200 o
4 22 5 0.008 0.194 0.218 31.218 o
4 22 6 0.030 0.105 0.164 55.340 o
4 22 7 0.238 0.304 0.152 58.086 o
4 22 8 0.067 0.218 0.160 57.169 o
4 22 9 0.011 0.110 0.159 58.965 o
4 22 10 0.176 0.273 0.164 52.243 o
4 23 4 0.032 1.918 0.343 11.043 o
4 23 5 0.095 0.398 0.244 24.495 o
4 23 6 0.007 0.080 0.188 41.910 o
4 23 7 0.179 0.251 0.163 53.218 o
4 23 8 0.040 0.058 0.164 55.397 o
4 23 9 0.099 0.091 0.161 56.604 o
4 23 10 0.048 0.100 0.166 53.863 o
4 24 4 0.395 3.127 0.601 3.510 o
4 24 5 0.596 0.554 0.271 17.516 o
4 24 6 0.562 0.877 0.216 23.533 o
4 24 7 0.003 0.005 0.159 58.685 o
4 24 8 0.177 0.342 0.148 61.829 o
4 24 9 0.013 0.146 0.161 56.837 o
4 25 4 1.102 4.792 0.424 3.893 o
4 25 5 0.039 0.190 0.273 19.960 o
4 25 6 0.178 0.221 0.221 29.792 o
4 25 7 0.129 0.179 0.171 49.620 o
4 25 8 0.087 0.214 0.161 56.180 o
4 26 4 0.014 1.194 0.371 10.306 o
4 26 5 0.207 0.176 0.309 15.399 o
4 26 6 0.167 0.251 0.228 28.004 o
4 26 7 0.057 0.051 0.198 37.947 o
4 26 8 0.124 0.128 0.150 64.452 o
4 27 4 0.190 0.526 0.351 11.808 o
4 27 5 0.005 0.545 0.316 14.689 o
4 27 6 0.045 0.034 0.242 25.372 o
4 27 7 0.131 0.130 0.203 35.694 o
4 28 4 0.137 0.213 0.334 13.253 o
4 28 5 0.091 0.499 0.332 13.255 o
4 28 6 0.094 0.144 0.259 22.017 o
4 29 4 0.066 0.107 0.331 13.607 o
4 29 5 0.200 0.991 0.338 12.168 o
5 0 5 0.212 1.381 0.076 73.932 o
5 0 7 10.444 7.852 0.166 0.582 o
5 0 9 1.789 2.006 0.090 10.858 o
5 0 11 0.443 0.424 0.074 114.782 o
5 0 13 0.219 0.275 0.071 205.390 o
5 1 5 0.312 0.298 0.046 257.165 o
5 1 6 0.008 0.598 0.059 289.388 o
5 1 7 0.000 0.440 0.061 324.205 o
5 1 8 1.446 1.285 0.060 19.422 o
5 1 9 0.596 0.865 0.057 69.177 o
5 1 10 0.171 0.307 0.053 322.497 o
5 1 11 0.004 0.088 0.051 558.364 o
5 1 12 0.393 0.282 0.051 196.548 o
5 1 13 0.001 0.054 0.049 608.171 o
5 2 5 0.412 0.391 0.045 176.237 o
5 2 6 0.173 0.365 0.048 326.812 o
5 2 7 1.110 1.357 0.058 25.826 o
5 2 8 0.082 0.341 0.046 457.081 o
5 2 9 1.861 1.481 0.061 12.873 o
5 2 10 0.164 0.376 0.055 284.935 o
5 2 11 0.323 0.328 0.054 210.570 o
5 2 12 0.010 0.083 0.052 535.527 o
5 2 13 0.038 0.083 0.051 554.976 o
5 3 5 0.672 0.955 0.053 58.305 o
5 3 6 1.534 1.172 0.054 19.160 o
5 3 7 0.054 0.257 0.047 532.584 o
5 3 8 0.902 0.862 0.052 44.923 o
5 3 9 0.016 0.210 0.051 512.513 o
5 3 10 1.385 0.759 0.053 26.874 o
5 3 11 0.010 0.103 0.055 479.434 o
5 3 12 0.048 0.103 0.055 469.533 o
5 3 13 0.032 0.057 0.054 501.183 o
5 4 5 0.260 0.521 0.048 210.319 o
5 4 6 0.000 0.288 0.050 511.805 o
5 4 7 1.229 1.167 0.055 25.457 o
5 4 8 0.248 0.420 0.056 217.994 o
5 4 9 0.457 0.643 0.061 104.314 o
5 4 10 0.004 0.124 0.059 423.990 o
5 4 11 0.314 0.262 0.050 248.101 o
5 4 12 0.017 0.037 0.048 644.349 o
5 4 13 0.028 0.115 0.052 527.916 o
5 5 5 6.434 5.334 0.096 1.295 o
5 5 6 1.934 1.220 0.063 13.544 o
5 5 7 0.097 0.300 0.045 485.170 o
5 5 8 0.715 0.595 0.053 72.831 o
5 5 9 3.925 3.380 0.087 3.018 o
5 5 10 0.105 0.209 0.059 354.221 o
5 5 11 0.371 0.407 0.062 155.813 o
5 5 12 0.166 0.214 0.058 316.121 o
5 5 13 0.003 0.009 0.050 589.435 o
5 6 5 0.173 0.425 0.062 230.196 o
5 6 6 0.100 0.246 0.056 375.252 o
5 6 7 2.465 1.741 0.063 8.131 o
5 6 8 0.044 0.216 0.046 582.983 o
5 6 9 0.003 0.303 0.062 351.389 o
5 6 10 0.346 0.342 0.055 193.828 o
5 6 11 0.044 0.237 0.058 393.618 o
5 6 12 0.064 0.141 0.051 515.653 o
5 6 13 0.061 0.084 0.048 608.859 o
5 7 5 0.180 0.338 0.064 241.760 o
5 7 6 0.586 0.566 0.061 89.015 o
5 7 7 0.094 0.276 0.058 346.821 o
5 7 8 2.268 1.509 0.065 9.731 o
5 7 9 0.582 0.640 0.060 84.160 o
5 7 10 0.870 0.442 0.059 62.265 o
5 7 11 0.009 0.163 0.057 435.709 o
5 7 12 0.043 0.076 0.056 461.467 o
5 7 13 0.001 0.111 0.058 428.803 o
5 8 5 3.398 2.650 0.088 4.227 o
5 8 6 0.191 0.234 0.064 257.620 o
5 8 7 1.096 0.698 0.054 38.819 o
5 8 8 0.249 0.342 0.056 237.874 o
5 8 9 0.033 0.140 0.056 446.840 o
5 8 10 0.682 0.532 0.063 76.427 o
5 8 11 0.043 0.099 0.054 485.337 o
5 8 12 0.019 0.075 0.059 421.738 o
5 9 5 1.011 0.898 0.083 34.659 o
5 9 6 0.003 0.276 0.076 239.630 o
5 9 7 0.136 0.307 0.076 203.997 o
5 9 8 1.918 1.549 0.074 11.900 o
5 9 9 0.006 0.073 0.057 455.669 o
5 9 10 2.260 1.926 0.078 8.436 o
5 9 11 0.011 0.038 0.058 440.477 o
5 9 12 0.070 0.101 0.061 375.070 o
5 10 5 0.369 0.293 0.091 115.503 o
5 10 6 0.087 0.277 0.078 212.628 o
5 10 7 0.389 0.391 0.080 121.678 o
5 10 8 0.434 0.313 0.076 126.547 o
5 10 9 0.037 0.113 0.075 257.313 o
5 10 10 0.152 0.083 0.072 256.264 o
5 10 11 0.216 0.326 0.065 219.928 o
5 10 12 0.015 0.038 0.062 380.793 o
5 11 5 0.133 0.115 0.100 141.021 o
5 11 6 0.429 0.536 0.099 82.358 o
5 11 7 0.113 0.237 0.083 188.587 o
5 11 8 0.378 0.275 0.079 137.392 o
5 11 9 0.422 0.318 0.066 145.260 o
5 11 10 0.004 0.080 0.083 214.194 o
5 11 11 0.020 0.054 0.078 244.074 o
5 11 12 0.068 0.095 0.056 438.123 o
5 12 5 0.695 0.630 0.092 57.615 o
5 12 6 0.016 0.088 0.092 172.669 o
5 12 7 0.596 0.659 0.090 65.185 o
5 12 8 0.000 0.058 0.100 148.103 o
5 12 9 0.208 0.194 0.082 178.933 o
5 12 10 0.003 0.138 0.091 177.966 o
5 12 11 0.006 0.060 0.082 219.367 o
5 12 12 0.028 0.069 0.091 176.546 o
5 13 5 0.773 0.476 0.086 60.009 o
5 13 6 0.413 0.303 0.090 109.139 o
5 13 7 0.010 0.075 0.073 280.848 o
5 13 8 0.494 0.336 0.090 94.869 o
5 13 9 0.027 0.087 0.080 231.852 o
5 13 10 0.324 0.538 0.089 106.672 o
5 13 11 0.121 0.092 0.097 150.761 o
5 14 5 0.575 0.505 0.098 69.749 o
5 14 6 0.213 0.238 0.095 135.394 o
5 14 7 0.200 0.229 0.080 183.801 o
5 14 8 0.059 0.091 0.077 244.954 o
5 14 9 0.036 0.187 0.088 186.150 o
5 14 10 0.152 0.207 0.099 135.228 o
5 14 11 0.164 0.124 0.098 141.310 o
5 15 5 0.020 0.116 0.082 217.694 o
5 15 6 0.012 0.115 0.098 153.072 o
5 15 7 0.092 0.139 0.102 138.288 o
5 15 8 0.873 0.948 0.102 35.929 o
5 15 9 0.062 0.079 0.088 189.480 o
5 15 10 0.211 0.231 0.090 151.018 o
5 15 11 0.020 0.098 0.088 190.860 o
5 16 5 0.131 0.107 0.118 102.285 o
5 16 6 0.247 0.346 0.108 101.035 o
5 16 7 0.377 0.332 0.128 69.906 o
5 16 8 0.020 0.033 0.108 127.940 o
5 16 9 0.246 0.320 0.087 141.940 o
5 16 10 0.009 -0.009 0.099 150.536 o
5 17 5 0.006 0.158 0.133 83.273 o
5 17 6 0.068 0.159 0.120 100.310 o
5 17 7 0.008 0.089 0.116 109.323 o
5 17 8 0.247 0.257 0.114 96.314 o
5 17 9 0.010 0.101 0.104 135.477 o
5 17 10 0.039 0.126 0.105 133.034 o
5 18 5 0.001 0.051 0.153 63.221 o
5 18 6 0.377 0.578 0.135 57.879 o
5 18 7 0.537 0.525 0.123 57.020 o
5 18 8 0.001 0.078 0.121 101.909 o
5 18 9 0.209 0.277 0.116 95.818 o
5 18 10 0.043 -0.039 0.110 121.692 o
5 19 5 0.559 0.495 0.125 55.656 o
5 19 6 0.284 0.353 0.146 59.526 o
5 19 7 0.113 0.202 0.131 82.713 o
5 19 8 0.010 0.087 0.127 91.896 o
5 19 9 0.009 -0.021 0.127 91.937 o
5 20 5 0.022 0.011 0.183 44.347 o
5 20 6 0.357 0.432 0.160 47.675 o
5 20 7 0.076 0.157 0.142 72.379 o
5 20 8 0.084 0.168 0.132 83.702 o
5 20 9 0.082 0.102 0.132 84.355 o
5 21 5 0.584 0.407 0.143 48.410 o
5 21 6 0.063 0.119 0.121 99.421 o
5 21 7 0.001 0.020 0.149 66.715 o
5 21 8 0.112 0.057 0.144 70.561 o
5 22 5 0.112 0.194 0.185 42.830 o
5 22 6 0.076 0.175 0.164 54.404 o
5 22 7 0.123 0.136 0.163 55.060 o
5 23 5 0.190 0.354 0.216 30.463 o
5 23 6 0.346 0.735 0.137 53.812 o
5 23 7 0.010 0.065 0.153 63.745 o
5 24 5 0.010 -0.037 0.231 27.870 o
5 24 6 0.162 0.225 0.171 49.052 o
5 25 5 0.066 0.089 0.239 26.079 o
6 0 8 0.849 0.750 0.074 47.765 o
6 0 10 1.044 1.027 0.075 31.578 o
6 1 6 1.325 1.102 0.053 23.899 o
6 1 7 0.532 0.450 0.049 120.288 o
6 1 8 0.024 0.123 0.049 578.774 o
6 1 9 0.753 0.564 0.050 70.990 o
6 1 10 0.002 0.163 0.049 594.436 o
6 2 6 0.238 0.318 0.047 299.857 o
6 2 7 0.001 0.123 0.048 633.847 o
6 2 8 0.757 0.594 0.053 67.772 o
6 2 9 0.080 0.196 0.050 485.681 o
6 2 10 0.067 0.094 0.043 710.482 o
6 3 6 0.483 0.549 0.050 118.667 o
6 3 7 0.646 0.722 0.052 73.466 o
6 3 8 0.199 0.244 0.052 332.015 o
6 3 9 0.648 0.619 0.046 82.570 o
6 3 10 0.000 0.058 0.046 707.633 o
6 4 6 0.309 0.223 0.040 319.422 o
6 4 7 0.007 0.155 0.048 600.946 o
6 4 8 0.303 0.376 0.049 225.096 o
6 4 9 0.145 0.145 0.044 537.577 o
6 4 10 0.004 0.111 0.036 1107.480 o
6 5 6 0.042 0.132 0.053 500.277 o
6 5 7 0.004 0.123 0.051 564.729 o
6 5 8 0.019 0.104 0.053 522.562 o
6 5 9 0.537 0.449 0.051 117.529 o
6 5 10 0.003 0.056 0.054 508.316 o
6 6 6 0.106 0.281 0.046 473.821 o
6 6 7 0.316 0.270 0.055 225.523 o
6 6 8 0.596 0.453 0.043 109.419 o
6 6 9 0.001 0.026 0.053 538.019 o
6 6 10 0.014 0.096 0.042 819.236 o
6 7 6 0.000 0.146 0.061 388.448 o
6 7 7 0.002 0.103 0.063 369.476 o
6 7 8 0.006 0.122 0.042 797.412 o
6 7 9 0.005 0.169 0.055 466.271 o
6 7 10 0.200 0.267 0.054 308.467 o
6 8 6 0.017 0.045 0.063 368.513 o
6 8 7 0.120 0.141 0.057 378.569 o
6 8 8 0.012 0.085 0.061 395.396 o
6 8 9 0.053 0.084 0.062 377.224 o
6 8 10 0.153 0.385 0.058 272.744 o
6 9 6 0.010 0.094 0.077 249.254 o
6 9 7 0.001 0.094 0.054 505.261 o
6 9 8 0.076 0.159 0.059 384.455 o
6 9 9 0.023 0.049 0.055 487.216 o
6 9 10 0.002 0.097 0.058 443.018 o
6 10 6 0.078 0.163 0.073 255.639 o
6 10 7 0.278 0.325 0.066 190.980 o
6 10 8 0.172 0.267 0.054 325.447 o
6 10 9 0.005 0.080 0.059 418.439 o
6 11 6 0.039 0.234 0.081 210.504 o
6 11 7 0.034 0.078 0.081 223.743 o
6 11 8 0.047 0.104 0.070 289.446 o
6 11 9 0.028 0.088 0.062 373.113 o
6 12 6 0.054 0.156 0.092 171.196 o
6 12 7 0.309 0.340 0.090 124.134 o
6 12 8 0.760 0.803 0.093 46.824 o
6 12 9 0.043 0.073 0.066 337.558 o
6 13 6 0.167 0.169 0.104 124.507 o
6 13 7 0.026 0.060 0.089 184.864 o
6 13 8 0.008 0.021 0.094 167.784 o
6 14 6 0.010 0.103 0.093 172.305 o
6 14 7 0.085 0.126 0.096 153.756 o
6 14 8 0.142 0.192 0.093 153.571 o
6 15 6 0.305 0.276 0.098 114.637 o
6 15 7 0.110 0.193 0.101 136.973 o
6 15 8 0.003 -0.054 0.100 148.124 o
6 16 6 0.114 0.059 0.098 150.688 o
6 16 7 0.180 0.298 0.094 138.237 o
6 17 6 0.201 0.363 0.104 110.976 o
6 17 7 0.362 0.390 0.102 94.928 o
6 18 6 0.033 0.123 0.128 89.654 o
7 0 7 0.036 0.087 0.061 387.417 o
7 1 7 0.018 0.023 0.042 854.417 o
7 2 7 0.007 0.058 0.042 850.160 o
